# Supplementary material for: Alternation of the gut microbiota in irritable bowel syndrome: an integrated analysis based on multicenter amplicon sequencing data
Source: J Transl Med. 2023 Feb 11;21:117. doi: 10.1186/s12967-023-03953-7 (PMC9921069; doi:10.1186/s12967-023-03953-7)
Supplement: Supplementary file 1 — Additional file 1: Table S1. The baseline information of the 708 qualified samples from the GMrepo database. [file 12967_2023_3953_MOESM1_ESM.xlsx]

## Sheet: Sheet1
Table S1. The baseline information of the 708 qualified samples in IBS and healthy controls from the GMrepo database.
RunID	Method	Sample_ID	Group	Subgroup1	Subgroup2	Country	Sex	Age	BMI	MESH_ID
ERR1072724	Amplicon	Sample1	Health	Health	Health	USA	Female	66	26.62	D006262
ERR1072895	Amplicon	Sample2	IBS	IBS_undefined_type	IBS_NPD	USA	Male	66	24.83	D043183
ERR1073268	Amplicon	Sample3	IBS	IBS_C	IBS_NPD	USA	Female	58	18.66	D043183
ERR1073663	Amplicon	Sample4	Health	Health	Health	USA	Male	46	24.64	D006262
ERR1073918	Amplicon	Sample5	Health	Health	Health	USA	Female	33	18.25	D006262
ERR1074157	Amplicon	Sample6	IBS	IBS_D	IBS_PD	USA	Female	47	38.62	D043183
ERR1074894	Amplicon	Sample7	Health	Health	Health	USA	Female	45	20.55	D006262
ERR1074999	Amplicon	Sample8	Health	Health	Health	USA	Female	61	19.56	D006262
ERR1075141	Amplicon	Sample9	IBS	IBS_undefined_type	IBS_PD	USA	Female	56	29.63	D043183
ERR1075335	Amplicon	Sample10	IBS	IBS_C	IBS_PD	USA	Female	82	21.3	D043183
ERR1075751	Amplicon	Sample11	Health	Health	Health	USA	Male	63	25.71	D006262
ERR1075793	Amplicon	Sample12	IBS	IBS_D	IBS_NPD	USA	Male	70	21.91	D043183
ERR1075876	Amplicon	Sample13	IBS	IBS_undefined_type	IBS_PD	USA	Male	39	20.28	D043183
ERR1076013	Amplicon	Sample14	IBS	IBS_undefined_type	IBS_PD	USA	Male	67	22.72	D043183
ERR1076678	Amplicon	Sample15	IBS	IBS_undefined_type	IBS_NPD	USA	Female	47	23.38	D043183
ERR1076686	Amplicon	Sample16	IBS	IBS_D	IBS_NPD	USA	Female	28	19.57	D043183
ERR1077994	Amplicon	Sample17	Health	Health	Health	USA	Female	56	24.09	D006262
ERR1089672	Amplicon	Sample18	IBS	IBS_C	IBS_PD	USA	Female	30	24.69	D043183
ERR1089675	Amplicon	Sample19	IBS	IBS_C	IBS_NPD	USA	Female	61	19.58	D043183
ERR1089696	Amplicon	Sample20	IBS	IBS_undefined_type	IBS_NPD	USA	Female	43	28.25	D043183
ERR1089702	Amplicon	Sample21	Health	Health	Health	USA	Male	68	22.47	D006262
ERR1089704	Amplicon	Sample22	IBS	IBS_undefined_type	IBS_PD	USA	Female	36	24.51	D043183
ERR1089709	Amplicon	Sample23	Health	Health	Health	USA	Male	32	23.75	D006262
ERR1089711	Amplicon	Sample24	IBS	IBS_D	IBS_PD	USA	Female	57	20.95	D043183
ERR1089717	Amplicon	Sample25	IBS	IBS_D	IBS_PD	USA	Female	66	27.34	D043183
ERR1089765	Amplicon	Sample26	Health	Health	Health	USA	Female	45	19.97	D006262
ERR1089796	Amplicon	Sample27	IBS	IBS_C	IBS_NPD	USA	Female	36	26.26	D043183
ERR1089800	Amplicon	Sample28	IBS	IBS_undefined_type	IBS_NPD	USA	Female	50	21.63	D043183
ERR1089807	Amplicon	Sample29	IBS	IBS_D	IBS_PD	USA	Female	43	19.77	D043183
ERR1089813	Amplicon	Sample30	IBS	IBS_C	IBS_PD	USA	Male	39	27.37	D043183
ERR1089845	Amplicon	Sample31	Health	Health	Health	USA	Female	52	23.83	D006262
ERR1089848	Amplicon	Sample32	IBS	IBS_D	IBS_NPD	USA	Male	52	25.04	D043183
ERR1089900	Amplicon	Sample33	IBS	IBS_C	IBS_PD	USA	Female	30	24.69	D043183
ERR1089907	Amplicon	Sample34	IBS	IBS_undefined_type	IBS_NPD	USA	Male	61	25.42	D043183
ERR1089913	Amplicon	Sample35	IBS	IBS_undefined_type	IBS_NPD	USA	Male	51	24.39	D043183
ERR1089915	Amplicon	Sample36	IBS	IBS_undefined_type	IBS_PD	USA	Male	54	23.49	D043183
ERR1089922	Amplicon	Sample37	Health	Health	Health	USA	Female	55	23.57	D006262
ERR1089925	Amplicon	Sample38	Health	Health	Health	USA	Female	43	20.83	D006262
ERR1089940	Amplicon	Sample39	IBS	IBS_D	IBS_PD	USA	Female	68	26.63	D043183
ERR1089960	Amplicon	Sample40	Health	Health	Health	USA	Male	38	29.68	D006262
ERR1089965	Amplicon	Sample41	Health	Health	Health	USA	Male	67	28.7	D006262
ERR1089984	Amplicon	Sample42	IBS	IBS_D	IBS_PD	USA	Male	34	29.99	D043183
ERR1089996	Amplicon	Sample43	IBS	IBS_D	IBS_PD	USA	Male	36	22.05	D043183
ERR1090004	Amplicon	Sample44	IBS	IBS_D	IBS_PD	USA	Male	66	20.62	D043183
ERR1090008	Amplicon	Sample45	IBS	IBS_undefined_type	IBS_PD	USA	Female	68	24.13	D043183
ERR1090022	Amplicon	Sample46	Health	Health	Health	USA	Female	63	21.03	D006262
ERR1090026	Amplicon	Sample47	Health	Health	Health	USA	Male	50	22.96	D006262
ERR1090036	Amplicon	Sample48	Health	Health	Health	USA	Female	59	24.13	D006262
ERR1090042	Amplicon	Sample49	IBS	IBS_undefined_type	IBS_NPD	USA	Male	40	20.98	D043183
ERR1090053	Amplicon	Sample50	IBS	IBS_D	IBS_NPD	USA	Female	22	23.44	D043183
ERR1090063	Amplicon	Sample51	Health	Health	Health	USA	Male	56	17.15	D006262
ERR1090066	Amplicon	Sample52	Health	Health	Health	USA	Male	44	29.19	D006262
ERR1090084	Amplicon	Sample53	IBS	IBS_D	IBS_NPD	USA	Female	29	29.26	D043183
ERR1090098	Amplicon	Sample54	Health	Health	Health	USA	Female	32	17.71	D006262
ERR1090133	Amplicon	Sample55	IBS	IBS_D	IBS_NPD	USA	Female	43	22.24	D043183
ERR1090137	Amplicon	Sample56	IBS	IBS_undefined_type	IBS_PD	USA	Female	63	29.18	D043183
ERR1090139	Amplicon	Sample57	IBS	IBS_C	IBS_PD	USA	Female	52	37.61	D043183
ERR1090140	Amplicon	Sample58	IBS	IBS_D	IBS_PD	USA	Female	54	24.72	D043183
ERR1090141	Amplicon	Sample59	IBS	IBS_undefined_type	IBS_PD	USA	Female	41	24.46	D043183
ERR1090145	Amplicon	Sample60	Health	Health	Health	USA	Female	35	25.09	D006262
ERR1090149	Amplicon	Sample61	Health	Health	Health	USA	Female	34	20.8	D006262
ERR1090157	Amplicon	Sample62	Health	Health	Health	USA	Female	66	25.51	D006262
ERR1090242	Amplicon	Sample63	IBS	IBS_C	IBS_PD	USA	Male	38	23.18	D043183
ERR1090280	Amplicon	Sample64	IBS	IBS_D	IBS_NPD	USA	Female	28	19.94	D043183
ERR1090367	Amplicon	Sample65	IBS	IBS_undefined_type	IBS_PD	UK	Male	62	25.1	D043183
ERR1090370	Amplicon	Sample66	IBS	IBS_undefined_type	IBS_NPD	UK	Male	35	24.15	D043183
ERR1090372	Amplicon	Sample67	IBS	IBS_undefined_type	IBS_NPD	UK	Male	41	21.91	D043183
ERR1090400	Amplicon	Sample68	IBS	IBS_undefined_type	IBS_NPD	Australia	Male	36	24.57	D043183
ERR1090404	Amplicon	Sample69	Health	Health	Health	Australia	Female	31	19.56	D006262
ERR1090406	Amplicon	Sample70	Health	Health	Health	Australia	Male	34	20.06	D006262
ERR1090409	Amplicon	Sample71	IBS	IBS_C	IBS_PD	Australia	Female	32	23.31	D043183
ERR1090425	Amplicon	Sample72	Health	Health	Health	Australia	Female	38	19.36	D006262
ERR1090427	Amplicon	Sample73	IBS	IBS_undefined_type	IBS_PD	Australia	Female	19	20.81	D043183
ERR1090436	Amplicon	Sample74	Health	Health	Health	Australia	Female	37	22.65	D006262
ERR1090457	Amplicon	Sample75	IBS	IBS_D	IBS_PD	Australia	Male	21	20.06	D043183
ERR1090458	Amplicon	Sample76	Health	Health	Health	Australia	Male	19	29.41	D006262
ERR1090512	Amplicon	Sample77	IBS	IBS_D	IBS_PD	USA	Female	26	24.96	D043183
ERR1090535	Amplicon	Sample78	IBS	IBS_D	IBS_NPD	USA	Female	43	20.2	D043183
ERR1090610	Amplicon	Sample79	Health	Health	Health	USA	Male	29	20.98	D006262
ERR1090645	Amplicon	Sample80	Health	Health	Health	USA	Male	38	38.55	D006262
ERR1090654	Amplicon	Sample81	IBS	IBS_undefined_type	IBS_PD	USA	Male	34	24.49	D043183
ERR1090667	Amplicon	Sample82	IBS	IBS_undefined_type	IBS_NPD	USA	Male	33	21.7	D043183
ERR1090669	Amplicon	Sample83	Health	Health	Health	USA	Male	65	21.12	D006262
ERR1090706	Amplicon	Sample84	Health	Health	Health	USA	Female	52	24.28	D006262
ERR1090720	Amplicon	Sample85	IBS	IBS_D	IBS_NPD	USA	Female	31	19.74	D043183
ERR1090725	Amplicon	Sample86	IBS	IBS_undefined_type	IBS_PD	USA	Female	63	20.94	D043183
ERR1090799	Amplicon	Sample87	IBS	IBS_D	IBS_PD	UK	Female	65	31.07	D043183
ERR1090845	Amplicon	Sample88	Health	Health	Health	USA	Female	45	24.45	D006262
ERR1090850	Amplicon	Sample89	IBS	IBS_undefined_type	IBS_NPD	USA	Male	66	30.96	D043183
ERR1090858	Amplicon	Sample90	Health	Health	Health	USA	Female	45	24.33	D006262
ERR1090884	Amplicon	Sample91	IBS	IBS_D	IBS_PD	USA	Male	32	23.75	D043183
ERR1090888	Amplicon	Sample92	IBS	IBS_undefined_type	IBS_PD	USA	Female	37	22.81	D043183
ERR1090902	Amplicon	Sample93	IBS	IBS_D	IBS_NPD	USA	Male	49	32.62	D043183
ERR1090905	Amplicon	Sample94	IBS	IBS_D	IBS_NPD	USA	Male	67	28.59	D043183
ERR1090908	Amplicon	Sample95	IBS	IBS_C	IBS_NPD	USA	Male	42	26.61	D043183
ERR1090923	Amplicon	Sample96	IBS	IBS_undefined_type	IBS_NPD	USA	Female	66	21.43	D043183
ERR1090925	Amplicon	Sample97	IBS	IBS_D	IBS_NPD	USA	Female	24	23.4	D043183
ERR1090960	Amplicon	Sample98	Health	Health	Health	USA	Female	33	21.31	D006262
ERR1090970	Amplicon	Sample99	IBS	IBS_undefined_type	IBS_PD	USA	Male	47	21.29	D043183
ERR1090975	Amplicon	Sample100	IBS	IBS_C	IBS_NPD	USA	Male	31	22.19	D043183
ERR1090977	Amplicon	Sample101	IBS	IBS_D	IBS_NPD	USA	Male	40	19.79	D043183
ERR1090982	Amplicon	Sample102	Health	Health	Health	USA	Male	74	22.5	D006262
ERR1090984	Amplicon	Sample103	IBS	IBS_C	IBS_PD	USA	Female	58	24.83	D043183
ERR1090987	Amplicon	Sample104	IBS	IBS_D	IBS_PD	UK	Female	63	21.3	D043183
ERR1090994	Amplicon	Sample105	IBS	IBS_D	IBS_PD	UK	Female	28	22.27	D043183
ERR1090996	Amplicon	Sample106	Health	Health	Health	UK	Female	35	22.03	D006262
ERR1091000	Amplicon	Sample107	IBS	IBS_C	IBS_PD	UK	Male	51	19.61	D043183
ERR1091002	Amplicon	Sample108	IBS	IBS_D	IBS_NPD	UK	Female	50	35.02	D043183
ERR1091014	Amplicon	Sample109	IBS	IBS_undefined_type	IBS_PD	UK	Male	67	27.3	D043183
ERR1091015	Amplicon	Sample110	Health	Health	Health	UK	Female	66	19.22	D006262
ERR1091016	Amplicon	Sample111	Health	Health	Health	UK	Female	68	25.4	D006262
ERR1091025	Amplicon	Sample112	Health	Health	Health	UK	Male	64	21.75	D006262
ERR1091030	Amplicon	Sample113	Health	Health	Health	UK	Male	43	23.04	D006262
ERR1091033	Amplicon	Sample114	IBS	IBS_C	IBS_PD	UK	Female	53	26.43	D043183
ERR1091040	Amplicon	Sample115	IBS	IBS_C	IBS_NPD	UK	Female	62	22.39	D043183
ERR1091046	Amplicon	Sample116	Health	Health	Health	UK	Male	27	21.09	D006262
ERR1091060	Amplicon	Sample117	IBS	IBS_undefined_type	IBS_PD	USA	Female	49	22.4	D043183
ERR1091063	Amplicon	Sample118	Health	Health	Health	USA	Female	49	23.03	D006262
ERR1091080	Amplicon	Sample119	Health	Health	Health	USA	Female	34	18.16	D006262
ERR1091090	Amplicon	Sample120	IBS	IBS_D	IBS_PD	USA	Female	34	24.96	D043183
ERR1091092	Amplicon	Sample121	IBS	IBS_undefined_type	IBS_PD	USA	Male	50	24.33	D043183
ERR1091122	Amplicon	Sample122	IBS	IBS_D	IBS_NPD	UK	Male	56	33.53	D043183
ERR1091124	Amplicon	Sample123	IBS	IBS_C	IBS_PD	UK	Female	61	36.58	D043183
ERR1091130	Amplicon	Sample124	IBS	IBS_C	IBS_PD	UK	Female	68	25.2	D043183
ERR1091149	Amplicon	Sample125	IBS	IBS_D	IBS_NPD	UK	Female	34	22.49	D043183
ERR1091150	Amplicon	Sample126	IBS	IBS_D	IBS_NPD	UK	Female	58	21.16	D043183
ERR1091168	Amplicon	Sample127	Health	Health	Health	UK	Female	67	29.38	D006262
ERR1091171	Amplicon	Sample128	IBS	IBS_C	IBS_NPD	UK	Male	30	19.81	D043183
ERR1091173	Amplicon	Sample129	Health	Health	Health	UK	Male	30	19.58	D006262
ERR1091180	Amplicon	Sample130	IBS	IBS_undefined_type	IBS_NPD	UK	Male	64	25.25	D043183
ERR1091184	Amplicon	Sample131	IBS	IBS_D	IBS_NPD	UK	Male	40	25.95	D043183
ERR1091188	Amplicon	Sample132	IBS	IBS_D	IBS_NPD	UK	Male	26	21.22	D043183
ERR1091191	Amplicon	Sample133	IBS	IBS_undefined_type	IBS_PD	UK	Female	47	22.1	D043183
ERR1091198	Amplicon	Sample134	Health	Health	Health	UK	Female	63	27.18	D006262
ERR1091199	Amplicon	Sample135	Health	Health	Health	UK	Female	59	21.61	D006262
ERR1091200	Amplicon	Sample136	IBS	IBS_undefined_type	IBS_PD	UK	Male	43	22.1	D043183
ERR1091201	Amplicon	Sample137	Health	Health	Health	UK	Female	45	18.75	D006262
ERR1091203	Amplicon	Sample138	Health	Health	Health	UK	Male	52	20.89	D006262
ERR1091269	Amplicon	Sample139	IBS	IBS_undefined_type	IBS_PD	USA	Female	45	19.05	D043183
ERR1091284	Amplicon	Sample140	Health	Health	Health	UK	Female	44	19.83	D006262
ERR1091304	Amplicon	Sample141	Health	Health	Health	USA	Female	56	22.31	D006262
ERR1091307	Amplicon	Sample142	Health	Health	Health	USA	Female	53	21.46	D006262
ERR1091314	Amplicon	Sample143	Health	Health	Health	USA	Female	52	21.95	D006262
ERR1091333	Amplicon	Sample144	Health	Health	Health	USA	Female	65	22.99	D006262
ERR1091334	Amplicon	Sample145	Health	Health	Health	USA	Male	68	24.27	D006262
ERR1091336	Amplicon	Sample146	Health	Health	Health	USA	Female	36	26.29	D006262
ERR1091338	Amplicon	Sample147	IBS	IBS_C	IBS_PD	USA	Male	45	29.68	D043183
ERR1091343	Amplicon	Sample148	Health	Health	Health	USA	Male	32	22.22	D006262
ERR1091351	Amplicon	Sample149	Health	Health	Health	USA	Female	65	25.79	D006262
ERR1091352	Amplicon	Sample150	Health	Health	Health	USA	Male	62	25.8	D006262
ERR1091355	Amplicon	Sample151	Health	Health	Health	USA	Male	71	28.48	D006262
ERR1091363	Amplicon	Sample152	IBS	IBS_C	IBS_NPD	UK	Female	58	20.47	D043183
ERR1091371	Amplicon	Sample153	Health	Health	Health	UK	Female	64	24.16	D006262
ERR1091373	Amplicon	Sample154	Health	Health	Health	UK	Male	62	23.04	D006262
ERR1091380	Amplicon	Sample155	IBS	IBS_undefined_type	IBS_PD	UK	Male	68	24.99	D043183
ERR1091382	Amplicon	Sample156	Health	Health	Health	UK	Female	43	24.8	D006262
ERR1091415	Amplicon	Sample157	IBS	IBS_undefined_type	IBS_NPD	USA	Male	27	21.52	D043183
ERR1091416	Amplicon	Sample158	IBS	IBS_C	IBS_NPD	USA	Male	43	25.25	D043183
ERR1091430	Amplicon	Sample159	IBS	IBS_undefined_type	IBS_NPD	USA	Female	39	21.41	D043183
ERR1091432	Amplicon	Sample160	IBS	IBS_D	IBS_PD	USA	Male	57	32.92	D043183
ERR1091441	Amplicon	Sample161	Health	Health	Health	USA	Female	39	20.48	D006262
ERR1091448	Amplicon	Sample162	Health	Health	Health	UK	Male	68	26.78	D006262
ERR1091458	Amplicon	Sample163	IBS	IBS_D	IBS_NPD	UK	Female	71	27.28	D043183
ERR1091461	Amplicon	Sample164	IBS	IBS_undefined_type	IBS_NPD	UK	Male	67	25.08	D043183
ERR1091475	Amplicon	Sample165	IBS	IBS_D	IBS_NPD	UK	Male	65	22.45	D043183
ERR1091483	Amplicon	Sample166	IBS	IBS_undefined_type	IBS_PD	UK	Male	38	24.49	D043183
ERR1091495	Amplicon	Sample167	IBS	IBS_undefined_type	IBS_NPD	UK	Female	68	20.11	D043183
ERR1091496	Amplicon	Sample168	IBS	IBS_undefined_type	IBS_NPD	UK	Female	37	27.1	D043183
ERR1091505	Amplicon	Sample169	IBS	IBS_D	IBS_PD	UK	Female	52	20.7	D043183
ERR1091509	Amplicon	Sample170	Health	Health	Health	UK	Female	18	20.01	D006262
ERR1091516	Amplicon	Sample171	IBS	IBS_C	IBS_PD	UK	Male	29	24.48	D043183
ERR1091523	Amplicon	Sample172	IBS	IBS_undefined_type	IBS_PD	UK	Female	51	22.5	D043183
ERR1091524	Amplicon	Sample173	IBS	IBS_undefined_type	IBS_PD	UK	Female	37	20.31	D043183
ERR1091525	Amplicon	Sample174	Health	Health	Health	UK	Female	66	19.08	D006262
ERR1091528	Amplicon	Sample175	IBS	IBS_undefined_type	IBS_NPD	UK	Male	40	24.01	D043183
ERR1091529	Amplicon	Sample176	IBS	IBS_D	IBS_NPD	UK	Male	40	27.02	D043183
ERR1091534	Amplicon	Sample177	IBS	IBS_D	IBS_PD	UK	Female	36	22.41	D043183
ERR1091535	Amplicon	Sample178	IBS	IBS_undefined_type	IBS_NPD	UK	Male	39	25.62	D043183
ERR1091536	Amplicon	Sample179	IBS	IBS_undefined_type	IBS_NPD	UK	Male	39	25.62	D043183
ERR1091537	Amplicon	Sample180	Health	Health	Health	UK	Female	47	27.04	D006262
ERR1091538	Amplicon	Sample181	IBS	IBS_D	IBS_NPD	UK	Female	67	26.43	D043183
ERR1091541	Amplicon	Sample182	Health	Health	Health	UK	Male	46	21.13	D006262
ERR1091547	Amplicon	Sample183	Health	Health	Health	UK	Male	41	25.34	D006262
ERR1091548	Amplicon	Sample184	IBS	IBS_D	IBS_NPD	UK	Male	45	25.83	D043183
ERR1091550	Amplicon	Sample185	Health	Health	Health	UK	Female	65	29.04	D006262
ERR1091551	Amplicon	Sample186	IBS	IBS_undefined_type	IBS_NPD	UK	Female	36	25.78	D043183
ERR1091552	Amplicon	Sample187	IBS	IBS_D	IBS_PD	UK	Female	36	28.32	D043183
ERR1091553	Amplicon	Sample188	IBS	IBS_D	IBS_PD	UK	Female	37	19.73	D043183
ERR1091559	Amplicon	Sample189	Health	Health	Health	UK	Female	60	39.57	D006262
ERR1091572	Amplicon	Sample190	IBS	IBS_undefined_type	IBS_NPD	UK	Male	36	24.73	D043183
ERR1091585	Amplicon	Sample191	Health	Health	Health	UK	Female	36	20.76	D006262
ERR1091589	Amplicon	Sample192	Health	Health	Health	UK	Female	56	27.84	D006262
ERR1091596	Amplicon	Sample193	Health	Health	Health	UK	Male	42	23.55	D006262
ERR1091603	Amplicon	Sample194	IBS	IBS_undefined_type	IBS_PD	UK	Male	68	29.85	D043183
ERR1091604	Amplicon	Sample195	Health	Health	Health	UK	Female	59	20.19	D006262
ERR1091612	Amplicon	Sample196	IBS	IBS_undefined_type	IBS_NPD	UK	Male	39	25.62	D043183
ERR1091623	Amplicon	Sample197	IBS	IBS_C	IBS_NPD	UK	Female	43	21.08	D043183
ERR1091627	Amplicon	Sample198	Health	Health	Health	UK	Female	58	26.21	D006262
ERR1091629	Amplicon	Sample199	Health	Health	Health	UK	Female	42	20.67	D006262
ERR1091632	Amplicon	Sample200	IBS	IBS_D	IBS_PD	UK	Male	19	24.27	D043183
ERR1091634	Amplicon	Sample201	Health	Health	Health	UK	Male	28	26.04	D006262
ERR1091636	Amplicon	Sample202	Health	Health	Health	UK	Female	58	22.38	D006262
ERR1091638	Amplicon	Sample203	Health	Health	Health	Switzerland	Female	35	19.84	D006262
ERR1091643	Amplicon	Sample204	IBS	IBS_undefined_type	IBS_PD	UK	Male	37	20.52	D043183
ERR1091645	Amplicon	Sample205	Health	Health	Health	UK	Male	68	24.49	D006262
ERR1091667	Amplicon	Sample206	IBS	IBS_C	IBS_NPD	USA	Male	65	25.09	D043183
ERR1091684	Amplicon	Sample207	Health	Health	Health	USA	Male	51	21.56	D006262
ERR1091710	Amplicon	Sample208	IBS	IBS_C	IBS_NPD	USA	Female	57	23.38	D043183
ERR1091713	Amplicon	Sample209	Health	Health	Health	USA	Female	55	26.07	D006262
ERR1091722	Amplicon	Sample210	IBS	IBS_undefined_type	IBS_NPD	USA	Female	37	21.03	D043183
ERR1091726	Amplicon	Sample211	IBS	IBS_C	IBS_PD	USA	Male	61	27.69	D043183
ERR1091735	Amplicon	Sample212	Health	Health	Health	USA	Male	33	24.41	D006262
ERR1091741	Amplicon	Sample213	IBS	IBS_undefined_type	IBS_NPD	USA	Male	43	26.94	D043183
ERR1091742	Amplicon	Sample214	Health	Health	Health	USA	Male	37	24.01	D006262
ERR1091756	Amplicon	Sample215	IBS	IBS_undefined_type	IBS_PD	USA	Female	40	25.77	D043183
ERR1091813	Amplicon	Sample216	Health	Health	Health	USA	Female	21	23.3	D006262
ERR1091820	Amplicon	Sample217	IBS	IBS_undefined_type	IBS_NPD	USA	Female	21	27.27	D043183
ERR1091821	Amplicon	Sample218	IBS	IBS_D	IBS_PD	USA	Female	21	32.28	D043183
ERR1091825	Amplicon	Sample219	Health	Health	Health	USA	Female	19	22.46	D006262
ERR1091831	Amplicon	Sample220	IBS	IBS_undefined_type	IBS_NPD	USA	Male	47	25.66	D043183
ERR1091836	Amplicon	Sample221	IBS	IBS_C	IBS_NPD	USA	Female	52	19.13	D043183
ERR1160328	Amplicon	Sample222	Health	Health	Health	UK	Male	20	21.62	D006262
ERR1160331	Amplicon	Sample223	IBS	IBS_undefined_type	IBS_NPD	Australia	Female	31	20.2	D043183
ERR1160366	Amplicon	Sample224	IBS	IBS_undefined_type	IBS_PD	USA	Female	35	20.48	D043183
ERR1160375	Amplicon	Sample225	Health	Health	Health	USA	Female	54	29.76	D006262
ERR1160378	Amplicon	Sample226	Health	Health	Health	USA	Female	25	25.61	D006262
ERR1160407	Amplicon	Sample227	IBS	IBS_C	IBS_NPD	UK	Female	32	20.28	D043183
ERR1160438	Amplicon	Sample228	IBS	IBS_D	IBS_NPD	USA	Female	52	24.28	D043183
ERR1160442	Amplicon	Sample229	IBS	IBS_D	IBS_NPD	USA	Female	36	19.02	D043183
ERR1160449	Amplicon	Sample230	IBS	IBS_D	IBS_NPD	USA	Male	68	25.42	D043183
ERR1160450	Amplicon	Sample231	Health	Health	Health	USA	Male	68	27.26	D006262
ERR1160458	Amplicon	Sample232	IBS	IBS_undefined_type	IBS_PD	USA	Female	56	34.7	D043183
ERR1160467	Amplicon	Sample233	Health	Health	Health	USA	Female	55	24.69	D006262
ERR1160477	Amplicon	Sample234	IBS	IBS_C	IBS_PD	UK	Female	43	20.07	D043183
ERR1160487	Amplicon	Sample235	IBS	IBS_D	IBS_NPD	UK	Female	39	24.76	D043183
ERR1160491	Amplicon	Sample236	Health	Health	Health	UK	Female	19	20.31	D006262
ERR1160495	Amplicon	Sample237	IBS	IBS_D	IBS_PD	UK	Female	41	20.07	D043183
ERR1160504	Amplicon	Sample238	Health	Health	Health	UK	Female	46	22.31	D006262
ERR1160505	Amplicon	Sample239	IBS	IBS_C	IBS_NPD	UK	Female	37	17.63	D043183
ERR1160512	Amplicon	Sample240	Health	Health	Health	UK	Female	48	22.6	D006262
ERR1160518	Amplicon	Sample241	Health	Health	Health	UK	Male	43	22.42	D006262
ERR1160543	Amplicon	Sample242	Health	Health	Health	UK	Female	62	22.71	D006262
ERR1160551	Amplicon	Sample243	Health	Health	Health	USA	Female	57	31.75	D006262
ERR1160572	Amplicon	Sample244	Health	Health	Health	USA	Female	65	22.3	D006262
ERR1160573	Amplicon	Sample245	Health	Health	Health	USA	Female	60	25.84	D006262
ERR1160577	Amplicon	Sample246	Health	Health	Health	USA	Male	72	17.28	D006262
ERR1160578	Amplicon	Sample247	Health	Health	Health	USA	Female	51	21.41	D006262
ERR1160580	Amplicon	Sample248	IBS	IBS_C	IBS_PD	USA	Female	56	20.18	D043183
ERR1160584	Amplicon	Sample249	Health	Health	Health	USA	Male	29	20.64	D006262
ERR1160587	Amplicon	Sample250	IBS	IBS_D	IBS_PD	USA	Female	35	34.02	D043183
ERR1160600	Amplicon	Sample251	IBS	IBS_D	IBS_NPD	Canada	Male	37	23.63	D043183
ERR1160601	Amplicon	Sample252	IBS	IBS_C	IBS_PD	USA	Male	41	23.06	D043183
ERR1160607	Amplicon	Sample253	Health	Health	Health	USA	Female	48	32.77	D006262
ERR1160618	Amplicon	Sample254	IBS	IBS_D	IBS_NPD	USA	Female	48	19.13	D043183
ERR1160620	Amplicon	Sample255	Health	Health	Health	USA	Male	43	25.55	D006262
ERR1160624	Amplicon	Sample256	Health	Health	Health	USA	Male	64	25.11	D006262
ERR1160625	Amplicon	Sample257	Health	Health	Health	USA	Male	60	25.77	D006262
ERR1160629	Amplicon	Sample258	Health	Health	Health	Canada	Male	34	20.91	D006262
ERR1160637	Amplicon	Sample259	IBS	IBS_C	IBS_NPD	USA	Male	22	21.02	D043183
ERR1160645	Amplicon	Sample260	Health	Health	Health	UK	Female	51	21.8	D006262
ERR1160649	Amplicon	Sample261	Health	Health	Health	UK	Female	49	23.3	D006262
ERR1160654	Amplicon	Sample262	IBS	IBS_D	IBS_PD	UK	Female	32	22.79	D043183
ERR1160660	Amplicon	Sample263	IBS	IBS_undefined_type	IBS_PD	UK	Male	67	22.39	D043183
ERR1160665	Amplicon	Sample264	Health	Health	Health	UK	Female	62	19.92	D006262
ERR1160675	Amplicon	Sample265	IBS	IBS_C	IBS_PD	UK	Female	55	23.26	D043183
ERR1160679	Amplicon	Sample266	IBS	IBS_C	IBS_PD	USA	Female	65	26.94	D043183
ERR1160691	Amplicon	Sample267	IBS	IBS_D	IBS_PD	USA	Female	27	21.58	D043183
ERR1160695	Amplicon	Sample268	IBS	IBS_undefined_type	IBS_NPD	USA	Male	69	21.93	D043183
ERR1160706	Amplicon	Sample269	IBS	IBS_C	IBS_PD	USA	Female	61	28.32	D043183
ERR1160708	Amplicon	Sample270	Health	Health	Health	USA	Female	37	29.76	D006262
ERR1160709	Amplicon	Sample271	IBS	IBS_C	IBS_NPD	USA	Female	55	18.79	D043183
ERR1160712	Amplicon	Sample272	Health	Health	Health	USA	Female	62	24.28	D006262
ERR1160716	Amplicon	Sample273	Health	Health	Health	USA	Female	56	17.12	D006262
ERR1160722	Amplicon	Sample274	IBS	IBS_C	IBS_NPD	USA	Female	79	20.14	D043183
ERR1160723	Amplicon	Sample275	Health	Health	Health	USA	Male	63	26.08	D006262
ERR1160728	Amplicon	Sample276	IBS	IBS_D	IBS_NPD	USA	Male	47	20.65	D043183
ERR1160729	Amplicon	Sample277	Health	Health	Health	USA	Female	45	21.21	D006262
ERR1160741	Amplicon	Sample278	IBS	IBS_undefined_type	IBS_PD	USA	Female	49	23.33	D043183
ERR1160760	Amplicon	Sample279	Health	Health	Health	USA	Female	44	21.08	D006262
ERR1160802	Amplicon	Sample280	IBS	IBS_undefined_type	IBS_PD	USA	Female	51	19.57	D043183
ERR1160804	Amplicon	Sample281	Health	Health	Health	USA	Female	68	25.33	D006262
ERR1160807	Amplicon	Sample282	IBS	IBS_undefined_type	IBS_PD	USA	Female	31	21.13	D043183
ERR1233441	Amplicon	Sample283	Health	Health	Health	USA	Female	23	21.61	D006262
ERR1233446	Amplicon	Sample284	Health	Health	Health	USA	Female	45	19.83	D006262
ERR1249665	Amplicon	Sample285	IBS	IBS_D	IBS_PD	Australia	Female	36	22.6	D043183
ERR1249688	Amplicon	Sample286	IBS	IBS_D	IBS_PD	USA	Female	45	19.9	D043183
ERR1249721	Amplicon	Sample287	IBS	IBS_D	IBS_NPD	Australia	Male	40	24.49	D043183
ERR1249742	Amplicon	Sample288	Health	Health	Health	USA	Female	22	23.03	D006262
ERR1249753	Amplicon	Sample289	IBS	IBS_C	IBS_PD	USA	Female	57	17.72	D043183
ERR1249763	Amplicon	Sample290	Health	Health	Health	USA	Male	62	25.77	D006262
ERR1249771	Amplicon	Sample291	Health	Health	Health	UK	Male	58	26.91	D006262
ERR1249773	Amplicon	Sample292	IBS	IBS_C	IBS_PD	UK	Female	61	21.86	D043183
ERR1249777	Amplicon	Sample293	Health	Health	Health	UK	Male	50	21.37	D006262
ERR1249783	Amplicon	Sample294	IBS	IBS_undefined_type	IBS_NPD	UK	Male	56	20.66	D043183
ERR1249789	Amplicon	Sample295	IBS	IBS_C	IBS_PD	USA	Female	32	20.51	D043183
ERR1249793	Amplicon	Sample296	IBS	IBS_C	IBS_PD	USA	Female	49	31.24	D043183
ERR1249802	Amplicon	Sample297	IBS	IBS_C	IBS_NPD	UK	Female	57	26.66	D043183
ERR1249808	Amplicon	Sample298	Health	Health	Health	UK	Female	41	28.65	D006262
ERR1249809	Amplicon	Sample299	Health	Health	Health	UK	Female	28	20.76	D006262
ERR1249827	Amplicon	Sample300	IBS	IBS_D	IBS_NPD	UK	Female	32	24.45	D043183
ERR1249837	Amplicon	Sample301	IBS	IBS_D	IBS_PD	UK	Female	46	28.28	D043183
ERR1249849	Amplicon	Sample302	Health	Health	Health	UK	Male	66	24.42	D006262
ERR1249856	Amplicon	Sample303	Health	Health	Health	USA	Female	21	20.8	D006262
ERR1249863	Amplicon	Sample304	Health	Health	Health	USA	Male	28	23.66	D006262
ERR1249865	Amplicon	Sample305	IBS	IBS_D	IBS_PD	USA	Female	29	18.54	D043183
ERR1249885	Amplicon	Sample306	Health	Health	Health	USA	Female	22	30.54	D006262
ERR1249891	Amplicon	Sample307	IBS	IBS_undefined_type	IBS_NPD	Canada	Male	26	21.3	D043183
ERR1249910	Amplicon	Sample308	Health	Health	Health	USA	Female	64	26.61	D006262
ERR1249926	Amplicon	Sample309	IBS	IBS_C	IBS_NPD	UK	Female	54	27.25	D043183
ERR1249947	Amplicon	Sample310	IBS	IBS_C	IBS_NPD	USA	Female	25	18.79	D043183
ERR1249958	Amplicon	Sample311	Health	Health	Health	USA	Male	45	24.96	D006262
ERR1249991	Amplicon	Sample312	IBS	IBS_undefined_type	IBS_PD	USA	Female	20	19.14	D043183
ERR1250022	Amplicon	Sample313	Health	Health	Health	USA	Male	22	25.08	D006262
ERR1250070	Amplicon	Sample314	Health	Health	Health	USA	Male	55	21.77	D006262
ERR1250071	Amplicon	Sample315	Health	Health	Health	USA	Female	56	20.18	D006262
ERR1250075	Amplicon	Sample316	IBS	IBS_undefined_type	IBS_PD	USA	Male	31	39.53	D043183
ERR1250080	Amplicon	Sample317	Health	Health	Health	USA	Male	58	19.94	D006262
ERR1250081	Amplicon	Sample318	Health	Health	Health	USA	Female	56	18.29	D006262
ERR1250137	Amplicon	Sample319	IBS	IBS_C	IBS_NPD	USA	Female	35	24.88	D043183
ERR1250405	Amplicon	Sample320	Health	Health	Health	USA	Female	33	21.63	D006262
ERR1250447	Amplicon	Sample321	IBS	IBS_D	IBS_PD	USA	Male	29	21.62	D043183
ERR1250454	Amplicon	Sample322	IBS	IBS_undefined_type	IBS_NPD	UK	Male	41	21.91	D043183
ERR1250456	Amplicon	Sample323	Health	Health	Health	UK	Female	62	20.31	D006262
ERR1250475	Amplicon	Sample324	IBS	IBS_C	IBS_NPD	USA	Female	55	22.8	D043183
ERR1250478	Amplicon	Sample325	Health	Health	Health	USA	Female	38	25.84	D006262
ERR1250492	Amplicon	Sample326	IBS	IBS_undefined_type	IBS_NPD	Australia	Male	47	27.44	D043183
ERR1250500	Amplicon	Sample327	IBS	IBS_C	IBS_NPD	USA	Male	44	23.06	D043183
ERR1250514	Amplicon	Sample328	Health	Health	Health	UK	Male	69	25.9	D006262
ERR1250515	Amplicon	Sample329	IBS	IBS_undefined_type	IBS_PD	UK	Female	33	20.05	D043183
ERR1250518	Amplicon	Sample330	Health	Health	Health	UK	Male	57	31.84	D006262
ERR1250529	Amplicon	Sample331	Health	Health	Health	USA	Female	72	25.5	D006262
ERR1250547	Amplicon	Sample332	Health	Health	Health	UK	Female	47	21.8	D006262
ERR1250563	Amplicon	Sample333	IBS	IBS_undefined_type	IBS_PD	UK	Female	74	21.71	D043183
ERR1250564	Amplicon	Sample334	IBS	IBS_undefined_type	IBS_NPD	UK	Female	32	20.55	D043183
ERR1250580	Amplicon	Sample335	IBS	IBS_C	IBS_NPD	USA	Female	40	22.71	D043183
ERR1250597	Amplicon	Sample336	IBS	IBS_undefined_type	IBS_NPD	USA	Female	60	21.46	D043183
ERR1250614	Amplicon	Sample337	IBS	IBS_undefined_type	IBS_PD	USA	Male	24	23.75	D043183
ERR1250616	Amplicon	Sample338	IBS	IBS_undefined_type	IBS_PD	USA	Female	32	21.79	D043183
ERR1250617	Amplicon	Sample339	IBS	IBS_C	IBS_NPD	USA	Female	62	27.62	D043183
ERR1250626	Amplicon	Sample340	IBS	IBS_C	IBS_NPD	USA	Female	32	20.18	D043183
ERR1315868	Amplicon	Sample341	IBS	IBS_undefined_type	IBS_NPD	UK	Female	47	17.69	D043183
ERR1315971	Amplicon	Sample342	Health	Health	Health	UK	Female	69	16.65	D006262
ERR1315995	Amplicon	Sample343	Health	Health	Health	UK	Female	42	22.79	D006262
ERR1389626	Amplicon	Sample344	IBS	IBS_C	IBS_NPD	USA	Male	40	20.08	D043183
ERR1389632	Amplicon	Sample345	IBS	IBS_undefined_type	IBS_NPD	USA	Female	46	32.12	D043183
ERR1389638	Amplicon	Sample346	Health	Health	Health	USA	Female	56	25.5	D006262
ERR1389645	Amplicon	Sample347	Health	Health	Health	USA	Female	60	23.57	D006262
ERR1389647	Amplicon	Sample348	Health	Health	Health	UK	Male	69	21.15	D006262
ERR1389650	Amplicon	Sample349	IBS	IBS_undefined_type	IBS_NPD	Switzerland	Male	32	22.98	D043183
ERR1389669	Amplicon	Sample350	Health	Health	Health	UK	Female	55	29.4	D006262
ERR1389681	Amplicon	Sample351	IBS	IBS_C	IBS_NPD	USA	Female	29	21.3	D043183
ERR1389682	Amplicon	Sample352	Health	Health	Health	USA	Female	38	22.48	D006262
ERR1389684	Amplicon	Sample353	Health	Health	Health	USA	Female	44	23.89	D006262
ERR1389689	Amplicon	Sample354	IBS	IBS_undefined_type	IBS_NPD	UK	Male	38	18.21	D043183
ERR1389690	Amplicon	Sample355	IBS	IBS_undefined_type	IBS_NPD	UK	Female	52	23.1	D043183
ERR1389691	Amplicon	Sample356	Health	Health	Health	UK	Male	44	21.63	D006262
ERR1389693	Amplicon	Sample357	IBS	IBS_undefined_type	IBS_NPD	UK	Female	45	25.41	D043183
ERR1389697	Amplicon	Sample358	Health	Health	Health	UK	Female	35	19.84	D006262
ERR1389700	Amplicon	Sample359	Health	Health	Health	UK	Female	50	21.28	D006262
ERR1389704	Amplicon	Sample360	IBS	IBS_undefined_type	IBS_NPD	UK	Male	66	22.69	D043183
ERR1389710	Amplicon	Sample361	Health	Health	Health	UK	Male	24	20.18	D006262
ERR1389715	Amplicon	Sample362	IBS	IBS_D	IBS_PD	UK	Female	45	25.32	D043183
ERR1389724	Amplicon	Sample363	Health	Health	Health	UK	Female	51	22.78	D006262
ERR1389725	Amplicon	Sample364	Health	Health	Health	UK	Female	24	19.57	D006262
ERR1389728	Amplicon	Sample365	IBS	IBS_undefined_type	IBS_NPD	UK	Male	50	21.76	D043183
ERR1389729	Amplicon	Sample366	Health	Health	Health	UK	Female	52	19.68	D006262
ERR1389748	Amplicon	Sample367	Health	Health	Health	USA	Female	58	23.34	D006262
ERR1389755	Amplicon	Sample368	IBS	IBS_undefined_type	IBS_NPD	Switzerland	Male	30	20.81	D043183
ERR1389759	Amplicon	Sample369	IBS	IBS_undefined_type	IBS_NPD	UK	Female	54	21.86	D043183
ERR1389773	Amplicon	Sample370	IBS	IBS_C	IBS_NPD	UK	Female	71	23.78	D043183
ERR1389777	Amplicon	Sample371	IBS	IBS_C	IBS_NPD	UK	Male	70	22.08	D043183
ERR1389783	Amplicon	Sample372	IBS	IBS_undefined_type	IBS_NPD	UK	Female	30	21.01	D043183
ERR1389792	Amplicon	Sample373	IBS	IBS_undefined_type	IBS_NPD	UK	Male	43	22.19	D043183
ERR1389793	Amplicon	Sample374	IBS	IBS_C	IBS_NPD	Switzerland	Female	54	22.03	D043183
ERR1389796	Amplicon	Sample375	Health	Health	Health	UK	Female	37	23.56	D006262
ERR1389797	Amplicon	Sample376	IBS	IBS_undefined_type	IBS_PD	UK	Female	42	31.83	D043183
ERR1389798	Amplicon	Sample377	IBS	IBS_undefined_type	IBS_NPD	UK	Female	30	22.15	D043183
ERR1389812	Amplicon	Sample378	IBS	IBS_undefined_type	IBS_NPD	UK	Female	71	22.79	D043183
ERR1389815	Amplicon	Sample379	Health	Health	Health	UK	Male	77	25.19	D006262
ERR1389817	Amplicon	Sample380	IBS	IBS_C	IBS_NPD	Switzerland	Female	32	20.45	D043183
ERR1389818	Amplicon	Sample381	Health	Health	Health	Switzerland	Male	31	24.68	D006262
ERR1389821	Amplicon	Sample382	Health	Health	Health	UK	Female	64	22.35	D006262
ERR1389823	Amplicon	Sample383	Health	Health	Health	UK	Male	39	22.78	D006262
ERR1389824	Amplicon	Sample384	IBS	IBS_undefined_type	IBS_PD	UK	Female	33	27.66	D043183
ERR1389827	Amplicon	Sample385	IBS	IBS_undefined_type	IBS_NPD	UK	Female	38	23.88	D043183
ERR1389833	Amplicon	Sample386	Health	Health	Health	UK	Female	42	20.55	D006262
ERR1389837	Amplicon	Sample387	Health	Health	Health	UK	Female	66	20.32	D006262
ERR1389839	Amplicon	Sample388	IBS	IBS_undefined_type	IBS_PD	UK	Male	45	25.38	D043183
ERR1389840	Amplicon	Sample389	IBS	IBS_undefined_type	IBS_NPD	UK	Male	63	28.73	D043183
ERR1389841	Amplicon	Sample390	Health	Health	Health	UK	Female	58	22.57	D006262
ERR1389843	Amplicon	Sample391	IBS	IBS_undefined_type	IBS_NPD	UK	Female	47	28.31	D043183
ERR1389844	Amplicon	Sample392	IBS	IBS_undefined_type	IBS_NPD	UK	Female	47	28.31	D043183
ERR1389893	Amplicon	Sample393	IBS	IBS_undefined_type	IBS_PD	USA	Female	31	19.26	D043183
ERR1389897	Amplicon	Sample394	IBS	IBS_C	IBS_NPD	USA	Male	72	23.67	D043183
ERR1389898	Amplicon	Sample395	IBS	IBS_undefined_type	IBS_NPD	USA	Female	65	22.83	D043183
ERR1389905	Amplicon	Sample396	Health	Health	Health	USA	Female	63	18.37	D006262
ERR1389920	Amplicon	Sample397	Health	Health	Health	USA	Male	42	21.7	D006262
ERR1389940	Amplicon	Sample398	IBS	IBS_undefined_type	IBS_NPD	UK	Female	43	21.72	D043183
ERR1389943	Amplicon	Sample399	IBS	IBS_undefined_type	IBS_PD	UK	Female	64	21.45	D043183
ERR1389948	Amplicon	Sample400	Health	Health	Health	UK	Female	27	22.58	D006262
ERR1389950	Amplicon	Sample401	IBS	IBS_undefined_type	IBS_NPD	UK	Female	46	22.59	D043183
ERR1389956	Amplicon	Sample402	IBS	IBS_undefined_type	IBS_PD	USA	Female	48	23.05	D043183
ERR1389984	Amplicon	Sample403	Health	Health	Health	USA	Female	19	19.58	D006262
ERR1389985	Amplicon	Sample404	Health	Health	Health	USA	Male	18	26.63	D006262
ERR1389994	Amplicon	Sample405	IBS	IBS_undefined_type	IBS_PD	USA	Female	54	24.13	D043183
ERR1389998	Amplicon	Sample406	Health	Health	Health	USA	Female	43	20.67	D006262
ERR1390010	Amplicon	Sample407	Health	Health	Health	USA	Female	44	21.93	D006262
ERR1417417	Amplicon	Sample408	Health	Health	Health	UK	Female	50	24.16	D006262
ERR1417420	Amplicon	Sample409	IBS	IBS_undefined_type	IBS_PD	UK	Female	35	25.39	D043183
ERR1417426	Amplicon	Sample410	Health	Health	Health	UK	Male	28	20.45	D006262
ERR1417431	Amplicon	Sample411	Health	Health	Health	UK	Female	26	23.51	D006262
ERR1417433	Amplicon	Sample412	IBS	IBS_undefined_type	IBS_NPD	UK	Female	36	20.28	D043183
ERR1417435	Amplicon	Sample413	Health	Health	Health	UK	Male	37	24.73	D006262
ERR1417460	Amplicon	Sample414	IBS	IBS_undefined_type	IBS_NPD	UK	Female	56	20.85	D043183
ERR1417461	Amplicon	Sample415	IBS	IBS_C	IBS_PD	UK	Female	37	19.15	D043183
ERR1417475	Amplicon	Sample416	Health	Health	Health	UK	Female	50	22.68	D006262
ERR1417482	Amplicon	Sample417	Health	Health	Health	UK	Female	51	19.26	D006262
ERR1417483	Amplicon	Sample418	Health	Health	Health	Australia	Male	51	26.42	D006262
ERR1417485	Amplicon	Sample419	Health	Health	Health	UK	Male	30	20.78	D006262
ERR1417510	Amplicon	Sample420	IBS	IBS_undefined_type	IBS_NPD	UK	Female	57	20.97	D043183
ERR1417534	Amplicon	Sample421	IBS	IBS_undefined_type	IBS_NPD	UK	Female	41	29.05	D043183
ERR1417541	Amplicon	Sample422	Health	Health	Health	UK	Male	20	24.1	D006262
ERR1417543	Amplicon	Sample423	IBS	IBS_C	IBS_NPD	USA	Female	40	22.67	D043183
ERR1417545	Amplicon	Sample424	IBS	IBS_undefined_type	IBS_NPD	USA	Female	72	20.8	D043183
ERR1417546	Amplicon	Sample425	IBS	IBS_undefined_type	IBS_NPD	USA	Female	72	20.8	D043183
ERR1417564	Amplicon	Sample426	IBS	IBS_undefined_type	IBS_NPD	UK	Female	56	24.19	D043183
ERR1417570	Amplicon	Sample427	Health	Health	Health	UK	Female	35	24.45	D006262
ERR1417571	Amplicon	Sample428	Health	Health	Health	UK	Male	58	25.97	D006262
ERR1417590	Amplicon	Sample429	IBS	IBS_undefined_type	IBS_PD	UK	Female	65	34.06	D043183
ERR1417607	Amplicon	Sample430	IBS	IBS_undefined_type	IBS_NPD	UK	Female	58	32.03	D043183
ERR1417620	Amplicon	Sample431	IBS	IBS_undefined_type	IBS_NPD	USA	Female	58	25.18	D043183
ERR1417634	Amplicon	Sample432	Health	Health	Health	USA	Male	53	25.8	D006262
ERR1417646	Amplicon	Sample433	Health	Health	Health	USA	Female	57	26.63	D006262
ERR1417648	Amplicon	Sample434	Health	Health	Health	USA	Female	55	31.62	D006262
ERR1417654	Amplicon	Sample435	IBS	IBS_undefined_type	IBS_PD	USA	Female	48	23.05	D043183
ERR1458723	Amplicon	Sample436	IBS	IBS_D	IBS_PD	USA	Female	45	19.9	D043183
ERR1458770	Amplicon	Sample437	IBS	IBS_undefined_type	IBS_NPD	UK	Male	37	21.97	D043183
ERR1458795	Amplicon	Sample438	Health	Health	Health	UK	Male	38	27.74	D006262
ERR1458832	Amplicon	Sample439	Health	Health	Health	UK	Female	36	18.18	D006262
ERR1458835	Amplicon	Sample440	Health	Health	Health	UK	Male	55	29.27	D006262
ERR1458913	Amplicon	Sample441	IBS	IBS_undefined_type	IBS_NPD	UK	Female	48	20.83	D043183
ERR1458916	Amplicon	Sample442	IBS	IBS_C	IBS_NPD	UK	Female	34	19.95	D043183
ERR1458919	Amplicon	Sample443	Health	Health	Health	Switzerland	Male	28	26.56	D006262
ERR1458926	Amplicon	Sample444	IBS	IBS_undefined_type	IBS_NPD	UK	Male	39	23.94	D043183
ERR1458993	Amplicon	Sample445	IBS	IBS_C	IBS_PD	Switzerland	Female	55	17.91	D043183
ERR1458997	Amplicon	Sample446	IBS	IBS_undefined_type	IBS_NPD	UK	Female	34	28.52	D043183
ERR1459013	Amplicon	Sample447	IBS	IBS_undefined_type	IBS_NPD	UK	Female	33	19.47	D043183
ERR1459015	Amplicon	Sample448	Health	Health	Health	UK	Female	54	21.26	D006262
ERR1459038	Amplicon	Sample449	Health	Health	Health	UK	Female	68	24.96	D006262
ERR1459048	Amplicon	Sample450	Health	Health	Health	UK	Female	47	41.35	D006262
ERR1459059	Amplicon	Sample451	Health	Health	Health	UK	Female	35	28.17	D006262
ERR1459060	Amplicon	Sample452	Health	Health	Health	UK	Female	33	23.44	D006262
ERR1459075	Amplicon	Sample453	IBS	IBS_undefined_type	IBS_NPD	USA	Male	51	25.77	D043183
ERR1459081	Amplicon	Sample454	IBS	IBS_undefined_type	IBS_NPD	USA	Male	53	22.34	D043183
ERR1459082	Amplicon	Sample455	Health	Health	Health	USA	Female	58	22.89	D006262
ERR1545729	Amplicon	Sample456	Health	Health	Health	USA	Male	58	22.05	D006262
ERR1545886	Amplicon	Sample457	Health	Health	Health	USA	Female	32	18.07	D006262
ERR1545930	Amplicon	Sample458	IBS	IBS_undefined_type	IBS_NPD	USA	Female	30	28.19	D043183
ERR1545951	Amplicon	Sample459	IBS	IBS_undefined_type	IBS_PD	USA	Female	31	18.48	D043183
ERR1545991	Amplicon	Sample460	IBS	IBS_undefined_type	IBS_NPD	USA	Male	46	25.77	D043183
ERR1546028	Amplicon	Sample461	Health	Health	Health	USA	Male	65	23.71	D006262
ERR1546034	Amplicon	Sample462	IBS	IBS_undefined_type	IBS_NPD	Canada	Female	24	24.03	D043183
ERR1546035	Amplicon	Sample463	Health	Health	Health	USA	Male	23	20.54	D006262
ERR1546060	Amplicon	Sample464	IBS	IBS_undefined_type	IBS_NPD	USA	Female	55	19.77	D043183
ERR1546065	Amplicon	Sample465	Health	Health	Health	USA	Female	70	25.51	D006262
ERR1551636	Amplicon	Sample466	Health	Health	Health	USA	Male	37	23.67	D006262
ERR1678422	Amplicon	Sample467	IBS	IBS_undefined_type	IBS_NPD	UK	Male	58	22.78	D043183
ERR1678428	Amplicon	Sample468	Health	Health	Health	USA	Female	64	21.63	D006262
ERR1678447	Amplicon	Sample469	IBS	IBS_undefined_type	IBS_PD	UK	Female	52	24.16	D043183
ERR1841454	Amplicon	Sample470	Health	Health	Health	USA	Female	62	19.37	D006262
ERR1842414	Amplicon	Sample471	Health	Health	Health	UK	Female	53	18.83	D006262
ERR1842699	Amplicon	Sample472	IBS	IBS_undefined_type	IBS_NPD	UK	Female	42	27.43	D043183
ERR1842733	Amplicon	Sample473	Health	Health	Health	UK	Male	44	25.95	D006262
ERR1842737	Amplicon	Sample474	IBS	IBS_undefined_type	IBS_NPD	USA	Female	53	21.95	D043183
ERR1842751	Amplicon	Sample475	IBS	IBS_undefined_type	IBS_NPD	USA	Male	63	21.7	D043183
ERR1842761	Amplicon	Sample476	Health	Health	Health	UK	Male	25	26.51	D006262
ERR1842762	Amplicon	Sample477	IBS	IBS_undefined_type	IBS_PD	UK	Female	53	38.29	D043183
ERR1842763	Amplicon	Sample478	Health	Health	Health	UK	Male	42	23.72	D006262
ERR1842778	Amplicon	Sample479	IBS	IBS_undefined_type	IBS_NPD	UK	Female	44	23.22	D043183
ERR1842796	Amplicon	Sample480	IBS	IBS_undefined_type	IBS_NPD	UK	Male	23	20.52	D043183
ERR1842803	Amplicon	Sample481	Health	Health	Health	UK	Female	34	20.96	D006262
ERR1842835	Amplicon	Sample482	IBS	IBS_undefined_type	IBS_PD	UK	Male	47	23.2	D043183
ERR1842836	Amplicon	Sample483	IBS	IBS_undefined_type	IBS_NPD	UK	Female	44	20.99	D043183
ERR1842883	Amplicon	Sample484	Health	Health	Health	UK	Female	48	21.72	D006262
ERR1842891	Amplicon	Sample485	IBS	IBS_undefined_type	IBS_PD	UK	Female	64	28.76	D043183
ERR1842892	Amplicon	Sample486	IBS	IBS_undefined_type	IBS_PD	UK	Female	45	21.77	D043183
ERR1842901	Amplicon	Sample487	Health	Health	Health	UK	Female	63	21.03	D006262
ERR1842912	Amplicon	Sample488	Health	Health	Health	USA	Male	72	23.57	D006262
ERR1842913	Amplicon	Sample489	Health	Health	Health	USA	Female	72	24.21	D006262
ERR1842915	Amplicon	Sample490	Health	Health	Health	USA	Male	66	22.38	D006262
ERR1843440	Amplicon	Sample491	Health	Health	Health	USA	Female	63	24.13	D006262
ERR1843474	Amplicon	Sample492	Health	Health	Health	UK	Male	19	20.72	D006262
ERR1843487	Amplicon	Sample493	Health	Health	Health	USA	Female	59	20.05	D006262
ERR1843488	Amplicon	Sample494	IBS	IBS_undefined_type	IBS_NPD	UK	Male	55	26.15	D043183
ERR1843500	Amplicon	Sample495	Health	Health	Health	UK	Female	35	16.51	D006262
ERR1843507	Amplicon	Sample496	Health	Health	Health	UK	Male	23	26.97	D006262
ERR1843509	Amplicon	Sample497	Health	Health	Health	UK	Female	61	30.23	D006262
ERR1843512	Amplicon	Sample498	Health	Health	Health	USA	Female	58	34.54	D006262
ERR1843553	Amplicon	Sample499	IBS	IBS_undefined_type	IBS_NPD	USA	Male	45	22.24	D043183
ERR1843572	Amplicon	Sample500	Health	Health	Health	UK	Male	39	27.55	D006262
ERR1843577	Amplicon	Sample501	Health	Health	Health	UK	Female	34	23.71	D006262
ERR1843580	Amplicon	Sample502	IBS	IBS_C	IBS_NPD	UK	Female	66	26.86	D043183
ERR1843582	Amplicon	Sample503	Health	Health	Health	UK	Male	48	25.62	D006262
ERR1843611	Amplicon	Sample504	IBS	IBS_undefined_type	IBS_NPD	UK	Male	59	31.55	D043183
ERR1843616	Amplicon	Sample505	Health	Health	Health	UK	Male	67	22.79	D006262
ERR1843617	Amplicon	Sample506	Health	Health	Health	UK	Female	68	22.82	D006262
ERR1843630	Amplicon	Sample507	Health	Health	Health	UK	Female	68	26.63	D006262
ERR1843639	Amplicon	Sample508	IBS	IBS_undefined_type	IBS_NPD	UK	Female	45	35.15	D043183
ERR1843656	Amplicon	Sample509	Health	Health	Health	USA	Female	43	18.3	D006262
ERR1843663	Amplicon	Sample510	IBS	IBS_undefined_type	IBS_PD	USA	Male	38	27.87	D043183
ERR1843668	Amplicon	Sample511	IBS	IBS_undefined_type	IBS_NPD	UK	Female	56	19.24	D043183
ERR1843671	Amplicon	Sample512	Health	Health	Health	UK	Female	43	23.53	D006262
ERR1843677	Amplicon	Sample513	Health	Health	Health	UK	Female	52	22.68	D006262
ERR1843690	Amplicon	Sample514	IBS	IBS_undefined_type	IBS_NPD	UK	Male	46	24.68	D043183
ERR1843695	Amplicon	Sample515	Health	Health	Health	UK	Female	58	22.55	D006262
ERR1843698	Amplicon	Sample516	IBS	IBS_undefined_type	IBS_NPD	UK	Female	39	21.47	D043183
ERR1843701	Amplicon	Sample517	IBS	IBS_undefined_type	IBS_PD	UK	Female	34	19.94	D043183
ERR1843704	Amplicon	Sample518	IBS	IBS_undefined_type	IBS_PD	UK	Female	61	22.08	D043183
ERR1843705	Amplicon	Sample519	Health	Health	Health	UK	Male	37	22.39	D006262
ERR1843730	Amplicon	Sample520	Health	Health	Health	UK	Female	49	20.07	D006262
ERR1843761	Amplicon	Sample521	IBS	IBS_undefined_type	IBS_NPD	UK	Female	31	26.64	D043183
ERR1843764	Amplicon	Sample522	IBS	IBS_undefined_type	IBS_NPD	UK	Female	46	20.2	D043183
ERR1843773	Amplicon	Sample523	IBS	IBS_undefined_type	IBS_PD	USA	Female	55	24.3	D043183
ERR1843822	Amplicon	Sample524	Health	Health	Health	UK	Female	39	21.8	D006262
ERR1843836	Amplicon	Sample525	Health	Health	Health	UK	Female	56	25.74	D006262
ERR1843839	Amplicon	Sample526	IBS	IBS_undefined_type	IBS_PD	UK	Female	42	21.78	D043183
ERR1843850	Amplicon	Sample527	IBS	IBS_undefined_type	IBS_NPD	USA	Female	60	28.34	D043183
ERR1844540	Amplicon	Sample528	Health	Health	Health	UK	Female	42	24.75	D006262
ERR1844553	Amplicon	Sample529	Health	Health	Health	USA	Male	62	19.61	D006262
ERR1844586	Amplicon	Sample530	IBS	IBS_C	IBS_NPD	USA	Female	63	20.8	D043183
ERR1844589	Amplicon	Sample531	IBS	IBS_undefined_type	IBS_NPD	UK	Male	60	26.22	D043183
ERR1844657	Amplicon	Sample532	Health	Health	Health	USA	Female	48	27.44	D006262
ERR1845255	Amplicon	Sample533	Health	Health	Health	USA	Female	32	20.51	D006262
ERR1845352	Amplicon	Sample534	Health	Health	Health	USA	Male	33	23.57	D006262
ERR1845736	Amplicon	Sample535	Health	Health	Health	USA	Female	58	25.18	D006262
ERR1845753	Amplicon	Sample536	Health	Health	Health	UK	Male	42	26.58	D006262
ERR1845779	Amplicon	Sample537	IBS	IBS_undefined_type	IBS_NPD	USA	Female	61	23.78	D043183
ERR1845830	Amplicon	Sample538	Health	Health	Health	Australia	Female	38	19.95	D006262
ERR1845831	Amplicon	Sample539	Health	Health	Health	Australia	Male	40	24.21	D006262
ERR1845855	Amplicon	Sample540	IBS	IBS_undefined_type	IBS_NPD	UK	Male	52	28.11	D043183
ERR1845874	Amplicon	Sample541	IBS	IBS_C	IBS_NPD	USA	Female	58	22.31	D043183
ERR1845884	Amplicon	Sample542	Health	Health	Health	UK	Female	59	26.22	D006262
ERR1845923	Amplicon	Sample543	IBS	IBS_undefined_type	IBS_PD	USA	Female	76	21.26	D043183
ERR1845984	Amplicon	Sample544	IBS	IBS_undefined_type	IBS_PD	USA	Male	35	25.09	D043183
ERR1845991	Amplicon	Sample545	Health	Health	Health	UK	Female	70	25.89	D006262
ERR1845999	Amplicon	Sample546	Health	Health	Health	Switzerland	Female	47	18.78	D006262
ERR1846176	Amplicon	Sample547	IBS	IBS_undefined_type	IBS_NPD	USA	Male	69	22.38	D043183
ERR1846177	Amplicon	Sample548	Health	Health	Health	USA	Female	49	26.95	D006262
ERR1846183	Amplicon	Sample549	IBS	IBS_undefined_type	IBS_NPD	USA	Female	33	37.02	D043183
ERR1854738	Amplicon	Sample550	IBS	IBS_undefined_type	IBS_NPD	UK	Female	35	21.29	D043183
ERR1854739	Amplicon	Sample551	Health	Health	Health	UK	Female	44	20.07	D006262
ERR2032136	Amplicon	Sample552	Health	Health	Health	USA	Male	39	27.32	D006262
ERR2032163	Amplicon	Sample553	IBS	IBS_undefined_type	IBS_NPD	USA	Male	62	26.4	D043183
ERR2032182	Amplicon	Sample554	IBS	IBS_undefined_type	IBS_PD	UK	Male	66	28.06	D043183
ERR2032201	Amplicon	Sample555	Health	Health	Health	UK	Female	52	21.36	D006262
ERR2032265	Amplicon	Sample556	Health	Health	Health	USA	Female	30	25.75	D006262
ERR2032277	Amplicon	Sample557	Health	Health	Health	USA	Male	42	23.06	D006262
ERR2032282	Amplicon	Sample558	Health	Health	Health	USA	Female	27	23.03	D006262
ERR2032350	Amplicon	Sample559	Health	Health	Health	USA	Female	24	24.13	D006262
ERR2032377	Amplicon	Sample560	Health	Health	Health	USA	Female	30	20.98	D006262
ERR2032398	Amplicon	Sample561	Health	Health	Health	USA	Female	40	23.49	D006262
ERR2032417	Amplicon	Sample562	Health	Health	Health	USA	Male	32	27.46	D006262
ERR2032490	Amplicon	Sample563	Health	Health	Health	Australia	Male	46	21.91	D006262
ERR2032523	Amplicon	Sample564	IBS	IBS_C	IBS_NPD	Switzerland	Female	43	21.45	D043183
ERR2032534	Amplicon	Sample565	Health	Health	Health	USA	Female	79	19.49	D006262
ERR2032575	Amplicon	Sample566	Health	Health	Health	USA	Female	49	37.12	D006262
ERR2032580	Amplicon	Sample567	Health	Health	Health	USA	Female	63	23.63	D006262
ERR2032593	Amplicon	Sample568	Health	Health	Health	USA	Female	67	24.03	D006262
ERR2032597	Amplicon	Sample569	Health	Health	Health	USA	Female	66	24.69	D006262
ERR2032600	Amplicon	Sample570	Health	Health	Health	UK	Female	26	19.76	D006262
ERR2032607	Amplicon	Sample571	Health	Health	Health	Switzerland	Female	38	18.73	D006262
ERR2032728	Amplicon	Sample572	Health	Health	Health	UK	Female	28	21.97	D006262
ERR2032764	Amplicon	Sample573	Health	Health	Health	UK	Male	68	24.71	D006262
ERR2032765	Amplicon	Sample574	Health	Health	Health	UK	Female	67	20.6	D006262
ERR2032771	Amplicon	Sample575	IBS	IBS_undefined_type	IBS_NPD	USA	Female	59	20.8	D043183
ERR2032791	Amplicon	Sample576	Health	Health	Health	UK	Female	49	19.84	D006262
ERR2032804	Amplicon	Sample577	Health	Health	Health	USA	Female	62	17.47	D006262
ERR2032809	Amplicon	Sample578	Health	Health	Health	USA	Male	63	26.02	D006262
ERR2032825	Amplicon	Sample579	Health	Health	Health	USA	Male	46	23.75	D006262
ERR2032848	Amplicon	Sample580	Health	Health	Health	USA	Female	21	32.69	D006262
ERR2032860	Amplicon	Sample581	Health	Health	Health	USA	Male	32	24.03	D006262
ERR2032862	Amplicon	Sample582	IBS	IBS_D	IBS_NPD	USA	Female	22	20.98	D043183
ERR2032901	Amplicon	Sample583	IBS	IBS_C	IBS_NPD	USA	Female	72	22.13	D043183
ERR2032947	Amplicon	Sample584	IBS	IBS_undefined_type	IBS_NPD	USA	Female	57	26.22	D043183
ERR2032948	Amplicon	Sample585	IBS	IBS_undefined_type	IBS_NPD	USA	Female	52	23.74	D043183
ERR2056770	Amplicon	Sample586	Health	Health	Health	UK	Male	45	22.23	D006262
ERR2056783	Amplicon	Sample587	Health	Health	Health	UK	Female	54	21.95	D006262
ERR2056799	Amplicon	Sample588	Health	Health	Health	Canada	Male	43	21.97	D006262
ERR2056810	Amplicon	Sample589	IBS	IBS_D	IBS_PD	USA	Female	55	27.62	D043183
ERR2056817	Amplicon	Sample590	IBS	IBS_D	IBS_NPD	USA	Male	37	29.03	D043183
ERR2056820	Amplicon	Sample591	IBS	IBS_C	IBS_NPD	UK	Female	58	19.36	D043183
ERR2056830	Amplicon	Sample592	IBS	IBS_undefined_type	IBS_PD	UK	Female	38	20.18	D043183
ERR2056843	Amplicon	Sample593	Health	Health	Health	UK	Female	31	19.32	D006262
ERR2056844	Amplicon	Sample594	IBS	IBS_undefined_type	IBS_PD	USA	Male	49	32.92	D043183
ERR2056853	Amplicon	Sample595	Health	Health	Health	UK	Male	45	16.71	D006262
ERR2056860	Amplicon	Sample596	IBS	IBS_undefined_type	IBS_NPD	UK	Female	76	25.23	D043183
ERR2056861	Amplicon	Sample597	IBS	IBS_D	IBS_PD	UK	Female	66	37.09	D043183
ERR2056885	Amplicon	Sample598	IBS	IBS_undefined_type	IBS_NPD	UK	Female	42	26.84	D043183
ERR2056889	Amplicon	Sample599	Health	Health	Health	UK	Female	47	31.91	D006262
ERR2056906	Amplicon	Sample600	IBS	IBS_C	IBS_NPD	UK	Female	50	19.49	D043183
ERR2056907	Amplicon	Sample601	IBS	IBS_undefined_type	IBS_NPD	UK	Female	32	36.24	D043183
ERR2056908	Amplicon	Sample602	IBS	IBS_C	IBS_NPD	UK	Female	31	21.5	D043183
ERR2056914	Amplicon	Sample603	IBS	IBS_undefined_type	IBS_NPD	UK	Male	48	21.19	D043183
ERR2056919	Amplicon	Sample604	IBS	IBS_C	IBS_PD	UK	Female	61	28.4	D043183
ERR2056939	Amplicon	Sample605	Health	Health	Health	UK	Male	45	23.13	D006262
ERR2056943	Amplicon	Sample606	Health	Health	Health	UK	Female	50	24.44	D006262
ERR2056948	Amplicon	Sample607	IBS	IBS_undefined_type	IBS_NPD	UK	Male	28	19.06	D043183
ERR2056949	Amplicon	Sample608	Health	Health	Health	UK	Female	66	26.21	D006262
ERR2056958	Amplicon	Sample609	IBS	IBS_undefined_type	IBS_NPD	UK	Male	44	22.53	D043183
ERR2056959	Amplicon	Sample610	Health	Health	Health	UK	Female	51	25.1	D006262
ERR2056968	Amplicon	Sample611	IBS	IBS_undefined_type	IBS_NPD	UK	Male	33	24.41	D043183
ERR2056969	Amplicon	Sample612	IBS	IBS_D	IBS_NPD	UK	Female	29	21.47	D043183
ERR2056988	Amplicon	Sample613	Health	Health	Health	UK	Female	38	20.83	D006262
ERR2056990	Amplicon	Sample614	IBS	IBS_C	IBS_PD	UK	Female	58	24.8	D043183
ERR2056991	Amplicon	Sample615	Health	Health	Health	UK	Male	66	27.26	D006262
ERR2057001	Amplicon	Sample616	Health	Health	Health	UK	Male	67	22.6	D006262
ERR2057015	Amplicon	Sample617	IBS	IBS_undefined_type	IBS_NPD	UK	Female	56	22.18	D043183
ERR2057017	Amplicon	Sample618	Health	Health	Health	UK	Female	39	23.44	D006262
ERR2057051	Amplicon	Sample619	Health	Health	Health	UK	Male	65	29.32	D006262
ERR2057052	Amplicon	Sample620	IBS	IBS_undefined_type	IBS_PD	UK	Male	40	26.23	D043183
ERR2057053	Amplicon	Sample621	Health	Health	Health	UK	Female	28	23.84	D006262
ERR2057058	Amplicon	Sample622	Health	Health	Health	UK	Male	43	26.97	D006262
ERR2057059	Amplicon	Sample623	Health	Health	Health	UK	Female	64	19.47	D006262
ERR2057062	Amplicon	Sample624	IBS	IBS_undefined_type	IBS_NPD	UK	Female	44	24.24	D043183
ERR2057095	Amplicon	Sample625	Health	Health	Health	USA	Female	59	21.61	D006262
ERR2057108	Amplicon	Sample626	IBS	IBS_D	IBS_NPD	USA	Female	47	21.46	D043183
ERR2057113	Amplicon	Sample627	Health	Health	Health	USA	Male	43	20.53	D006262
ERR2057119	Amplicon	Sample628	IBS	IBS_undefined_type	IBS_NPD	USA	Female	35	20.83	D043183
ERR2057120	Amplicon	Sample629	IBS	IBS_D	IBS_PD	USA	Female	44	30.23	D043183
ERR2057127	Amplicon	Sample630	Health	Health	Health	USA	Female	33	23.08	D006262
ERR2057133	Amplicon	Sample631	Health	Health	Health	USA	Female	30	22.86	D006262
ERR2057136	Amplicon	Sample632	IBS	IBS_undefined_type	IBS_NPD	USA	Female	68	19.74	D043183
ERR2057159	Amplicon	Sample633	Health	Health	Health	USA	Male	32	25.54	D006262
ERR2057161	Amplicon	Sample634	Health	Health	Health	USA	Male	32	23.75	D006262
ERR2057169	Amplicon	Sample635	IBS	IBS_C	IBS_NPD	USA	Male	35	25.11	D043183
ERR2057175	Amplicon	Sample636	Health	Health	Health	USA	Female	35	23.78	D006262
ERR2057177	Amplicon	Sample637	IBS	IBS_C	IBS_PD	USA	Female	32	19.2	D043183
ERR2057183	Amplicon	Sample638	Health	Health	Health	USA	Female	63	22.31	D006262
ERR2057202	Amplicon	Sample639	Health	Health	Health	USA	Female	34	19.94	D006262
ERR2057215	Amplicon	Sample640	Health	Health	Health	USA	Female	46	19.58	D006262
ERR2091839	Amplicon	Sample641	Health	Health	Health	UK	Female	43	23.74	D006262
ERR2091843	Amplicon	Sample642	Health	Health	Health	UK	Female	37	22.58	D006262
ERR2091848	Amplicon	Sample643	Health	Health	Health	UK	Male	49	22.16	D006262
ERR2091852	Amplicon	Sample644	Health	Health	Health	USA	Female	47	22.59	D006262
ERR2091856	Amplicon	Sample645	Health	Health	Health	UK	Female	26	21.76	D006262
ERR2091857	Amplicon	Sample646	Health	Health	Health	UK	Female	50	23.63	D006262
ERR2091860	Amplicon	Sample647	Health	Health	Health	UK	Female	41	18.37	D006262
ERR2091868	Amplicon	Sample648	Health	Health	Health	USA	Male	68	27.53	D006262
ERR2091873	Amplicon	Sample649	IBS	IBS_undefined_type	IBS_NPD	USA	Female	60	17.97	D043183
ERR2091874	Amplicon	Sample650	Health	Health	Health	USA	Female	72	26.45	D006262
ERR2091882	Amplicon	Sample651	Health	Health	Health	USA	Female	52	21.09	D006262
ERR2091899	Amplicon	Sample652	IBS	IBS_undefined_type	IBS_NPD	UK	Male	47	26.09	D043183
ERR2091905	Amplicon	Sample653	Health	Health	Health	UK	Male	34	21.52	D006262
ERR2091909	Amplicon	Sample654	Health	Health	Health	UK	Female	64	35.64	D006262
ERR2091920	Amplicon	Sample655	IBS	IBS_C	IBS_NPD	UK	Male	28	21.13	D043183
ERR2091921	Amplicon	Sample656	IBS	IBS_undefined_type	IBS_NPD	UK	Female	75	19.53	D043183
ERR2091924	Amplicon	Sample657	Health	Health	Health	UK	Female	24	21.45	D006262
ERR2091928	Amplicon	Sample658	IBS	IBS_undefined_type	IBS_NPD	UK	Male	25	24.14	D043183
ERR2091932	Amplicon	Sample659	Health	Health	Health	UK	Male	48	27.76	D006262
ERR2091934	Amplicon	Sample660	IBS	IBS_D	IBS_NPD	UK	Male	45	24.45	D043183
ERR2091937	Amplicon	Sample661	IBS	IBS_undefined_type	IBS_NPD	USA	Female	43	18.32	D043183
ERR2091947	Amplicon	Sample662	Health	Health	Health	Switzerland	Female	30	18.59	D006262
ERR2091972	Amplicon	Sample663	IBS	IBS_D	IBS_NPD	UK	Female	24	23.81	D043183
ERR2091973	Amplicon	Sample664	Health	Health	Health	UK	Male	24	32.51	D006262
ERR2091974	Amplicon	Sample665	Health	Health	Health	UK	Female	53	20.7	D006262
ERR2091983	Amplicon	Sample666	Health	Health	Health	UK	Female	49	31.41	D006262
ERR2091987	Amplicon	Sample667	Health	Health	Health	USA	Male	40	28.48	D006262
ERR2091991	Amplicon	Sample668	Health	Health	Health	UK	Male	38	23.62	D006262
ERR2092002	Amplicon	Sample669	Health	Health	Health	UK	Male	44	22.09	D006262
ERR2092006	Amplicon	Sample670	IBS	IBS_D	IBS_NPD	USA	Male	45	25.09	D043183
ERR2092010	Amplicon	Sample671	Health	Health	Health	USA	Female	53	20.9	D006262
ERR2092021	Amplicon	Sample672	IBS	IBS_undefined_type	IBS_PD	USA	Female	67	21.79	D043183
ERR2092024	Amplicon	Sample673	IBS	IBS_C	IBS_NPD	USA	Female	52	22.46	D043183
ERR2092039	Amplicon	Sample674	Health	Health	Health	UK	Male	47	24.81	D006262
ERR2092044	Amplicon	Sample675	IBS	IBS_undefined_type	IBS_NPD	UK	Male	37	20.37	D043183
ERR2092046	Amplicon	Sample676	IBS	IBS_C	IBS_NPD	UK	Female	42	19.36	D043183
ERR2092049	Amplicon	Sample677	Health	Health	Health	UK	Female	18	23.44	D006262
ERR2092058	Amplicon	Sample678	Health	Health	Health	USA	Female	62	20.53	D006262
ERR2092060	Amplicon	Sample679	IBS	IBS_undefined_type	IBS_NPD	USA	Male	46	37.97	D043183
ERR2092092	Amplicon	Sample680	IBS	IBS_D	IBS_NPD	USA	Male	25	22.96	D043183
ERR2092093	Amplicon	Sample681	IBS	IBS_D	IBS_NPD	USA	Male	38	23.01	D043183
ERR2092101	Amplicon	Sample682	IBS	IBS_C	IBS_NPD	USA	Female	72	19.66	D043183
ERR2092162	Amplicon	Sample683	Health	Health	Health	USA	Male	48	25.37	D006262
ERR2092166	Amplicon	Sample684	Health	Health	Health	USA	Female	30	20.18	D006262
ERR2092167	Amplicon	Sample685	Health	Health	Health	USA	Female	30	20.18	D006262
ERR2092256	Amplicon	Sample686	Health	Health	Health	USA	Female	45	23.96	D006262
ERR2092260	Amplicon	Sample687	Health	Health	Health	USA	Female	29	24.8	D006262
ERR2092284	Amplicon	Sample688	Health	Health	Health	USA	Female	27	20.98	D006262
ERR2092352	Amplicon	Sample689	Health	Health	Health	Canada	Female	33	21.29	D006262
ERR2092353	Amplicon	Sample690	Health	Health	Health	Canada	Female	33	21.29	D006262
ERR2092363	Amplicon	Sample691	Health	Health	Health	USA	Male	45	22.24	D006262
ERR2092364	Amplicon	Sample692	Health	Health	Health	USA	Male	45	22.24	D006262
ERR2092367	Amplicon	Sample693	Health	Health	Health	USA	Female	35	23.91	D006262
ERR2092386	Amplicon	Sample694	Health	Health	Health	USA	Female	40	25.02	D006262
ERR2092388	Amplicon	Sample695	Health	Health	Health	USA	Female	40	25.02	D006262
ERR2092422	Amplicon	Sample696	Health	Health	Health	USA	Female	27	21.97	D006262
ERR2092426	Amplicon	Sample697	Health	Health	Health	USA	Male	26	26.54	D006262
ERR2092432	Amplicon	Sample698	Health	Health	Health	USA	Female	43	21.14	D006262
ERR2313952	Amplicon	Sample699	IBS	IBS_undefined_type	IBS_NPD	Australia	Male	34	20.68	D043183
ERR2314005	Amplicon	Sample700	IBS	IBS_undefined_type	IBS_PD	USA	Female	31	18.48	D043183
ERR2314015	Amplicon	Sample701	Health	Health	Health	UK	Male	38	22.72	D006262
ERR2314019	Amplicon	Sample702	IBS	IBS_undefined_type	IBS_NPD	Canada	Female	24	24.03	D043183
ERR2314020	Amplicon	Sample703	Health	Health	Health	USA	Male	51	24.41	D006262
ERR2314061	Amplicon	Sample704	Health	Health	Health	UK	Male	36	24.39	D006262
ERR2318044	Amplicon	Sample705	Health	Health	Health	UK	Female	44	20.07	D006262
ERR2318177	Amplicon	Sample706	IBS	IBS_D	IBS_NPD	USA	Female	48	19.59	D043183
ERR2319395	Amplicon	Sample707	IBS	IBS_D	IBS_NPD	UK	Male	32	21.13	D043183
ERR2319407	Amplicon	Sample708	IBS	IBS_undefined_type	IBS_PD	USA	Female	71	18.54	D043183
