# Supplementary material for: Alternation of the gut microbiota in irritable bowel syndrome: an integrated analysis based on multicenter amplicon sequencing data
Source: J Transl Med. 2023 Feb 11;21:117. doi: 10.1186/s12967-023-03953-7 (PMC9921069; doi:10.1186/s12967-023-03953-7)
Supplement: Supplementary file 2 — Additional file 2: Table S2. Classification of the IBS-exclusive genera, health-exclusive genera and commonly identified genera. [file 12967_2023_3953_MOESM2_ESM.xlsx]

## Sheet: Sheet1
Table S2. Classification of the IBS-exclusive the genera, health-exclusive genera, and commonly identified genera.
IBS-exclusive genera (131)	Health-exclusive genera (108)	genera in Common (921)
Muricauda	Zavarzinia	Bacteroides
Pelagerythrobacter	Haematobacter	Faecalibacterium
Rickettsia	Oceanospirillum	Phocaeicola
Salinispora	Kyrpidia	Prevotella
Moellerella	Pseudoclavibacter	Alistipes
Actinophytocola	Marmoricola	Akkermansia
Flaviaesturariibacter	Actinomadura	Pseudomonas
Actinomycetospora	Methylarcula	Parabacteroides
Modestobacter	Syntrophobotulus	Blautia
Heliorestis	Conchiformibius	Oscillibacter
Aeromicrobium	Thermoanaerobacterium	Lachnospira
Glaesserella	Albibacter	Ruminococcus
Buchananella	Xenophilus	Barnesiella
Thiomicrospira	Massilia	Dialister
Dasania	Candidatus_Arthromitus	Bifidobacterium
Acidimicrobium	Salinirepens	Lacrimispora
Thermodesulfovibrio	Herpetosiphon	Paraprevotella
Limnospira	Methylocella	Roseburia
Nicoletella	Dethiosulfovibrio	Coprococcus
Pseudozobellia	Desulfallas	Eubacterium
Kytococcus	Octadecabacter	Acinetobacter
Parvibaculum	Succinatimonas	Streptococcus
Halobacteroides	Calditerricola	Acidaminococcus
Streptobacillus	Hydrogenibacillus	Sporobacter
Rhodoplanes	Sneathiella	Acetivibrio
Dechloromonas	Millisia	Erysipelatoclostridium
OM43_clade	Martelella	Haemophilus
Gillisia	Photorhabdus	Unassigned
Desulfofustis	Starkeya	Parasutterella
Tropheryma	Candidatus_Portiera	Clostridium
Fulvivirga	Parascardovia	Veillonella
Actinopolymorpha	Actinocorallia	Anaerotruncus
Scytonema	Candidatus_Profftella	Corynebacterium
Clavibacter	Streptosporangium	Stenotrophomonas
Asaia	Zunongwangia	Rothia
Chromohalobacter	Chelatococcus	Odoribacter
Aeribacillus	Paenochrobactrum	Proteus
Psychrilyobacter	Desulfacinum	Agathobaculum
Polynucleobacter	Spirosoma	Acholeplasma
Verminephrobacter	Geovibrio	Anaerotignum
Nitratireductor	Halorhodospira	Mediterraneibacter
Mycobacteroides	Thermodesulfatator	Intestinibacter
Mycetocola	Tatlockia	Bilophila
Rubinisphaera	Alkalibacter	Butyrivibrio
Prochlorothrix	Ideonella	Fusobacterium
Romboutsia	Sphaerisporangium	Christensenella
Shimazuella	Dictyoglomus	Lachnoclostridium
Lawsonia	Cosenzaea	Enterocloster
Pragia	Pseudogulbenkiania	Neisseria
Reichenbachiella	Xylophilus	Desulfovibrio
Geothermomicrobium	Temperatibacter	Holdemanella
Johnsonella	Sporotomaculum	Comamonas
Oceanicoccus	Saccharospirillum	Peptoniphilus
Wolinella	Chlorobium	Spiroplasma
Aquimarina	Pseudothermotoga	Salmonella
Leeuwenhoekiella	Desulfurispirillum	Providencia
Terasakiella	Ottowia	Sutterella
Acetitomaculum	Paraliobacillus	Dorea
Lamprocystis	Agreia	Porphyromonas
Ahrensia	Tangfeifania	Pseudoclostridium
Xylella	Marinicauda	Bacillus
Trueperella	Agarivorans	Rouxiella
Ponticaulis	Pseudorhodobacter	Anaerococcus
Methanomethylovorans	Ignavigranum	Kandleria
Wenyingzhuangia	Acetohalobium	Staphylococcus
Amphritea	Anaerosphaera	Lactobacillus
Thermodesulfobacterium	Paucidesulfovibrio	Thermoclostridium
Friedmanniella	Arsenicicoccus	Anaerofilum
Labilitrichaceae	Thermotoga	Enterococcus
Schlesneria	Actinoalloteichus	Megasphaera
Simplicispira	Carboxydothermus	Sphingobacterium
Terrimonas	Marinococcus	Morganella
Alloiococcus	Sporohalobacter	Finegoldia
Prochlorococcus	Mycoplasmopsis	Anaerobiospirillum
Altererythrobacter	Aurantimonas	Flavobacterium
Thalassolituus	Filomicrobium	Sarcina
Chlorobaculum	Neoasaia	Pectinatus
Maribacter	Paenarthrobacter	Tyzzerella
Yaniella	Patulibacter	Gemella
Actimicrobium	Rhodoligotrophos	Legionella
Kangiella	Thermobifida	Mitsuokella
Joostella	Haloechinothrix	Alkalihalobacillus
Francisella	Sediminispirochaeta	Holdemania
Aequorivita	Desulfothermus	Campylobacter
Desulfitibacter	Umboniibacter	Butyricimonas
Syntrophothermus	Nannocystis	Anaerostipes
Mesonia	Belliella	Lactococcus
Prosthecomicrobium	Teredinibacter	Coprobacillus
Acetomicrobium	Marininema	Escherichia
Amylolactobacillus	Rickettsieae	Paenibacillus
Coleofasciculus	Cryptosporangium	Algoriphagus
Xenococcus	Isosphaera	Victivallis
Fangia	Gilvimarinus	Granulicatella
Methylocaldum	Gluconacetobacter	Tissierella
Inquilinus	Thermosipho	Brevundimonas
Salisediminibacterium	Taylorella	Lactiplantibacillus
Roseivirga	Saprospira	Niallia
Convivina	Actinoplanes	Rummeliibacillus
Pseudooceanicola	Gloeothece	Eggerthella
Tepidanaerobacter	Frateuria	Weissella
Oscillatoria	Aminiphilus	Oscillospiraceae_incertae_sedis
Alkaliflexus	Labrys	Ruminiclostridium
Allobranchiibius	Granulicella	Companilactobacillus
Methanobacterium	Rhodopila	Delftia
Asticcacaulis	Agrococcus	Rossellomorea
Persicitalea	Ramlibacter	Alcaligenes
Sediminicola	Novacetimonas	Schaalia
Sediminitomix	Saccharibacter	Methanosphaera
Methanocaldococcus		Actinomyces
Deferribacter		Leptotrichia
Sulfurihydrogenibium		Psychrobacter
Azospira		Streptomyces
Pseudohaliea		Lancefieldella
Ensifer		Faecalicatena
Rehaibacterium		Tannerella
Aquibacillus		Varibaculum
Acidicapsa		Lacticaseibacillus
Lutibacter		Methanobrevibacter
Leptothrix		Anaerobutyricum
Cyclobacterium		Erythrobacter
Crocinitomix		Aeromonas
Curvibacter		Ethanoligenens
Tistrella		Priestia
Hippea		Cellulosilyticum
Petrotoga		Cloacibacterium
Kosmotoga		Facklamia
Williamsia		Olsenella
Brochothrix		Slackia
Chishuiella		Lachnoanaerobaculum
Desulfocella		Anaeroplasma
Thermopallium		Mogibacterium
		Pseudoflavonifractor
		Brevibacterium
		Collinsella
		Sporosarcina
		Papillibacter
		Oceanobacillus
		Brucella
		Ligilactobacillus
		Peptococcus
		Dendrosporobacter
		Bulleidia
		Pediococcus
		Arthrobacter
		Pseudoleptotrichia
		Faecalitalea
		Solobacterium
		Limosilactobacillus
		Latilactobacillus
		Iodobacter
		Helicobacter
		Dickeya
		Coraliomargarita
		Peribacillus
		Chitinophaga
		Aquaspirillum
		Leuconostoc
		Citrobacter
		Sphingomonas
		Desulfonispora
		Dehalococcoides
		Oxalobacter
		Rhabdanaerobium
		Saccharofermentans
		Anaerocolumna
		Lysinibacillus
		Gordonibacter
		Caldilinea
		Alkalimonas
		Prosthecobacter
		Paludibacter
		Cronobacter
		Thermobaculum
		Dysgonomonas
		Desulfosporosinus
		Mobiluncus
		Marivirga
		Neobacillus
		Pseudobacteroides
		Marinomonas
		Anaerolinea
		Peptostreptococcus
		Levilactobacillus
		Geofilum
		Sutcliffiella
		Desulfomicrobium
		Ignavibacterium
		Caminicella
		Verrucomicrobium
		Terrisporobacter
		Moraxella
		Gemmatimonas
		Candidatus_Methanomethylophilus
		Desulfosarcina
		Aggregatibacter
		Loigolactobacillus
		Sphingobium
		Parageobacillus
		Dehalogenimonas
		Thermomonas
		Brevibacillus
		Aminobacter
		Draconibacterium
		Carnobacterium
		Cloacibacillus
		Nitrosopumilus
		Solibacillus
		Shigella
		Capnocytophaga
		Rikenella
		Caldanaerobius
		Lactonifactor
		Mammaliicoccus
		Pedobacter
		Pseudobutyrivibrio
		Helcococcus
		Alloprevotella
		Sneathia
		Megamonas
		Lentisphaera
		Planococcus
		Rhodococcus
		Gemmiger
		Caldithrix
		Gardnerella
		Cytobacillus
		Jeotgalicoccus
		Roseiflexaceae
		Klebsiella
		Saccharicrinis
		Treponema
		Luteitalea
		Plesiomonas
		Insolitispirillum
		Gulosibacter
		Gottschalkia
		Selenomonas
		Desulfitobacterium
		Fluviicola
		Rubrobacter
		Bosea
		Parvimonas
		Adhaeribacter
		Hespellia
		Elusimicrobium
		Phenylobacterium
		Lautropia
		Marvinbryantia
		Ureibacillus
		Thermincola
		Salinisphaera
		Chryseobacterium
		Nocardiopsis
		Anaerosporobacter
		Cellulosimicrobium
		Paracoccus
		Candidatus_Solibacter
		Lentilactobacillus
		Margalitia
		Alteromonas
		Pseudarthrobacter
		Anaerofustis
		Daejeonella
		Alkaliphilus
		Cupidesulfovibrio
		Rahnella
		Catonella
		Liquorilactobacillus
		Actinobacillus
		Vibrio
		Caldalkalibacillus
		Opitutus
		Winkia
		Methanomassiliicoccus
		Candidatus_Blochmannia
		Solirubrobacter
		Bradyrhizobium
		Kocuria
		Cutibacterium
		Mageeibacillus
		Fastidiosipila
		Globicatella
		Renibacterium
		Niabella
		Succinivibrio
		Fodinicurvata
		Uliginosibacterium
		Geobacter
		Lederbergia
		Virgibacillus
		Metabacillus
		Brachyspira
		Litchfieldia
		Novosphingobium
		Oligella
		Tetragenococcus
		Ureaplasma
		Gloeobacter
		Mycobacterium
		Histophilus
		Hathewaya
		Xenorhabdus
		Truepera
		Owenweeksia
		Pantoea
		Singulisphaera
		Hirschia
		Anaeroglobus
		Glutamicibacter
		Breznakibacter
		Filifactor
		Devosia
		Halobacillus
		Subdoligranulum
		Allobaculum
		Marinifilum
		Chloracidobacterium
		Anaerorhabdus
		Peptoanaerobacter
		Mycolicibacterium
		Desulfotomaculum
		Syntrophomonas
		Nubsella
		Caldibacillus
		Halobacteriovorax
		Conservatibacter
		Lysobacter
		Nonomuraea
		Melioribacter
		Xanthomonas
		Acidovorax
		Atopobium
		Weeksella
		Mesorhizobium
		Saccharibacillus
		Arthrospira
		Erysipelothrix
		Lonsdalea
		Caulobacter
		Deinococcus
		Proteiniphilum
		Bergeyella
		Asteroleplasma
		Chryseolinea
		Moritella
		Fannyhessea
		Nocardia
		Herbaspirillum
		Geobacillus
		Mesobacillus
		Micromonospora
		Trichococcus
		Yersinia
		Exiguobacterium
		Thioalkalivibrio
		Thermus
		Apilactobacillus
		Ochrobactrum
		Oxobacter
		Abiotrophia
		Pontibacillus
		Aneurinibacillus
		Ralstonia
		Gimesia
		Dermabacter
		Pseudidiomarina
		Phycisphaera
		Microbacterium
		Runella
		Steroidobacter
		Prolixibacter
		Evansella
		Jejuia
		Clostridioides
		Lapidilactobacillus
		Ktedonobacter
		Nocardioides
		Desulfofarcimen
		Sphingopyxis
		Eikenella
		Nitrosomonas
		Anoxybacillus
		Craurococcus
		Effusibacillus
		Gemmata
		Acetobacter
		Methylobacterium
		Leptonema
		Thiothrix
		Acidithiobacillus
		Wolbachia
		Emticicia
		Chloroflexus
		Alicycliphilus
		Sanguibacter
		Mycoplasma
		Myroides
		Parafannyhessea
		Brachybacterium
		Sulfurovum
		Shimwellia
		Pyramidobacter
		Arcanobacterium
		Iamia
		Sulfurospirillum
		Faecalicoccus
		Pseudohongiella
		Mesoplasma
		Enhydrobacter
		Cupriavidus
		Shewanella
		Dietzia
		Weizmannia
		Methylorubrum
		Halomonas
		Arsenophonus
		Moorella
		Propionispira
		Kribbella
		Segetibacter
		Blattabacterium
		Absiella
		Sporolactobacillus
		Heliomicrobium
		Burkholderia
		Symbiobacterium
		Pandoraea
		Meiothermus
		Sporomusa
		Microbacter
		Thauera
		Coxiella
		Maledivibacter
		Sodalis
		Ohtaekwangia
		Rhizorhabdus
		Mannheimia
		Apibacter
		Candidatus_Azobacteroides
		Robinsoniella
		Eremococcus
		Garciella
		Solitalea
		Cardiobacterium
		Sphaerobacter
		Microscilla
		Zoogloea
		Filimonas
		Bowdeniella
		Pusillimonas
		Sulfuritalea
		Caldicoprobacter
		Enterobacter
		Chthonomonas
		Paraclostridium
		Marinobacter
		Viridibacillus
		Idiomarina
		Hydrogenophaga
		Caldicellulosiruptor
		Syntrophotalea
		Paraburkholderia
		Ectothiorhodospira
		Variovorax
		Roseomonas
		Rheinheimera
		Actinotignum
		Aureimonas
		Micrococcus
		Methylobacter
		Limnobacter
		Candidatus_Koribacter
		Oceanimonas
		Gordonia
		Dellaglioa
		Haliscomenobacter
		Thermoanaerobacter
		Acetobacterium
		Fructobacillus
		Conexibacter
		Pseudoxanthomonas
		Natranaerobius
		Hungatella
		Pseudonocardia
		Rhodopirellula
		Nitratifractor
		Simkania
		Gleimia
		Ilumatobacter
		Luteolibacter
		Aerococcus
		Arachnia
		Nonlabens
		Allosphingosinicella
		Hymenobacter
		Suttonella
		Kerstersia
		Halothermothrix
		Rhizobium
		Cocleimonas
		Sharpea
		Bartonella
		Nakamurella
		Rhodopseudomonas
		Kineosporia
		Vagococcus
		Alishewanella
		Frankia
		Desulfobulbus
		Peptacetobacter
		Thermaerobacter
		Sulfuricurvum
		Ectobacillus
		Thermoactinomyces
		Candidatus_Babela
		Janthinobacterium
		Alicyclobacillus
		Metamycoplasma
		Nitrosospira
		Alcanivorax
		Scardovia
		Leadbetterella
		Candidatus_Puniceispirillum
		Candidatus_Protochlamydia
		Mahella
		Thiomonas
		Thermoleophilum
		Aerosphaera
		Niastella
		Hallella
		Fructilactobacillus
		Dehalobacter
		Secundilactobacillus
		Phyllobacterium
		Anabaena
		Schwartzia
		Hydrogenophilus
		Microlunatus
		Desulfatiglans
		Candidatus_Brocadia
		Adlercreutzia
		Jatrophihabitans
		Holzapfelia
		Salinibacter
		Solimonas
		Nevskia
		Pseudopedobacter
		Listeria
		Ferrimicrobium
		Geoalkalibacter
		Methylophaga
		Syntrophobacter
		Jonquetella
		Agrobacterium
		Pirellula
		Bordetella
		Acidothermus
		Lacibacter
		Castellaniella
		Simonsiella
		Agromyces
		Thermomicrobium
		Vulcaniibacterium
		Oxalophagus
		Mesotoga
		Flexithrix
		Empedobacter
		Leucobacter
		Ammonifex
		Ruminobacter
		Curtobacterium
		Rhodospirillum
		Desulfobacca
		Cyanobacterium
		Cereibacter
		Gottfriedia
		Hyphomicrobium
		Kluyvera
		Dolosigranulum
		Salinibacterium
		Mariniphaga
		Youngiibacter
		Kurthia
		Terribacillus
		Sulfurimonas
		Meniscus
		Sediminibacterium
		Synergistes
		Pseudoalteromonas
		Kingella
		Nitrospira
		Aminobacterium
		Kopriimonas
		Azotobacter
		Schleiferilactobacillus
		Anaerovibrio
		Lewinella
		Geopsychrobacter
		Eggerthia
		Aquiflexum
		Acetonema
		Flavihumibacter
		Rodentibacter
		Saccharopolyspora
		Pelobacter
		Sulfobacillus
		Oceanisphaera
		Thermobrachium
		Amycolatopsis
		Acetoanaerobium
		Calditerrivibrio
		Tsukamurella
		Acidihalobacter
		Desemzia
		Sphaerochaeta
		Tibeticola
		Anaerobranca
		Photobacterium
		Thermacetogenium
		Tolumonas
		Alkalibacterium
		Lachnobacterium
		Desulfoscipio
		Oenococcus
		Sphaerotilus
		Thermodesulfobium
		Tessaracoccus
		Thiolinea
		Psychrobacillus
		Arenibacter
		Tsuneonella
		Bisgaard
		Marinobacterium
		Thermomonospora
		Humibacter
		Wandonia
		Acanthopleuribacter
		Stella
		Salimicrobium
		Zymomonas
		Salinicoccus
		Pseudostreptobacillus
		Paucilactobacillus
		Jeotgalibacillus
		Wigglesworthia
		Achromobacter
		Aliarcobacter
		Kofleria
		Flectobacillus
		Nitriliruptor
		Arcobacter
		Cellvibrio
		Porphyrobacter
		Tepidiphilus
		Methylobacillus
		Cytophaga
		Rubellimicrobium
		Dyadobacter
		Coprothermobacter
		Nesterenkonia
		Sporichthya
		Wenzhouxiangella
		Syntrophus
		Cryomorpha
		Salisaeta
		Cetobacterium
		Pasteurella
		Nitratiruptor
		Hyphomonas
		Shuttleworthia
		Buchnera
		Promicromonospora
		Halanaerobium
		Desulfobacterium
		Methylotenera
		Oceaniserpentilla
		Desulfofundulus
		Bdellovibrio
		Avibacterium
		Allofustis
		Granulosicoccus
		Methylomicrobium
		Rhodobacter
		Furfurilactobacillus
		Psychroflexus
		Leptospira
		Boudabousia
		Periweissella
		Azospirillum
		Coriobacterium
		Mixta
		Pseudanabaena
		Maridesulfovibrio
		Neptunomonas
		Enterovibrio
		Methylococcus
		Thermicanus
		Coenonia
		Anaerophaga
		Andreesenia
		Actinopolyspora
		Peptoclostridium
		Brumimicrobium
		Acidiferrobacter
		Thermofilum
		Gracilimonas
		Succinispira
		Methylogaea
		Janibacter
		Synechococcus
		Halothiobacillus
		Thorsellia
		Aminomonas
		Derxia
		Desulfococcus
		Dactylosporangium
		Rhodoferax
		Laceyella
		Crenobacter
		Arenicella
		Endozoicomonas
		Ornithobacterium
		Planktothrix
		Geodermatophilus
		Collimonas
		Geitlerinema
		Mesocricetibacter
		Candidatus_Amoebophilus
		Chromobacterium
		Pontibacter
		Aliifodinibius
		Oerskovia
		Enhygromyxa
		Persicobacter
		Telluria
		Flexibacter
		Enteractinococcus
		Anaeromyxobacter
		Candidatus_Accumulibacter
		Desulfarculus
		Neomegalonema
		Nisaea
		Acidobacterium
		Pelosinus
		Spongiibacter
		Dethiosulfatibacter
		Pullulanibacillus
		Desulfatibacillum
		Thermosinus
		Selenihalanaerobacter
		Anaerobacillus
		Sedimenticola
		Amphibacillus
		Desulfurivibrio
		Soehngenia
		Rudaea
		Glycomyces
		Serratia
		Ignatzschineria
		Heliophilum
		Azohydromonas
		Paeniclostridium
		Spirochaeta
		Rhodothermus
		Pseudodesulfovibrio
		Jiangella
		Desulfobotulus
		Candidatus_Symbiobacter
		Thermosediminibacter
		Methylovorus
		Desulfurella
		Caldanaerobacter
		Vitreoscilla
		Candidatus_Phytoplasma
		Desulfuromusa
		Turneriella
		Chloroherpeton
		Cohnella
		Syntrophococcus
		Fibrobacter
		Desulfuromonas
		Brenneria
		Thiocystis
		Ferrithrix
		Shinella
		Caviibacter
		Salinivibrio
		Caldisericum
		Komagataeibacter
		Methylophilus
		Halolactibacillus
		Candidatus_Ruthia
		Natronincola
		Cellulophaga
		Parapedobacter
		Arenimonas
		Desulfocurvibacter
		Vulgatibacteraceae
		Aromatoleum
		Salinimicrobium
		Microbulbifer
		Actinobaculum
		Sporocytophaga
		Thalassomonas
		Mesomycoplasma
		Candidatus_Midichloria
		Thiocapsa
		Pleomorphomonas
		Marinilactibacillus
		Sporanaerobacter
		Gallibacterium
		Formivibrio
		Halopseudomonas
		Mesoaciditoga
		Schnuerera
		Ornithinimicrobium
		Mucilaginibacter
		Demequina
		Chlamydia
		Desulfonatronovibrio
		Crinalium
		Laribacter
		Gluconobacter
		Gallionella
		Parachlamydia
		Cellulomonas
		Thiomicrorhabdus
		Isochromatium
		Actinospica
		Sandaracinus
		Niveispirillum
		Hahella
		Desulfohalobium
		Reinekea
		Leptolyngbya
		Roseiflexus
		Robiginitalea
		Polaromonas
		Microvirga
		Formosa
		Thermovirga
		Thermosulfidibacter
		Geothrix
		Carboxydocella
		Acidocella
		Candidatus_Desulforudis
		Roseibium
		Gracilibacillus
		Agitococcus
		Synechocystis
		Sinorhizobium
		Rathayibacter
		Cycloclasticus
		Rhodomicrobium
		Tepidimonas
		Silanimonas
		Tepidimicrobium
		Desulfomonile
		Leucothrix
		Beggiatoa
		Citrifermentans
		Crocosphaera
		Thermobispora
		Desulfonatronum
		Marinoscillum
		Leptospirillum
		Kitasatospora
		Nitrobacter
		Succinimonas
		Desulfohalovibrio
		Pedomicrobium
		Marinimicrobium
		Blastococcus
		Pseudoramibacter
		Propionivibrio
		Sinomonas
		Saccharomonospora
		Phascolarctobacterium
		Parvularcula
		Sphaerimonospora
		Allostreptomyces
		Erwinia
		Rivularia
		Psychromonas
		Geomicrobium
		Polyangiaceae
		Vogesella
		Chitinimonas
		Hoyosella
		Riemerella
		Desulforapulum
		Marinicella
		Marinilabilia
		Alkalilimnicola
		Methyloligella
		Chroococcidiopsis
		Thermoflexibacter
		Methylomonas
		Dichelobacter
		Magnetococcus
		Marichromatium
		Rhodovibrio
		Thiobacillus
		Methylacidiphilum
		Propionibacterium
		Aquitalea
		Porticoccus
		Segniliparus
		Nitrosococcus
		Rhodoblastus
		Actinoallomurus
		Balneola
		Halotalea
		Geotalea
		Cucumibacter
		Edaphobacter
		Nautilia
		Marinitoga
		Salinispira
		Ilyobacter
		Fictibacillus
