# Supplementary material for: Alternation of the gut microbiota in irritable bowel syndrome: an integrated analysis based on multicenter amplicon sequencing data
Source: J Transl Med. 2023 Feb 11;21:117. doi: 10.1186/s12967-023-03953-7 (PMC9921069; doi:10.1186/s12967-023-03953-7)
Supplement: Supplementary file 3 — Additional file 3: Table S3. Data of Alpha diversity. [file 12967_2023_3953_MOESM3_ESM.xlsx]

## Sheet: Sheet1
Table S3. Data of Alpha diversity
Sample_ID	Shannon_index	Simpson_index	Richness
Sample1	2.71012	0.853194	124
Sample4	3.07994	0.917953	219
Sample5	2.94492	0.88933	157
Sample7	2.98926	0.894269	200
Sample8	2.90825	0.88492	346
Sample11	3.29691	0.932028	277
Sample17	2.87051	0.882738	175
Sample21	3.89873	0.95717	351
Sample23	2.68661	0.815366	209
Sample26	3.56035	0.912705	281
Sample31	2.74203	0.8725	197
Sample37	3.32059	0.915516	277
Sample38	2.90039	0.837735	288
Sample40	2.53871	0.80201	247
Sample41	2.45789	0.849006	159
Sample46	3.15866	0.867509	269
Sample47	3.21502	0.892768	226
Sample48	3.19361	0.91534	255
Sample51	2.13009	0.6814	220
Sample52	3.13919	0.894321	190
Sample54	2.89831	0.893163	205
Sample60	3.67834	0.908555	353
Sample61	3.08888	0.864295	300
Sample62	2.7595	0.886147	181
Sample69	2.72692	0.851936	186
Sample70	2.61861	0.847107	202
Sample72	3.04284	0.830952	253
Sample74	3.31711	0.930797	231
Sample76	2.97671	0.86976	234
Sample79	2.66063	0.857373	173
Sample80	2.40615	0.807064	193
Sample83	3.38972	0.941283	157
Sample84	3.16569	0.928416	194
Sample88	2.60408	0.81465	204
Sample90	3.28324	0.923471	286
Sample98	3.11525	0.913839	262
Sample102	3.17514	0.918856	225
Sample106	3.35141	0.934839	218
Sample110	2.6666	0.761231	276
Sample111	3.41185	0.933892	199
Sample112	3.37545	0.916816	256
Sample113	2.9157	0.819601	312
Sample116	3.13031	0.919321	208
Sample118	2.69921	0.841553	213
Sample119	2.53401	0.795307	247
Sample127	2.78068	0.841938	240
Sample129	3.51053	0.948155	279
Sample134	3.4085	0.909531	293
Sample135	3.47665	0.930866	306
Sample137	3.30238	0.90249	263
Sample138	2.6297	0.830648	258
Sample140	3.57206	0.919762	220
Sample141	1.68371	0.590473	199
Sample142	2.99061	0.897727	225
Sample143	3.03111	0.902533	206
Sample144	3.28869	0.937598	287
Sample145	1.38212	0.560385	165
Sample146	2.04677	0.710787	171
Sample148	2.10011	0.690464	112
Sample149	3.09546	0.908101	190
Sample150	3.43693	0.93624	255
Sample151	3.00528	0.911237	205
Sample153	3.66136	0.95652	222
Sample154	3.35281	0.92543	228
Sample156	3.74899	0.947678	225
Sample161	3.00026	0.919332	200
Sample162	2.40645	0.751769	187
Sample170	1.75849	0.620421	192
Sample174	2.8142	0.864617	207
Sample180	2.45553	0.722584	312
Sample182	3.38697	0.911442	286
Sample183	2.98945	0.878465	195
Sample185	1.65703	0.590005	236
Sample189	2.8014	0.884931	201
Sample191	3.69152	0.943215	181
Sample192	3.75008	0.938262	224
Sample193	3.58202	0.927417	340
Sample195	3.40314	0.943575	240
Sample198	3.19298	0.911136	288
Sample199	3.26919	0.931639	257
Sample201	2.10364	0.609199	278
Sample202	3.56065	0.926424	256
Sample203	3.92968	0.960556	324
Sample205	3.22835	0.913579	152
Sample207	3.1622	0.886633	212
Sample209	3.15945	0.891461	250
Sample212	3.62855	0.940263	222
Sample214	3.89721	0.959328	310
Sample216	3.16507	0.926388	214
Sample219	3.09739	0.887917	197
Sample222	3.13932	0.867489	318
Sample225	3.87089	0.963327	216
Sample226	3.56069	0.934745	276
Sample231	2.78837	0.837786	314
Sample233	3.07669	0.89654	418
Sample236	2.85616	0.87911	158
Sample238	3.19097	0.86642	478
Sample240	3.91759	0.951825	489
Sample241	2.73441	0.82833	252
Sample242	3.40499	0.926913	308
Sample243	4.36552	0.946906	459
Sample244	3.35895	0.904995	393
Sample245	3.40817	0.935856	195
Sample246	2.48767	0.790516	206
Sample247	3.41595	0.936985	301
Sample249	3.01293	0.87403	339
Sample253	2.57152	0.856727	185
Sample255	3.5996	0.931848	326
Sample256	3.11676	0.916259	347
Sample257	3.50023	0.938353	382
Sample258	3.49562	0.93979	289
Sample260	3.74845	0.949352	488
Sample261	3.44062	0.922476	256
Sample264	2.49302	0.744622	251
Sample270	3.75854	0.944328	270
Sample272	3.15307	0.873032	198
Sample273	2.95327	0.889985	190
Sample275	2.03233	0.632647	293
Sample277	2.86269	0.883466	201
Sample279	3.3022	0.923197	297
Sample281	3.70641	0.94704	222
Sample283	3.05582	0.900663	413
Sample284	3.54389	0.946241	398
Sample288	2.48513	0.832294	147
Sample290	2.05053	0.640332	170
Sample291	3.1333	0.901136	206
Sample293	3.15095	0.850791	258
Sample298	3.30377	0.902777	279
Sample299	3.22429	0.884028	349
Sample302	2.97811	0.843468	201
Sample303	2.91917	0.889515	204
Sample304	1.90394	0.589732	181
Sample306	3.50022	0.935799	203
Sample308	3.0894	0.910848	181
Sample311	3.21621	0.915504	180
Sample313	2.09127	0.690552	240
Sample314	3.10549	0.899416	195
Sample315	3.295	0.916682	188
Sample317	3.15652	0.90931	190
Sample318	2.99018	0.906717	170
Sample320	3.30176	0.934144	177
Sample323	2.33342	0.809446	156
Sample325	3.19265	0.893933	232
Sample328	3.24024	0.929218	213
Sample330	3.19724	0.895966	189
Sample331	3.0975	0.918278	144
Sample332	2.67035	0.835432	202
Sample342	3.1067	0.919268	141
Sample343	3.29512	0.932789	175
Sample346	3.3321	0.926999	231
Sample347	3.17087	0.925033	210
Sample348	3.50354	0.94416	202
Sample350	2.41153	0.797817	170
Sample352	3.08433	0.909403	221
Sample353	2.58331	0.762741	178
Sample356	3.21984	0.922929	205
Sample358	3.50519	0.941034	265
Sample359	3.65183	0.953516	260
Sample361	2.86585	0.872775	218
Sample363	3.23086	0.912795	241
Sample364	3.15948	0.899475	208
Sample366	3.59441	0.946799	216
Sample367	2.41391	0.76243	205
Sample375	3.26727	0.932838	193
Sample379	3.71935	0.95057	246
Sample381	2.63597	0.79673	183
Sample382	3.12576	0.909964	204
Sample383	2.97835	0.912001	164
Sample386	3.4256	0.910087	237
Sample387	3.29831	0.907635	261
Sample390	3.43904	0.94638	202
Sample396	3.11326	0.919413	182
Sample397	1.58854	0.487643	97
Sample400	3.86038	0.966905	205
Sample403	3.39409	0.943509	230
Sample404	3.83521	0.959486	242
Sample406	2.88595	0.853878	265
Sample407	3.28404	0.935284	160
Sample408	3.37037	0.925662	227
Sample410	3.09689	0.907519	212
Sample411	2.75524	0.851661	230
Sample413	3.73049	0.95658	264
Sample416	2.89706	0.90757	170
Sample417	2.63938	0.835087	200
Sample418	3.54263	0.939475	299
Sample419	3.01544	0.897029	230
Sample422	3.46594	0.93351	258
Sample427	3.68323	0.956887	258
Sample428	2.9293	0.890384	170
Sample432	3.37493	0.93396	190
Sample433	3.33536	0.926787	250
Sample434	1.98	0.710058	209
Sample438	3.06584	0.875197	203
Sample439	3.35771	0.938862	220
Sample440	3.29492	0.924474	195
Sample443	3.40623	0.944524	228
Sample448	3.23548	0.912423	212
Sample449	3.36179	0.932013	277
Sample450	2.91607	0.896692	203
Sample451	3.52131	0.940871	247
Sample452	3.35141	0.918318	235
Sample455	2.45602	0.802378	174
Sample456	2.88739	0.89334	238
Sample457	2.92105	0.903125	224
Sample461	2.65945	0.872173	264
Sample463	2.68896	0.874155	244
Sample465	3.01305	0.901831	267
Sample466	3.00837	0.864659	233
Sample468	2.61252	0.828687	176
Sample470	3.40133	0.93448	238
Sample471	3.35783	0.923258	216
Sample473	3.28271	0.910169	220
Sample476	3.20345	0.90948	204
Sample478	3.97515	0.949627	344
Sample481	3.61357	0.95194	249
Sample484	3.17402	0.920372	194
Sample487	2.93603	0.895866	175
Sample488	3.08818	0.827713	253
Sample489	4.028	0.958807	260
Sample490	3.90106	0.945184	298
Sample491	3.0413	0.880872	184
Sample492	3.1224	0.91722	154
Sample493	3.17182	0.913316	142
Sample495	3.21614	0.917669	133
Sample496	2.91614	0.871276	188
Sample497	3.48157	0.94856	237
Sample498	2.2465	0.807635	127
Sample500	3.00733	0.873529	195
Sample501	2.24965	0.751192	178
Sample503	3.41044	0.935605	209
Sample505	3.13018	0.913119	180
Sample506	3.12669	0.884087	237
Sample507	3.02193	0.879471	159
Sample509	2.41456	0.773676	132
Sample512	3.33877	0.921308	206
Sample513	2.9454	0.899843	162
Sample515	3.57124	0.934991	196
Sample519	3.32497	0.924503	206
Sample520	2.59927	0.857803	138
Sample524	3.73988	0.952344	208
Sample525	3.37602	0.940349	213
Sample528	3.43621	0.933021	197
Sample529	3.74217	0.955726	250
Sample532	2.02076	0.740049	156
Sample533	3.61414	0.956775	315
Sample534	3.61207	0.946821	308
Sample535	3.37396	0.908556	158
Sample536	2.66346	0.738487	181
Sample538	2.64293	0.827635	243
Sample539	2.5377	0.870524	200
Sample542	3.02533	0.908363	193
Sample545	3.04341	0.879548	215
Sample546	3.609	0.939182	234
Sample548	3.3282	0.935086	152
Sample551	3.33533	0.920641	192
Sample552	3.51441	0.939607	224
Sample555	3.60554	0.944673	200
Sample556	3.22248	0.903687	228
Sample557	3.0194	0.873224	223
Sample558	3.16431	0.883704	233
Sample559	3.61214	0.939907	288
Sample560	2.1827	0.739233	215
Sample561	3.45607	0.938579	218
Sample562	2.76963	0.878223	166
Sample563	3.12418	0.915432	262
Sample565	3.41052	0.932131	280
Sample566	1.47955	0.447439	205
Sample567	3.24735	0.926444	223
Sample568	3.39513	0.93898	215
Sample569	3.28805	0.918394	219
Sample570	3.35182	0.929908	201
Sample571	3.21456	0.916842	301
Sample572	2.84514	0.895398	195
Sample573	3.85854	0.959191	327
Sample574	3.86203	0.958456	283
Sample576	3.34497	0.922224	253
Sample577	3.3529	0.942861	163
Sample578	2.89895	0.876523	219
Sample579	3.10425	0.914599	279
Sample580	2.60603	0.79787	283
Sample581	3.16691	0.917506	153
Sample586	3.08033	0.891626	124
Sample587	3.15666	0.91815	197
Sample588	3.22306	0.895901	302
Sample593	3.45412	0.914276	246
Sample595	3.54206	0.940515	208
Sample599	3.39245	0.932698	267
Sample605	3.05318	0.882492	216
Sample606	2.05546	0.767624	141
Sample608	2.61277	0.803984	193
Sample610	2.937	0.911484	205
Sample613	1.97383	0.713038	162
Sample615	3.27002	0.926895	217
Sample616	2.30303	0.767257	166
Sample618	3.31359	0.929643	168
Sample619	3.53024	0.934042	77
Sample621	3.49253	0.945397	170
Sample622	3.8709	0.960894	137
Sample623	3.65613	0.95803	157
Sample625	3.23138	0.925844	207
Sample627	2.94648	0.905823	182
Sample630	2.12492	0.668099	185
Sample631	3.29348	0.897451	195
Sample633	3.11336	0.916591	261
Sample634	2.89647	0.844986	250
Sample636	3.19736	0.924888	218
Sample638	3.07009	0.906963	234
Sample639	3.02506	0.898639	163
Sample640	1.83566	0.567121	168
Sample641	2.99227	0.879479	177
Sample642	2.50322	0.847302	171
Sample643	2.66733	0.838286	239
Sample644	3.57706	0.916809	190
Sample645	3.0799	0.899363	227
Sample646	2.97026	0.859223	230
Sample647	1.05255	0.306999	178
Sample648	2.71342	0.862712	150
Sample650	1.80372	0.69986	127
Sample651	2.85036	0.871754	211
Sample653	1.28462	0.396279	174
Sample654	2.87222	0.89115	190
Sample657	2.23061	0.728716	168
Sample659	1.54995	0.479135	208
Sample662	3.10969	0.894065	147
Sample664	3.32162	0.926461	160
Sample665	3.37287	0.920945	229
Sample666	3.15901	0.923527	212
Sample667	3.27505	0.936412	205
Sample668	3.09764	0.907965	222
Sample669	3.81191	0.953553	304
Sample671	3.07908	0.898197	241
Sample674	2.76864	0.818623	196
Sample677	2.93511	0.876383	190
Sample678	3.29787	0.926076	201
Sample683	2.68018	0.784022	272
Sample684	2.75604	0.856327	179
Sample685	3.30095	0.922519	206
Sample686	2.1266	0.728698	156
Sample687	3.25462	0.92604	242
Sample688	2.89124	0.899128	204
Sample689	1.98024	0.74498	137
Sample690	1.3311	0.569373	90
Sample691	3.43287	0.942601	233
Sample692	3.26228	0.930733	174
Sample693	3.3564	0.940161	194
Sample694	2.59103	0.848436	172
Sample695	2.36154	0.801927	137
Sample696	2.82414	0.890385	195
Sample697	3.1149	0.905279	137
Sample698	3.13721	0.905381	206
Sample701	2.04248	0.699195	213
Sample703	2.76016	0.864266	208
Sample704	2.49328	0.849127	218
Sample705	3.42004	0.923004	287
Sample2	3.11075	0.903963	155
Sample3	3.49876	0.9419	171
Sample6	2.81676	0.900232	120
Sample9	2.9516	0.827938	321
Sample10	1.61424	0.512516	178
Sample12	3.35342	0.929211	252
Sample13	2.99844	0.892475	218
Sample14	2.94383	0.881261	228
Sample15	3.4543	0.94058	245
Sample16	3.04044	0.883113	353
Sample18	2.97919	0.882516	207
Sample19	2.95028	0.828656	97
Sample20	2.98478	0.909879	206
Sample22	2.88551	0.860209	211
Sample24	2.36678	0.799404	189
Sample25	2.51555	0.862299	182
Sample27	2.62542	0.869536	177
Sample28	2.26356	0.780709	218
Sample29	2.6193	0.7951	207
Sample30	3.39338	0.932017	220
Sample32	3.04084	0.909429	218
Sample33	2.4857	0.807304	203
Sample34	3.44486	0.930791	240
Sample35	1.67394	0.67991	153
Sample36	3.19894	0.902019	222
Sample39	3.63762	0.949775	284
Sample42	2.37355	0.791725	273
Sample43	3.4721	0.913602	253
Sample44	2.71093	0.830463	174
Sample45	3.74279	0.949572	204
Sample49	3.1181	0.889469	220
Sample50	3.17852	0.915185	182
Sample53	3.76328	0.946404	332
Sample55	3.39995	0.915782	283
Sample56	3.71081	0.956823	186
Sample57	2.33838	0.780098	187
Sample58	3.04669	0.88848	222
Sample59	3.53926	0.931609	178
Sample63	3.04021	0.885665	258
Sample64	3.02126	0.879814	266
Sample65	3.25675	0.916499	163
Sample66	2.07671	0.64451	167
Sample67	2.23359	0.791139	137
Sample68	3.09185	0.902032	164
Sample71	2.84841	0.852565	166
Sample73	3.24039	0.910508	114
Sample75	2.94911	0.894928	248
Sample77	2.64482	0.866558	137
Sample78	3.26096	0.919686	219
Sample81	3.25455	0.893636	215
Sample82	3.25923	0.912415	191
Sample85	2.23526	0.803816	146
Sample86	2.99979	0.903385	175
Sample87	1.38841	0.461304	146
Sample89	2.72593	0.85832	195
Sample91	3.36668	0.91889	299
Sample92	3.50263	0.930896	388
Sample93	2.92664	0.903652	176
Sample94	0.63915	0.178284	164
Sample95	2.97416	0.901513	282
Sample96	2.95173	0.881125	265
Sample97	3.92693	0.961568	299
Sample99	3.50936	0.953563	197
Sample100	2.12507	0.745414	175
Sample101	3.00415	0.905527	348
Sample103	2.92332	0.841094	212
Sample104	2.51798	0.840459	198
Sample105	2.90518	0.899432	236
Sample107	2.00033	0.591805	198
Sample108	3.41497	0.899064	389
Sample109	3.547	0.944295	183
Sample114	1.50633	0.48569	192
Sample115	3.0066	0.888066	327
Sample117	3.26032	0.916771	390
Sample120	1.81624	0.659823	346
Sample121	2.44164	0.718723	187
Sample122	2.5628	0.796779	233
Sample123	3.33408	0.913296	227
Sample124	3.28871	0.907237	266
Sample125	2.89954	0.872626	322
Sample126	3.28857	0.93773	146
Sample128	2.64773	0.827067	211
Sample130	3.12994	0.923126	207
Sample131	3.36011	0.921173	321
Sample132	3.18562	0.930398	192
Sample133	3.25703	0.907101	357
Sample136	2.65559	0.79915	257
Sample139	3.74432	0.949109	130
Sample147	2.79045	0.816118	253
Sample152	3.29885	0.929439	262
Sample155	3.3337	0.915789	287
Sample157	3.55631	0.954386	283
Sample158	2.05496	0.78119	120
Sample159	2.70159	0.855219	221
Sample160	3.42656	0.939905	213
Sample163	3.2574	0.897775	159
Sample164	3.46098	0.936404	281
Sample165	2.49368	0.731476	226
Sample166	3.70078	0.937545	315
Sample167	2.6603	0.883884	129
Sample168	3.90865	0.953418	362
Sample169	3.80448	0.953511	266
Sample171	2.66143	0.832906	153
Sample172	3.46065	0.933242	204
Sample173	3.12181	0.854268	275
Sample175	3.40128	0.939072	324
Sample176	3.93531	0.951411	305
Sample177	3.1462	0.930585	168
Sample178	2.97149	0.833606	313
Sample179	2.62878	0.769385	213
Sample181	3.18666	0.915808	198
Sample184	3.08135	0.861403	279
Sample186	3.82139	0.959571	304
Sample187	3.44538	0.945616	221
Sample188	3.23442	0.91722	239
Sample190	2.98616	0.889537	229
Sample194	3.27155	0.935139	197
Sample196	4.18069	0.964058	246
Sample197	2.65787	0.829561	267
Sample200	3.22685	0.92493	254
Sample204	3.01485	0.886659	283
Sample206	3.31185	0.941937	173
Sample208	2.90944	0.881899	231
Sample210	3.10827	0.917113	249
Sample211	3.40759	0.917659	299
Sample213	2.13726	0.713471	265
Sample215	2.58047	0.848928	179
Sample217	3.66449	0.947785	214
Sample218	2.92444	0.889908	171
Sample220	2.46293	0.773749	272
Sample221	3.58206	0.942009	257
Sample223	3.44324	0.935292	365
Sample224	3.36934	0.92583	417
Sample227	3.42094	0.93557	512
Sample228	3.04022	0.920433	331
Sample229	3.78346	0.957839	415
Sample230	3.10386	0.893413	426
Sample232	3.69003	0.960136	464
Sample234	2.99972	0.830747	401
Sample235	3.79064	0.939328	285
Sample237	3.95999	0.952713	426
Sample239	2.97252	0.911851	221
Sample248	3.28132	0.921361	450
Sample250	3.73194	0.954147	511
Sample251	3.21224	0.9304	166
Sample252	3.09629	0.87721	382
Sample254	3.6649	0.94625	460
Sample259	2.69444	0.866381	288
Sample262	4.15414	0.969407	354
Sample263	3.35097	0.90866	270
Sample265	4.0243	0.963928	422
Sample266	3.01626	0.894485	191
Sample267	1.90729	0.68116	310
Sample268	3.48897	0.926793	185
Sample269	3.44188	0.929588	540
Sample271	2.95131	0.913164	141
Sample274	2.27624	0.818747	128
Sample276	3.20192	0.920192	331
Sample278	3.10547	0.886455	280
Sample280	2.008	0.61746	375
Sample282	2.26534	0.841451	139
Sample285	2.88735	0.859374	249
Sample286	3.51124	0.947824	244
Sample287	2.91833	0.846788	221
Sample289	3.53207	0.941023	179
Sample292	2.19258	0.795509	145
Sample294	3.54488	0.937046	239
Sample295	3.293	0.913144	237
Sample296	3.26376	0.916858	220
Sample297	3.1884	0.89664	269
Sample300	3.22455	0.924052	239
Sample301	3.13505	0.928539	190
Sample305	2.81071	0.853374	219
Sample307	3.56097	0.946113	166
Sample309	3.05993	0.888559	236
Sample310	3.15838	0.915856	93
Sample312	3.11996	0.91527	177
Sample316	2.28513	0.679952	188
Sample319	2.90385	0.859526	212
Sample321	3.378	0.92613	196
Sample322	3.11187	0.896154	198
Sample324	3.61877	0.951756	224
Sample326	2.84174	0.813626	239
Sample327	3.06114	0.913962	206
Sample329	3.19466	0.916403	183
Sample333	2.42623	0.722913	180
Sample334	3.19444	0.91208	223
Sample335	2.58912	0.861545	157
Sample336	2.85526	0.893693	194
Sample337	3.47228	0.93879	217
Sample338	2.54913	0.828365	167
Sample339	2.99356	0.88792	160
Sample340	3.10784	0.895206	201
Sample341	3.09281	0.9206	176
Sample344	2.81664	0.81631	179
Sample345	2.59183	0.825802	177
Sample349	2.86133	0.869357	209
Sample351	3.58009	0.935127	204
Sample354	2.75405	0.893259	164
Sample355	2.96868	0.84605	210
Sample357	2.60772	0.845205	187
Sample360	3.04231	0.905404	241
Sample362	3.27315	0.925246	214
Sample365	3.05677	0.875462	241
Sample368	3.17217	0.911938	213
Sample369	3.14408	0.862235	223
Sample370	3.33517	0.939444	257
Sample371	3.28986	0.902142	209
Sample372	3.72668	0.959031	232
Sample373	2.75084	0.874014	206
Sample374	3.22123	0.91997	186
Sample376	3.27488	0.928049	293
Sample377	3.616	0.956343	208
Sample378	3.18041	0.908876	225
Sample380	3.46157	0.943681	232
Sample384	3.33869	0.932602	187
Sample385	2.09888	0.699423	161
Sample388	3.00853	0.890902	204
Sample389	2.77603	0.848559	156
Sample391	3.16536	0.906048	209
Sample392	2.21365	0.626069	215
Sample393	3.18938	0.900215	207
Sample394	3.14825	0.907748	175
Sample395	3.11975	0.918833	224
Sample398	3.21863	0.920505	202
Sample399	3.47785	0.945106	211
Sample401	3.43982	0.936759	228
Sample402	2.87283	0.891464	171
Sample405	2.24445	0.768679	166
Sample409	3.79176	0.959644	271
Sample412	3.25723	0.937933	201
Sample414	3.28562	0.933123	208
Sample415	3.12004	0.898178	195
Sample420	3.63473	0.948285	261
Sample421	3.6986	0.951663	375
Sample423	2.7999	0.894004	164
Sample424	3.19976	0.938797	171
Sample425	3.30264	0.931771	223
Sample426	2.98227	0.885358	194
Sample429	3.47395	0.940581	293
Sample430	3.35067	0.925235	228
Sample431	2.65606	0.794726	284
Sample435	2.77966	0.886368	169
Sample436	4.08454	0.969416	322
Sample437	2.91733	0.829498	266
Sample441	3.28757	0.92649	230
Sample442	3.21541	0.912	195
Sample444	2.98773	0.905774	177
Sample445	3.3736	0.92855	186
Sample446	3.4056	0.931192	231
Sample447	3.28813	0.930284	201
Sample453	2.84332	0.875166	258
Sample454	3.18146	0.921361	221
Sample458	2.11351	0.702349	293
Sample459	3.05438	0.90953	311
Sample460	2.81602	0.890834	306
Sample462	2.71723	0.900585	214
Sample464	2.73112	0.88788	262
Sample467	3.16953	0.932097	209
Sample469	3.44916	0.94667	244
Sample472	3.24181	0.921848	188
Sample474	2.96732	0.898689	147
Sample475	3.10666	0.896597	182
Sample477	2.39487	0.837927	102
Sample479	3.1677	0.935051	164
Sample480	3.28104	0.913652	187
Sample482	3.60067	0.943581	194
Sample483	3.39933	0.924842	216
Sample485	3.40942	0.935913	228
Sample486	2.90027	0.901561	73
Sample494	1.95548	0.587946	119
Sample499	2.66661	0.799976	117
Sample502	0.545227	0.152562	110
Sample504	2.88758	0.889496	159
Sample508	3.46598	0.939078	194
Sample510	3.54075	0.944248	237
Sample511	2.57627	0.829037	133
Sample514	2.65111	0.870091	186
Sample516	3.07805	0.907768	178
Sample517	2.96876	0.886009	155
Sample518	3.12296	0.90471	151
Sample521	1.90661	0.645011	194
Sample522	3.19506	0.909407	140
Sample523	2.67413	0.876212	150
Sample526	3.1332	0.916674	151
Sample527	3.04304	0.902178	196
Sample530	3.57404	0.949474	241
Sample531	2.89802	0.861208	195
Sample537	2.92439	0.868586	227
Sample540	2.88426	0.887564	115
Sample541	2.88325	0.863354	203
Sample543	2.61457	0.862554	145
Sample544	3.37749	0.938177	198
Sample547	3.15537	0.913042	203
Sample549	3.09986	0.904876	181
Sample550	2.02459	0.758483	147
Sample553	2.74436	0.858178	153
Sample554	3.05571	0.914822	158
Sample564	3.71579	0.948099	203
Sample575	3.27083	0.908109	198
Sample582	1.37637	0.424209	162
Sample583	3.25797	0.929845	196
Sample584	2.59468	0.819859	233
Sample585	2.66607	0.852728	195
Sample589	3.20892	0.915258	223
Sample590	2.13995	0.619062	253
Sample591	3.65078	0.952308	220
Sample592	3.10687	0.915238	187
Sample594	2.05425	0.607894	175
Sample596	3.40966	0.932933	220
Sample597	3.23023	0.894759	150
Sample598	3.28616	0.914689	218
Sample600	3.04258	0.847901	215
Sample601	3.22357	0.899581	171
Sample602	3.01264	0.876233	225
Sample603	3.32977	0.923948	212
Sample604	3.07128	0.915407	186
Sample607	2.79682	0.897928	122
Sample609	3.19669	0.924311	199
Sample611	2.64549	0.792861	210
Sample612	2.06436	0.68001	166
Sample614	1.93096	0.668011	184
Sample617	3.10909	0.900769	170
Sample620	2.83316	0.881468	152
Sample624	3.39036	0.941767	201
Sample626	3.17053	0.911524	220
Sample628	3.04518	0.881475	234
Sample629	3.15058	0.898875	240
Sample632	2.56569	0.865301	173
Sample635	3.03347	0.897857	170
Sample637	2.56531	0.811876	206
Sample649	3.31958	0.920006	223
Sample652	3.17237	0.913968	200
Sample655	3.20629	0.914163	239
Sample656	3.85049	0.960872	217
Sample658	2.99635	0.888435	227
Sample660	2.90468	0.877096	247
Sample661	3.36785	0.930428	245
Sample663	3.40263	0.925524	208
Sample670	1.84589	0.722075	163
Sample672	3.3145	0.932135	207
Sample673	2.9361	0.848325	165
Sample675	2.33304	0.807991	142
Sample676	2.57083	0.863708	162
Sample679	2.63808	0.806918	222
Sample680	3.29409	0.94175	198
Sample681	3.28366	0.926952	132
Sample682	3.00053	0.901312	196
Sample699	3.35519	0.911007	203
Sample700	3.6538	0.945567	252
Sample702	3.26497	0.919123	176
Sample706	2.59511	0.852068	220
Sample707	3.21116	0.914001	214
Sample708	3.0445	0.917337	254
