# Supplementary material for: Alternation of the gut microbiota in irritable bowel syndrome: an integrated analysis based on multicenter amplicon sequencing data
Source: J Transl Med. 2023 Feb 11;21:117. doi: 10.1186/s12967-023-03953-7 (PMC9921069; doi:10.1186/s12967-023-03953-7)
Supplement: Supplementary file 4 — Additional file 4: Table S4. Differential analysis of microbial compositions between IBS and healthy controls at the phylum level. [file 12967_2023_3953_MOESM4_ESM.xlsx]

## Sheet: Sheet1
Table S4. Differential analysis of microbial compositions between IBS and healthy controls at the phylum level
Comparison	Taxon_name	Test_method	Group with higher abundance	p-value	FDR
Health - IBS	p_Lentisphaerae	Wilcoxon Rank Sum Test	Health	<0.001	<0.001
Health - IBS	p_Euryarchaeota	Wilcoxon Rank Sum Test	Health	0.00177203	0.078
Health - IBS	p_Cyanobacteria	Wilcoxon Rank Sum Test	Health	0.0257569	0.4875
Health - IBS	p_Firmicutes	Wilcoxon Rank Sum Test	Health	0.0487104	0.4875
Health - IBS	p_Acidobacteria	Wilcoxon Rank Sum Test	Health	0.0498303	0.4875
Health - IBS	p_Ignavibacteriae	Wilcoxon Rank Sum Test	Health	0.0667837	0.507
Health - IBS	p_Tenericutes	Wilcoxon Rank Sum Test	Health	0.0973608	0.507
Health - IBS	p_Proteobacteria	Wilcoxon Rank Sum Test	IBS	0.108233	0.507
Health - IBS	p_Actinobacteria	Wilcoxon Rank Sum Test	Health	0.116633	0.507
Health - IBS	p_Verrucomicrobia	Wilcoxon Rank Sum Test	Health	0.117032	0.507
Health - IBS	p_Fibrobacteres	Wilcoxon Rank Sum Test	Health	0.153216	0.567273
Health - IBS	p_Candidatus_Thermoplasmatota	Wilcoxon Rank Sum Test	Health	0.159843	0.567273
Health - IBS	p_Thaumarchaeota	Wilcoxon Rank Sum Test	Health	0.197311	0.594
Health - IBS	p_Calditrichaeota	Wilcoxon Rank Sum Test	Health	0.198116	0.594
Health - IBS	p_Caldisericia	Wilcoxon Rank Sum Test	Health	0.255269	0.62205
Health - IBS	p_Thermotogae	Wilcoxon Rank Sum Test	Health	0.268698	0.62205
Health - IBS	p_Planctomycetes	Wilcoxon Rank Sum Test	Health	0.282121	0.62205
Health - IBS	p_Armatimonadetes	Wilcoxon Rank Sum Test	Health	0.28392	0.62205
Health - IBS	p_Dictyoglomi	Wilcoxon Rank Sum Test	Health	0.31868	0.62205
Health - IBS	p_Chrysiogenetes	Wilcoxon Rank Sum Test	Health	0.31868	0.62205
Health - IBS	p_Candidatus_Cloacimonetes	Wilcoxon Rank Sum Test	Health	0.31868	0.62205
Health - IBS	p_Deferribacteres	Wilcoxon Rank Sum Test	Health	0.446329	0.7995
Health - IBS	p_Gemmatimonadetes	Wilcoxon Rank Sum Test	Health	0.450632	0.7995
Health - IBS	p_Spirochaetes	Wilcoxon Rank Sum Test	Health	0.489941	0.804375
Health - IBS	p_Bacteroidetes	Wilcoxon Rank Sum Test	IBS	0.495298	0.804375
Health - IBS	p_Nitrospirae	Wilcoxon Rank Sum Test	Health	0.549672	0.834321
Health - IBS	p_Crenarchaeota	Wilcoxon Rank Sum Test	Health	0.564254	0.834321
Health - IBS	p_Coprothermobacterota	Wilcoxon Rank Sum Test	Health	0.583794	0.834321
Health - IBS	p_Balneolaeota	Wilcoxon Rank Sum Test	Health	0.598529	0.834321
Health - IBS	p_Fusobacteria	Wilcoxon Rank Sum Test	Health	0.702243	0.9165
Health - IBS	p_Synergistetes	Wilcoxon Rank Sum Test	Health	0.704695	0.9165
Health - IBS	p_Chlorobi	Wilcoxon Rank Sum Test	Health	0.745325	0.937258
Health - IBS	p_Elusimicrobia	Wilcoxon Rank Sum Test	Health	0.807834	0.957273
Health - IBS	p_Candidatus_Dependentiae	Wilcoxon Rank Sum Test	Health	0.809714	0.957273
Health - IBS	p_Chlamydiae	Wilcoxon Rank Sum Test	Health	0.866431	0.993353
Health - IBS	p_Deinococcus_Thermus	Wilcoxon Rank Sum Test	Health	0.975889	1
Health - IBS	p_Chloroflexi	Wilcoxon Rank Sum Test	Health	0.989878	1
Health - IBS	p_Unassigned	Wilcoxon Rank Sum Test	Health	0.995136	1
Health - IBS	p_Aquificae	Wilcoxon Rank Sum Test	Health	1	1
Health - IBS	p_Thermodesulfobacteria	Wilcoxon Rank Sum Test	Health	1	1
