# Supplementary material for: Alternation of the gut microbiota in irritable bowel syndrome: an integrated analysis based on multicenter amplicon sequencing data
Source: J Transl Med. 2023 Feb 11;21:117. doi: 10.1186/s12967-023-03953-7 (PMC9921069; doi:10.1186/s12967-023-03953-7)
Supplement: Supplementary file 5 — Additional file 5: Table S5. Differential analysis of microbial compositions between IBS and healthy controls at the family level. [file 12967_2023_3953_MOESM5_ESM.xlsx]

## Sheet: Sheet1
Table S5. Differential analysis of microbial compositions between IBS and healthy controls at the family level.
Comparison	Family_name	Phylum	Group with higher abundance	Test_method	p-value	FDR
Health - IBS	f_Victivallaceae	p_Lentisphaerae	Health	Wilcoxon Rank Sum Test	<0.001	<0.001
Health - IBS	f_Aerococcaceae	p_Firmicutes	Health	Wilcoxon Rank Sum Test	0.0010722	0.191
Health - IBS	f_Ruminococcaceae	p_Firmicutes	Health	Wilcoxon Rank Sum Test	0.00139607	0.191
Health - IBS	f_Hungateiclostridiaceae	p_Firmicutes	Health	Wilcoxon Rank Sum Test	0.00242693	0.254667
Health - IBS	f_Piscirickettsiaceae	p_Proteobacteria	Health	Wilcoxon Rank Sum Test	0.0031745	0.254667
Health - IBS	f_Alicyclobacillaceae	p_Firmicutes	Health	Wilcoxon Rank Sum Test	0.0036963	0.254667
Health - IBS	f_Cyclobacteriaceae	p_Bacteroidetes	Health	Wilcoxon Rank Sum Test	0.00397317	0.254667
Health - IBS	f_Marinobacteraceae	p_Proteobacteria	Health	Wilcoxon Rank Sum Test	0.00499692	0.272857
Health - IBS	f_Methanobacteriaceae	p_Euryarchaeota	Health	Wilcoxon Rank Sum Test	0.00629046	0.2865
Health - IBS	f_Moraxellaceae	p_Proteobacteria	IBS	Wilcoxon Rank Sum Test	0.00932737	0.382
Health - IBS	f_Sphingobacteriaceae	p_Bacteroidetes	IBS	Wilcoxon Rank Sum Test	0.0125112	0.4966
Health - IBS	f_Deinococcaceae	p_Deinococcus_Thermus	Health	Wilcoxon Rank Sum Test	0.0160162	0.499538
Health - IBS	f_Bifidobacteriaceae	p_Actinobacteria	Health	Wilcoxon Rank Sum Test	0.0167375	0.499538
Health - IBS	f_Puniceicoccaceae	p_Verrucomicrobia	Health	Wilcoxon Rank Sum Test	0.0171104	0.499538
Health - IBS	f_Frankiaceae	p_Actinobacteria	Health	Wilcoxon Rank Sum Test	0.0194189	0.509333
Health - IBS	f_Spongiibacteraceae	p_Proteobacteria	Health	Wilcoxon Rank Sum Test	0.0199842	0.509333
Health - IBS	f_Corynebacteriaceae	p_Actinobacteria	Health	Wilcoxon Rank Sum Test	0.0244708	0.555636
Health - IBS	f_Vibrionaceae	p_Proteobacteria	Health	Wilcoxon Rank Sum Test	0.025378	0.555636
Health - IBS	f_Mycobacteriaceae	p_Actinobacteria	Health	Wilcoxon Rank Sum Test	0.0274139	0.555636
Health - IBS	f_Weeksellaceae	p_Bacteroidetes	Health	Wilcoxon Rank Sum Test	0.0303903	0.555636
Health - IBS	f_Isosphaeraceae	p_Planctomycetes	Health	Wilcoxon Rank Sum Test	0.0309372	0.555636
Health - IBS	f_Proteinivoraceae	p_Firmicutes	Health	Wilcoxon Rank Sum Test	0.0309372	0.555636
Health - IBS	f_Yersiniaceae	p_Proteobacteria	Health	Wilcoxon Rank Sum Test	0.0317601	0.555636
Health - IBS	f_Sanguibacteraceae	p_Actinobacteria	Health	Wilcoxon Rank Sum Test	0.0373941	0.614522
Health - IBS	f_Prevotellaceae	p_Bacteroidetes	Health	Wilcoxon Rank Sum Test	0.0405492	0.627571
Health - IBS	f_Desulfobacteraceae	p_Proteobacteria	Health	Wilcoxon Rank Sum Test	0.0436698	0.627571
Health - IBS	f_Zavarziniaceae	p_Proteobacteria	Health	Wilcoxon Rank Sum Test	0.0451954	0.627571
Health - IBS	f_Thermodesulfovibrionaceae	p_Nitrospirae	Health	Wilcoxon Rank Sum Test	0.0451954	0.627571
Health - IBS	f_Enterobacteriaceae	p_Proteobacteria	IBS	Wilcoxon Rank Sum Test	0.0456917	0.640108
Health - IBS	f_Anaeroplasmataceae	p_Tenericutes	Health	Wilcoxon Rank Sum Test	0.0463669	0.627571
Health - IBS	f_Gemmataceae	p_Planctomycetes	Health	Wilcoxon Rank Sum Test	0.0512553	0.640108
Health - IBS	f_Trueperaceae	p_Deinococcus_Thermus	Health	Wilcoxon Rank Sum Test	0.0524006	0.640108
Health - IBS	f_Melioribacteraceae	p_Ignavibacteriae	Health	Wilcoxon Rank Sum Test	0.0527994	0.640108
Health - IBS	f_Tissierellaceae	p_Firmicutes	Health	Wilcoxon Rank Sum Test	0.054096	0.640108
Health - IBS	f_Coleofasciculaceae	p_Cyanobacteria	Health	Wilcoxon Rank Sum Test	0.0572917	0.640108
Health - IBS	f_Synechococcaceae	p_Cyanobacteria	Health	Wilcoxon Rank Sum Test	0.0587103	0.640108
Health - IBS	f_Oxalobacteraceae	p_Proteobacteria	Health	Wilcoxon Rank Sum Test	0.060505	0.640108
Health - IBS	f_Cardiobacteriaceae	p_Proteobacteria	Health	Wilcoxon Rank Sum Test	0.0618871	0.640108
Health - IBS	f_Kribbellaceae	p_Actinobacteria	Health	Wilcoxon Rank Sum Test	0.0637686	0.643368
Health - IBS	f_Pseudomonadaceae	p_Proteobacteria	IBS	Wilcoxon Rank Sum Test	0.0677234	0.666051
Health - IBS	f_Dietziaceae	p_Actinobacteria	Health	Wilcoxon Rank Sum Test	0.0745399	0.704578
Health - IBS	f_Sporomusaceae	p_Firmicutes	Health	Wilcoxon Rank Sum Test	0.0804769	0.704578
Health - IBS	f_Actinopolymorphaceae	p_Actinobacteria	Health	Wilcoxon Rank Sum Test	0.0831191	0.704578
Health - IBS	f_Azonexaceae	p_Proteobacteria	Health	Wilcoxon Rank Sum Test	0.0831191	0.704578
Health - IBS	f_Herpetosiphonaceae	p_Chloroflexi	Health	Wilcoxon Rank Sum Test	0.0831191	0.704578
Health - IBS	f_Tropherymataceae	p_Actinobacteria	Health	Wilcoxon Rank Sum Test	0.0831191	0.704578
Health - IBS	f_Christensenellaceae	p_Firmicutes	Health	Wilcoxon Rank Sum Test	0.0866724	0.709429
Health - IBS	f_Pectobacteriaceae	p_Proteobacteria	Health	Wilcoxon Rank Sum Test	0.0897561	0.709429
Health - IBS	f_Phycisphaeraceae	p_Planctomycetes	Health	Wilcoxon Rank Sum Test	0.0903989	0.709429
Health - IBS	f_Flavobacteriaceae	p_Bacteroidetes	Health	Wilcoxon Rank Sum Test	0.0906306	0.709429
Health - IBS	f_Nocardiopsaceae	p_Actinobacteria	Health	Wilcoxon Rank Sum Test	0.0931574	0.71052
Health - IBS	f_Flexibacteraceae	p_Bacteroidetes	Health	Wilcoxon Rank Sum Test	0.100778	0.716812
Health - IBS	f_Acholeplasmataceae	p_Tenericutes	Health	Wilcoxon Rank Sum Test	0.10161	0.716812
Health - IBS	f_Solirubrobacteraceae	p_Actinobacteria	Health	Wilcoxon Rank Sum Test	0.10195	0.716812
Health - IBS	f_Eubacteriaceae	p_Firmicutes	Health	Wilcoxon Rank Sum Test	0.103158	0.716812
Health - IBS	f_Pseudobacteroides	p_Firmicutes	Health	Wilcoxon Rank Sum Test	0.10693	0.716812
Health - IBS	f_Clostridiaceae	p_Firmicutes	Health	Wilcoxon Rank Sum Test	0.108476	0.716812
Health - IBS	f_Porphyromonadaceae	p_Bacteroidetes	Health	Wilcoxon Rank Sum Test	0.11052	0.716812
Health - IBS	f_Conexibacteraceae	p_Actinobacteria	Health	Wilcoxon Rank Sum Test	0.111785	0.716812
Health - IBS	f_Akkermansiaceae	p_Verrucomicrobia	Health	Wilcoxon Rank Sum Test	0.116349	0.716812
Health - IBS	f_Bacillaceae	p_Firmicutes	IBS	Wilcoxon Rank Sum Test	0.119303	0.716812
Health - IBS	f_Acidaminococcaceae	p_Firmicutes	Health	Wilcoxon Rank Sum Test	0.120591	0.716812
Health - IBS	f_Campylobacteraceae	p_Proteobacteria	Health	Wilcoxon Rank Sum Test	0.124315	0.716812
Health - IBS	f_Azospirillaceae	p_Proteobacteria	Health	Wilcoxon Rank Sum Test	0.12616	0.716812
Health - IBS	f_Syntrophaceae	p_Proteobacteria	Health	Wilcoxon Rank Sum Test	0.133527	0.716812
Health - IBS	f_Entomoplasmataceae	p_Tenericutes	Health	Wilcoxon Rank Sum Test	0.139019	0.716812
Health - IBS	f_Marinilabiliaceae	p_Bacteroidetes	Health	Wilcoxon Rank Sum Test	0.139552	0.716812
Health - IBS	f_Thermoactinomycetaceae	p_Firmicutes	Health	Wilcoxon Rank Sum Test	0.140798	0.716812
Health - IBS	f_Dermabacteraceae	p_Actinobacteria	Health	Wilcoxon Rank Sum Test	0.144185	0.716812
Health - IBS	f_Streptococcaceae	p_Firmicutes	IBS	Wilcoxon Rank Sum Test	0.146803	0.716812
Health - IBS	f_Mycoplasmataceae	p_Tenericutes	Health	Wilcoxon Rank Sum Test	0.151613	0.716812
Health - IBS	f_Fibrobacteraceae	p_Fibrobacteres	Health	Wilcoxon Rank Sum Test	0.153216	0.716812
Health - IBS	f_Rubrobacteraceae	p_Actinobacteria	Health	Wilcoxon Rank Sum Test	0.154012	0.716812
Health - IBS	f_Thermodesulfobiaceae	p_Firmicutes	Health	Wilcoxon Rank Sum Test	0.154459	0.716812
Health - IBS	f_Scytonemataceae	p_Cyanobacteria	Health	Wilcoxon Rank Sum Test	0.157593	0.716812
Health - IBS	f_Methylocystaceae	p_Proteobacteria	Health	Wilcoxon Rank Sum Test	0.157593	0.716812
Health - IBS	f_Xanthobacteraceae	p_Proteobacteria	Health	Wilcoxon Rank Sum Test	0.157593	0.716812
Health - IBS	f_Desulfocapsaceae	p_Proteobacteria	Health	Wilcoxon Rank Sum Test	0.157593	0.716812
Health - IBS	f_Kangiellaceae	p_Proteobacteria	Health	Wilcoxon Rank Sum Test	0.157593	0.716812
Health - IBS	f_Francisellaceae	p_Proteobacteria	Health	Wilcoxon Rank Sum Test	0.157593	0.716812
Health - IBS	f_Roseivirgaceae	p_Bacteroidetes	Health	Wilcoxon Rank Sum Test	0.157593	0.716812
Health - IBS	f_Methanomassiliicoccaceae	p_Candidatus_Thermoplasmatota	Health	Wilcoxon Rank Sum Test	0.157604	0.716812
Health - IBS	f_Kosmotogaceae	p_Thermotogae	Health	Wilcoxon Rank Sum Test	0.15789	0.716812
Health - IBS	f_Planctomycetaceae	p_Planctomycetes	Health	Wilcoxon Rank Sum Test	0.158482	0.716812
Health - IBS	f_Sterolibacteriaceae	p_Proteobacteria	Health	Wilcoxon Rank Sum Test	0.159195	0.716812
Health - IBS	f_Kineosporiaceae	p_Actinobacteria	Health	Wilcoxon Rank Sum Test	0.159812	0.716812
Health - IBS	f_Micrococcaceae	p_Actinobacteria	IBS	Wilcoxon Rank Sum Test	0.164254	0.716812
Health - IBS	f_Oscillospiraceae	p_Firmicutes	Health	Wilcoxon Rank Sum Test	0.17199	0.716812
Health - IBS	f_Candidatus_Brocadiaceae	p_Planctomycetes	Health	Wilcoxon Rank Sum Test	0.173917	0.716812
Health - IBS	f_Aphanothecaceae	p_Cyanobacteria	Health	Wilcoxon Rank Sum Test	0.178074	0.716812
Health - IBS	f_Methylococcaceae	p_Proteobacteria	Health	Wilcoxon Rank Sum Test	0.179297	0.716812
Health - IBS	f_Spirosomaceae	p_Bacteroidetes	Health	Wilcoxon Rank Sum Test	0.179712	0.716812
Health - IBS	f_Haliscomenobacteraceae	p_Bacteroidetes	Health	Wilcoxon Rank Sum Test	0.181286	0.716812
Health - IBS	f_Schleiferiaceae	p_Bacteroidetes	Health	Wilcoxon Rank Sum Test	0.182132	0.716812
Health - IBS	f_Thiolinaceae	p_Proteobacteria	Health	Wilcoxon Rank Sum Test	0.183633	0.716812
Health - IBS	f_Micromonosporaceae	p_Actinobacteria	Health	Wilcoxon Rank Sum Test	0.191525	0.716812
Health - IBS	f_Rhodothermaceae	p_Bacteroidetes	Health	Wilcoxon Rank Sum Test	0.194822	0.716812
Health - IBS	f_Halomonadaceae	p_Proteobacteria	Health	Wilcoxon Rank Sum Test	0.195061	0.716812
Health - IBS	f_Nitrosopumilaceae	p_Thaumarchaeota	Health	Wilcoxon Rank Sum Test	0.197311	0.716812
Health - IBS	f_Calditrichaceae	p_Calditrichaeota	Health	Wilcoxon Rank Sum Test	0.198116	0.716812
Health - IBS	f_Paludibacteraceae	p_Bacteroidetes	Health	Wilcoxon Rank Sum Test	0.199839	0.716812
Health - IBS	f_Rhodanobacteraceae	p_Proteobacteria	Health	Wilcoxon Rank Sum Test	0.200479	0.716812
Health - IBS	f_Actinopolysporaceae	p_Actinobacteria	Health	Wilcoxon Rank Sum Test	0.203658	0.716812
Health - IBS	f_Brucellaceae	p_Proteobacteria	Health	Wilcoxon Rank Sum Test	0.204162	0.716812
Health - IBS	f_Spirochaetaceae	p_Spirochaetes	Health	Wilcoxon Rank Sum Test	0.204298	0.716812
Health - IBS	f_Acidobacteriaceae	p_Acidobacteria	Health	Wilcoxon Rank Sum Test	0.204345	0.716812
Health - IBS	f_Acanthopleuribacteraceae	p_Acidobacteria	Health	Wilcoxon Rank Sum Test	0.207521	0.716812
Health - IBS	f_Neomegalonemataceae	p_Proteobacteria	Health	Wilcoxon Rank Sum Test	0.20817	0.716812
Health - IBS	f_Spiroplasmataceae	p_Tenericutes	Health	Wilcoxon Rank Sum Test	0.209276	0.716812
Health - IBS	f_Leptotrichiaceae	p_Fusobacteria	Health	Wilcoxon Rank Sum Test	0.211898	0.716812
Health - IBS	f_Hyphomicrobiaceae	p_Proteobacteria	Health	Wilcoxon Rank Sum Test	0.22131	0.716812
Health - IBS	f_Rhodobacteraceae	p_Proteobacteria	Health	Wilcoxon Rank Sum Test	0.227092	0.716812
Health - IBS	f_Caldilineaceae	p_Chloroflexi	IBS	Wilcoxon Rank Sum Test	0.236222	0.716812
Health - IBS	f_Aeromonadaceae	p_Proteobacteria	Health	Wilcoxon Rank Sum Test	0.237589	0.716812
Health - IBS	f_Nannocystineae	p_Proteobacteria	Health	Wilcoxon Rank Sum Test	0.238914	0.716812
Health - IBS	f_Succinivibrionaceae	p_Proteobacteria	Health	Wilcoxon Rank Sum Test	0.246143	0.716812
Health - IBS	f_Desulfovibrionaceae	p_Proteobacteria	Health	Wilcoxon Rank Sum Test	0.246908	0.716812
Health - IBS	f_Ectothiorhodospiraceae	p_Proteobacteria	Health	Wilcoxon Rank Sum Test	0.247286	0.716812
Health - IBS	f_Coprobacillaceae	p_Firmicutes	IBS	Wilcoxon Rank Sum Test	0.252689	0.716812
Health - IBS	f_Persicobacterace	p_Bacteroidetes	Health	Wilcoxon Rank Sum Test	0.253481	0.716812
Health - IBS	f_Acidothermaceae	p_Actinobacteria	Health	Wilcoxon Rank Sum Test	0.254374	0.716812
Health - IBS	f_Caldisericaceae	p_Caldisericia	Health	Wilcoxon Rank Sum Test	0.255269	0.716812
Health - IBS	f_Sporichthyaceae	p_Actinobacteria	Health	Wilcoxon Rank Sum Test	0.259775	0.716812
Health - IBS	f_Dehalococcoidaceae	p_Chloroflexi	IBS	Wilcoxon Rank Sum Test	0.260724	0.716812
Health - IBS	f_Coxiellaceae	p_Proteobacteria	Health	Wilcoxon Rank Sum Test	0.261229	0.716812
Health - IBS	f_Carnobacteriaceae	p_Firmicutes	Health	Wilcoxon Rank Sum Test	0.266508	0.716812
Health - IBS	f_Pseudoalteromonadaceae	p_Proteobacteria	Health	Wilcoxon Rank Sum Test	0.270325	0.716812
Health - IBS	f_Ignavibacteriaceae	p_Ignavibacteriae	Health	Wilcoxon Rank Sum Test	0.276493	0.716812
Health - IBS	f_Verrucomicrobiaceae	p_Verrucomicrobia	Health	Wilcoxon Rank Sum Test	0.278451	0.716812
Health - IBS	f_Chthonomonadaceae	p_Armatimonadetes	Health	Wilcoxon Rank Sum Test	0.28392	0.716812
Health - IBS	f_Sphingomonadaceae	p_Proteobacteria	Health	Wilcoxon Rank Sum Test	0.292749	0.716812
Health - IBS	f_Legionellaceae	p_Proteobacteria	Health	Wilcoxon Rank Sum Test	0.29747	0.716812
Health - IBS	f_Syntrophotaleaceae	p_Proteobacteria	Health	Wilcoxon Rank Sum Test	0.298893	0.716812
Health - IBS	f_Alcaligenaceae	p_Proteobacteria	Health	Wilcoxon Rank Sum Test	0.299081	0.716812
Health - IBS	f_Hymenobacteraceae	p_Bacteroidetes	Health	Wilcoxon Rank Sum Test	0.303392	0.716812
Health - IBS	f_Eggerthellaceae	p_Actinobacteria	IBS	Wilcoxon Rank Sum Test	0.303588	0.716812
Health - IBS	f_Nitrosomonadaceae	p_Proteobacteria	Health	Wilcoxon Rank Sum Test	0.306642	0.716812
Health - IBS	f_Gordoniaceae	p_Actinobacteria	Health	Wilcoxon Rank Sum Test	0.31114	0.716812
Health - IBS	f_Planococcaceae	p_Firmicutes	Health	Wilcoxon Rank Sum Test	0.312682	0.716812
Health - IBS	f_Gallionellaceae	p_Proteobacteria	Health	Wilcoxon Rank Sum Test	0.314919	0.716812
Health - IBS	f_Candidatus_Midichloriaceae	p_Proteobacteria	Health	Wilcoxon Rank Sum Test	0.314919	0.716812
Health - IBS	f_Gomontiellaceae	p_Cyanobacteria	Health	Wilcoxon Rank Sum Test	0.314919	0.716812
Health - IBS	f_Amoebophilaceae	p_Bacteroidetes	Health	Wilcoxon Rank Sum Test	0.316854	0.716812
Health - IBS	f_Jiangellaceae	p_Actinobacteria	Health	Wilcoxon Rank Sum Test	0.317653	0.716812
Health - IBS	f_Chloroflexineae	p_Chloroflexi	Health	Wilcoxon Rank Sum Test	0.318009	0.716812
Health - IBS	f_Fastidiosibacteraceae	p_Proteobacteria	Health	Wilcoxon Rank Sum Test	0.31868	0.716812
Health - IBS	f_Kytococcaceae	p_Actinobacteria	Health	Wilcoxon Rank Sum Test	0.31868	0.716812
Health - IBS	f_Temperatibacteraceae	p_Proteobacteria	Health	Wilcoxon Rank Sum Test	0.31868	0.716812
Health - IBS	f_Patulibacteraceae	p_Actinobacteria	Health	Wilcoxon Rank Sum Test	0.31868	0.716812
Health - IBS	f_Sneathiellaceae	p_Proteobacteria	Health	Wilcoxon Rank Sum Test	0.31868	0.716812
Health - IBS	f_Budviciaceae	p_Proteobacteria	Health	Wilcoxon Rank Sum Test	0.31868	0.716812
Health - IBS	f_Chelatococcaceae	p_Proteobacteria	Health	Wilcoxon Rank Sum Test	0.31868	0.716812
Health - IBS	f_Ahrensiaceae	p_Proteobacteria	Health	Wilcoxon Rank Sum Test	0.31868	0.716812
Health - IBS	f_Prochlorotrichaceae	p_Cyanobacteria	Health	Wilcoxon Rank Sum Test	0.31868	0.716812
Health - IBS	f_Dictyoglomaceae	p_Dictyoglomi	Health	Wilcoxon Rank Sum Test	0.31868	0.716812
Health - IBS	f_Maricaulaceae	p_Proteobacteria	Health	Wilcoxon Rank Sum Test	0.31868	0.716812
Health - IBS	f_Tepidanaerobacteraceae	p_Firmicutes	Health	Wilcoxon Rank Sum Test	0.31868	0.716812
Health - IBS	f_Methanosarcinaceae	p_Euryarchaeota	Health	Wilcoxon Rank Sum Test	0.31868	0.716812
Health - IBS	f_Terasakiellaceae	p_Proteobacteria	Health	Wilcoxon Rank Sum Test	0.31868	0.716812
Health - IBS	f_Desulfallaceae	p_Firmicutes	Health	Wilcoxon Rank Sum Test	0.31868	0.716812
Health - IBS	f_Oscillatoriaceae	p_Cyanobacteria	Health	Wilcoxon Rank Sum Test	0.31868	0.716812
Health - IBS	f_Prochlorococcaceae	p_Cyanobacteria	Health	Wilcoxon Rank Sum Test	0.31868	0.716812
Health - IBS	f_Chrysiogenaceae	p_Chrysiogenetes	Health	Wilcoxon Rank Sum Test	0.31868	0.716812
Health - IBS	f_Xenococcaceae	p_Cyanobacteria	Health	Wilcoxon Rank Sum Test	0.31868	0.716812
Health - IBS	f_Methanocaldococcaceae	p_Euryarchaeota	Health	Wilcoxon Rank Sum Test	0.31868	0.716812
Health - IBS	f_Cryptosporangiaceae	p_Actinobacteria	Health	Wilcoxon Rank Sum Test	0.31868	0.716812
Health - IBS	f_Dermacoccaceae	p_Actinobacteria	Health	Wilcoxon Rank Sum Test	0.31868	0.716812
Health - IBS	f_Fervidobacteriaceae	p_Thermotogae	Health	Wilcoxon Rank Sum Test	0.31868	0.716812
Health - IBS	f_Hydrogenothermaceae	p_Aquificae	Health	Wilcoxon Rank Sum Test	0.31868	0.716812
Health - IBS	f_Desulfotomaculaceae	p_Firmicutes	Health	Wilcoxon Rank Sum Test	0.31868	0.716812
Health - IBS	f_Sutterellaceae	p_Proteobacteria	Health	Wilcoxon Rank Sum Test	0.318756	0.716812
Health - IBS	f_Helicobacteraceae	p_Proteobacteria	Health	Wilcoxon Rank Sum Test	0.329157	0.734959
Health - IBS	f_Pseudonocardiaceae	p_Actinobacteria	Health	Wilcoxon Rank Sum Test	0.331192	0.735128
Health - IBS	f_Barnesiellaceae	p_Bacteroidetes	Health	Wilcoxon Rank Sum Test	0.350707	0.77504
Health - IBS	f_Sulfurovaceae	p_Proteobacteria	Health	Wilcoxon Rank Sum Test	0.355942	0.781563
Health - IBS	f_Acidiferrobacteraceae	p_Proteobacteria	Health	Wilcoxon Rank Sum Test	0.369134	0.805474
Health - IBS	f_Nocardiaceae	p_Actinobacteria	Health	Wilcoxon Rank Sum Test	0.372928	0.80958
Health - IBS	f_Coriobacteriaceae	p_Actinobacteria	Health	Wilcoxon Rank Sum Test	0.377825	0.81336
Health - IBS	f_Lactobacillaceae	p_Firmicutes	IBS	Wilcoxon Rank Sum Test	0.378938	0.81336
Health - IBS	f_Bacteroidaceae	p_Bacteroidetes	IBS	Wilcoxon Rank Sum Test	0.391127	0.816622
Health - IBS	f_Nitriliruptoraceae	p_Actinobacteria	Health	Wilcoxon Rank Sum Test	0.392137	0.816622
Health - IBS	f_Saprospiraceae	p_Bacteroidetes	Health	Wilcoxon Rank Sum Test	0.400939	0.816622
Health - IBS	f_Peptoniphilaceae	p_Firmicutes	Health	Wilcoxon Rank Sum Test	0.403577	0.816622
Health - IBS	f_Cryomorphaceae	p_Bacteroidetes	Health	Wilcoxon Rank Sum Test	0.406277	0.816622
Health - IBS	f_Erwiniaceae	p_Proteobacteria	Health	Wilcoxon Rank Sum Test	0.406828	0.816622
Health - IBS	f_Mesoaciditogaceae	p_Thermotogae	Health	Wilcoxon Rank Sum Test	0.407959	0.816622
Health - IBS	f_Oceanospirillaceae	p_Proteobacteria	Health	Wilcoxon Rank Sum Test	0.409101	0.816622
Health - IBS	f_Shewanellaceae	p_Proteobacteria	Health	Wilcoxon Rank Sum Test	0.410195	0.816622
Health - IBS	f_Thermosediminibacteraceae	p_Firmicutes	Health	Wilcoxon Rank Sum Test	0.410587	0.816622
Health - IBS	f_Roseobacteraceae	p_Proteobacteria	Health	Wilcoxon Rank Sum Test	0.411904	0.816622
Health - IBS	f_Holophagaceae	p_Acidobacteria	Health	Wilcoxon Rank Sum Test	0.411904	0.816622
Health - IBS	f_Intrasporangiaceae	p_Actinobacteria	Health	Wilcoxon Rank Sum Test	0.413225	0.816622
Health - IBS	f_Actinospicaceae	p_Actinobacteria	Health	Wilcoxon Rank Sum Test	0.414547	0.816622
Health - IBS	f_Desulfurellaceae	p_Proteobacteria	Health	Wilcoxon Rank Sum Test	0.414547	0.816622
Health - IBS	f_Glycomycetaceae	p_Actinobacteria	Health	Wilcoxon Rank Sum Test	0.415872	0.816622
Health - IBS	f_Parachlamydiaceae	p_Chlamydiae	Health	Wilcoxon Rank Sum Test	0.4172	0.816622
Health - IBS	f_Microbulbiferaceae	p_Proteobacteria	Health	Wilcoxon Rank Sum Test	0.41853	0.816622
Health - IBS	f_Halanaerobiaceae	p_Firmicutes	Health	Wilcoxon Rank Sum Test	0.442182	0.854593
Health - IBS	f_Deferribacteraceae	p_Deferribacteres	Health	Wilcoxon Rank Sum Test	0.446329	0.854593
Health - IBS	f_Nocardioidaceae	p_Actinobacteria	Health	Wilcoxon Rank Sum Test	0.449679	0.854593
Health - IBS	f_Gemmatimonadaceae	p_Gemmatimonadetes	Health	Wilcoxon Rank Sum Test	0.450632	0.854593
Health - IBS	f_Marivirgaceae	p_Bacteroidetes	Health	Wilcoxon Rank Sum Test	0.462455	0.854593
Health - IBS	f_Thiovulaceae	p_Proteobacteria	Health	Wilcoxon Rank Sum Test	0.462631	0.854593
Health - IBS	f_Thermomicrobiaceae	p_Chloroflexi	Health	Wilcoxon Rank Sum Test	0.463051	0.854593
Health - IBS	f_Geobacteraceae	p_Proteobacteria	Health	Wilcoxon Rank Sum Test	0.464418	0.854593
Health - IBS	f_Erysipelotrichaceae	p_Firmicutes	IBS	Wilcoxon Rank Sum Test	0.468172	0.854593
Health - IBS	f_Alteromonadaceae	p_Proteobacteria	Health	Wilcoxon Rank Sum Test	0.472756	0.854593
Health - IBS	f_Desulfarculaceae	p_Proteobacteria	Health	Wilcoxon Rank Sum Test	0.477321	0.854593
Health - IBS	f_Sulfurospirillaceae	p_Proteobacteria	Health	Wilcoxon Rank Sum Test	0.477321	0.854593
Health - IBS	f_Sorangiineae	p_Proteobacteria	Health	Wilcoxon Rank Sum Test	0.477321	0.854593
Health - IBS	f_Stellaceae	p_Proteobacteria	Health	Wilcoxon Rank Sum Test	0.481237	0.854593
Health - IBS	f_Bartonellaceae	p_Proteobacteria	Health	Wilcoxon Rank Sum Test	0.483564	0.854593
Health - IBS	f_Halieaceae	p_Proteobacteria	Health	Wilcoxon Rank Sum Test	0.484818	0.854593
Health - IBS	f_Thalassobaculaceae	p_Proteobacteria	Health	Wilcoxon Rank Sum Test	0.486074	0.854593
Health - IBS	f_Atopobiaceae	p_Actinobacteria	Health	Wilcoxon Rank Sum Test	0.49188	0.854593
Health - IBS	f_Veillonellaceae	p_Firmicutes	Health	Wilcoxon Rank Sum Test	0.49365	0.854593
Health - IBS	f_Acetobacteraceae	p_Proteobacteria	Health	Wilcoxon Rank Sum Test	0.494318	0.854593
Health - IBS	f_Cellvibrionaceae	p_Proteobacteria	Health	Wilcoxon Rank Sum Test	0.503086	0.854593
Health - IBS	f_Listeriaceae	p_Firmicutes	Health	Wilcoxon Rank Sum Test	0.50946	0.854593
Health - IBS	f_Unassigned	p_Chloroflexi	IBS	Wilcoxon Rank Sum Test	0.513425	0.854593
Health - IBS	f_Thermaceae	p_Deinococcus_Thermus	Health	Wilcoxon Rank Sum Test	0.522569	0.854593
Health - IBS	f_Nitratiruptoraceae	p_Proteobacteria	Health	Wilcoxon Rank Sum Test	0.523866	0.854593
Health - IBS	f_Solibacteraceae	p_Acidobacteria	Health	Wilcoxon Rank Sum Test	0.527594	0.854593
Health - IBS	f_Roseiflexineae	p_Chloroflexi	Health	Wilcoxon Rank Sum Test	0.529737	0.854593
Health - IBS	f_Syntrophomonadaceae	p_Firmicutes	Health	Wilcoxon Rank Sum Test	0.529831	0.854593
Health - IBS	f_Chromobacteriaceae	p_Proteobacteria	Health	Wilcoxon Rank Sum Test	0.531097	0.854593
Health - IBS	f_Geminocystaceae	p_Cyanobacteria	Health	Wilcoxon Rank Sum Test	0.531825	0.854593
Health - IBS	f_Brevibacteriaceae	p_Actinobacteria	Health	Wilcoxon Rank Sum Test	0.53458	0.854593
Health - IBS	f_Dysgonomonadaceae	p_Bacteroidetes	Health	Wilcoxon Rank Sum Test	0.53574	0.854593
Health - IBS	f_Rhizobiaceae	p_Proteobacteria	Health	Wilcoxon Rank Sum Test	0.546609	0.854593
Health - IBS	f_Granulosicoccaceae	p_Proteobacteria	Health	Wilcoxon Rank Sum Test	0.549637	0.854593
Health - IBS	f_Cytophagaceae	p_Bacteroidetes	Health	Wilcoxon Rank Sum Test	0.550176	0.854593
Health - IBS	f_Nakamurellaceae	p_Actinobacteria	Health	Wilcoxon Rank Sum Test	0.551833	0.854593
Health - IBS	f_Comamonadaceae	p_Proteobacteria	Health	Wilcoxon Rank Sum Test	0.553114	0.854593
Health - IBS	f_Wenzhouxiangellaceae	p_Proteobacteria	Health	Wilcoxon Rank Sum Test	0.556236	0.854593
Health - IBS	f_Promicromonosporaceae	p_Actinobacteria	Health	Wilcoxon Rank Sum Test	0.55734	0.854593
Health - IBS	f_Steroidobacteraceae	p_Proteobacteria	Health	Wilcoxon Rank Sum Test	0.557512	0.854593
Health - IBS	f_Chlamydiaceae	p_Chlamydiae	Health	Wilcoxon Rank Sum Test	0.562049	0.854593
Health - IBS	f_Hahellaceae	p_Proteobacteria	Health	Wilcoxon Rank Sum Test	0.562049	0.854593
Health - IBS	f_Desulfonatronaceae	p_Proteobacteria	Health	Wilcoxon Rank Sum Test	0.562049	0.854593
Health - IBS	f_Thermotogaceae	p_Thermotogae	Health	Wilcoxon Rank Sum Test	0.562049	0.854593
Health - IBS	f_Merismopediaceae	p_Cyanobacteria	Health	Wilcoxon Rank Sum Test	0.562049	0.854593
Health - IBS	f_Anaplasmataceae	p_Proteobacteria	Health	Wilcoxon Rank Sum Test	0.564254	0.854593
Health - IBS	f_Thermofilaceae	p_Crenarchaeota	Health	Wilcoxon Rank Sum Test	0.564254	0.854593
Health - IBS	f_Stappiaceae	p_Proteobacteria	Health	Wilcoxon Rank Sum Test	0.564254	0.854593
Health - IBS	f_Pleomorphomonadaceae	p_Proteobacteria	Health	Wilcoxon Rank Sum Test	0.564254	0.854593
Health - IBS	f_Reichenbachiellaceae	p_Bacteroidetes	Health	Wilcoxon Rank Sum Test	0.564254	0.854593
Health - IBS	f_Methylacidiphilaceae	p_Verrucomicrobia	Health	Wilcoxon Rank Sum Test	0.564254	0.854593
Health - IBS	f_Persicobacteraceae	p_Bacteroidetes	Health	Wilcoxon Rank Sum Test	0.564254	0.854593
Health - IBS	f_Magnetococcaceae	p_Proteobacteria	Health	Wilcoxon Rank Sum Test	0.564254	0.854593
Health - IBS	f_Petrotogaceae	p_Thermotogae	Health	Wilcoxon Rank Sum Test	0.564254	0.854593
Health - IBS	f_Ornithinimicrobiaceae	p_Actinobacteria	Health	Wilcoxon Rank Sum Test	0.566464	0.854593
Health - IBS	f_Rivulariaceae	p_Cyanobacteria	Health	Wilcoxon Rank Sum Test	0.566464	0.854593
Health - IBS	f_Thiobacillaceae	p_Proteobacteria	Health	Wilcoxon Rank Sum Test	0.566464	0.854593
Health - IBS	f_Crocinitomicaceae	p_Bacteroidetes	Health	Wilcoxon Rank Sum Test	0.571753	0.860252
Health - IBS	f_Coprothermobacteraceae	p_Coprothermobacterota	Health	Wilcoxon Rank Sum Test	0.583794	0.874855
Health - IBS	f_Thiotrichaceae	p_Proteobacteria	Health	Wilcoxon Rank Sum Test	0.591725	0.883375
Health - IBS	f_Caldicoprobacteraceae	p_Firmicutes	Health	Wilcoxon Rank Sum Test	0.59591	0.885883
Health - IBS	f_Balneolaceae	p_Balneolaeota	Health	Wilcoxon Rank Sum Test	0.598529	0.886891
Health - IBS	f_Candidatus_Methanomethylophilaceae	p_Candidatus_Thermoplasmatota	Health	Wilcoxon Rank Sum Test	0.604323	0.890842
Health - IBS	f_Chitinophagaceae	p_Bacteroidetes	Health	Wilcoxon Rank Sum Test	0.609225	0.891333
Health - IBS	f_Sphaerochaetaceae	p_Spirochaetes	Health	Wilcoxon Rank Sum Test	0.609312	0.891333
Health - IBS	f_Neisseriaceae	p_Proteobacteria	Health	Wilcoxon Rank Sum Test	0.615952	0.894722
Health - IBS	f_Methylophilaceae	p_Proteobacteria	Health	Wilcoxon Rank Sum Test	0.615973	0.894722
Health - IBS	f_Jatrophihabitantaceae	p_Actinobacteria	Health	Wilcoxon Rank Sum Test	0.619316	0.895674
Health - IBS	f_Xanthomonadaceae	p_Proteobacteria	Health	Wilcoxon Rank Sum Test	0.623184	0.897985
Health - IBS	f_Microbacteriaceae	p_Actinobacteria	Health	Wilcoxon Rank Sum Test	0.625739	0.897985
Health - IBS	f_Propionibacteriaceae	p_Actinobacteria	Health	Wilcoxon Rank Sum Test	0.629706	0.897985
Health - IBS	f_Prolixibacteraceae	p_Bacteroidetes	Health	Wilcoxon Rank Sum Test	0.629846	0.897985
Health - IBS	f_Sinobacteraceae	p_Proteobacteria	Health	Wilcoxon Rank Sum Test	0.635542	0.900036
Health - IBS	f_Peptostreptococcaceae	p_Firmicutes	IBS	Wilcoxon Rank Sum Test	0.640772	0.900036
Health - IBS	f_Boseaceae	p_Proteobacteria	Health	Wilcoxon Rank Sum Test	0.643903	0.900036
Health - IBS	f_Morganellaceae	p_Proteobacteria	IBS	Wilcoxon Rank Sum Test	0.648022	0.900036
Health - IBS	f_Pseudanabaenaceae	p_Cyanobacteria	Health	Wilcoxon Rank Sum Test	0.649242	0.900036
Health - IBS	f_Geodermatophilaceae	p_Actinobacteria	Health	Wilcoxon Rank Sum Test	0.651066	0.900036
Health - IBS	f_Colwelliaceae	p_Proteobacteria	Health	Wilcoxon Rank Sum Test	0.651066	0.900036
Health - IBS	f_Alcanivoracaceae	p_Proteobacteria	Health	Wilcoxon Rank Sum Test	0.651444	0.900036
Health - IBS	f_Arcobacteraceae	p_Proteobacteria	Health	Wilcoxon Rank Sum Test	0.652893	0.900036
Health - IBS	f_Streptosporangiaceae	p_Actinobacteria	Health	Wilcoxon Rank Sum Test	0.654892	0.900036
Health - IBS	f_Rikenellaceae	p_Bacteroidetes	Health	Wilcoxon Rank Sum Test	0.658142	0.900918
Health - IBS	f_Streptomycetaceae	p_Actinobacteria	Health	Wilcoxon Rank Sum Test	0.667785	0.909459
Health - IBS	f_Syntrophobacteraceae	p_Proteobacteria	Health	Wilcoxon Rank Sum Test	0.669157	0.909459
Health - IBS	f_Halobacteriovoraceae	p_Proteobacteria	Health	Wilcoxon Rank Sum Test	0.672006	0.910298
Health - IBS	f_Desulfobulbaceae	p_Proteobacteria	Health	Wilcoxon Rank Sum Test	0.681766	0.918397
Health - IBS	f_Ktedonobacteraceae	p_Chloroflexi	Health	Wilcoxon Rank Sum Test	0.684102	0.918397
Health - IBS	f_Selenomonadaceae	p_Firmicutes	Health	Wilcoxon Rank Sum Test	0.688491	0.918397
Health - IBS	f_Gloeobacteraceae	p_Cyanobacteria	Health	Wilcoxon Rank Sum Test	0.688856	0.918397
Health - IBS	f_Burkholderiaceae	p_Proteobacteria	Health	Wilcoxon Rank Sum Test	0.689692	0.918397
Health - IBS	f_Hydrogenophilaceae	p_Proteobacteria	Health	Wilcoxon Rank Sum Test	0.701787	0.922295
Health - IBS	f_Pelagibacteraceae	p_Proteobacteria	Health	Wilcoxon Rank Sum Test	0.701876	0.922295
Health - IBS	f_Arenicellaceae	p_Proteobacteria	Health	Wilcoxon Rank Sum Test	0.703467	0.922295
Health - IBS	f_Synergistaceae	p_Synergistetes	Health	Wilcoxon Rank Sum Test	0.704695	0.922295
Health - IBS	f_Thorselliaceae	p_Proteobacteria	Health	Wilcoxon Rank Sum Test	0.705059	0.922295
Health - IBS	f_Rhodocyclaceae	p_Proteobacteria	Health	Wilcoxon Rank Sum Test	0.708247	0.922517
Health - IBS	f_Endozoicomonadaceae	p_Proteobacteria	Health	Wilcoxon Rank Sum Test	0.709843	0.922517
Health - IBS	f_Leptospiraceae	p_Firmicutes	Health	Wilcoxon Rank Sum Test	0.715999	0.927159
Health - IBS	f_Anaerolineaceae	p_Chloroflexi	Health	Wilcoxon Rank Sum Test	0.722895	0.932492
Health - IBS	f_Methylobacteriaceae	p_Proteobacteria	Health	Wilcoxon Rank Sum Test	0.724536	0.932492
Health - IBS	f_Acidithiobacillaceae	p_Proteobacteria	Health	Wilcoxon Rank Sum Test	0.730758	0.936151
Health - IBS	f_Erythrobacteraceae	p_Proteobacteria	Health	Wilcoxon Rank Sum Test	0.738169	0.936151
Health - IBS	f_Symbiobacteriaceae	p_Firmicutes	Health	Wilcoxon Rank Sum Test	0.739757	0.936151
Health - IBS	f_Brachyspiraceae	p_Spirochaetes	Health	Wilcoxon Rank Sum Test	0.74246	0.936151
Health - IBS	f_Kopriimonadaceae	p_Proteobacteria	Health	Wilcoxon Rank Sum Test	0.74246	0.936151
Health - IBS	f_Caulobacteraceae	p_Proteobacteria	Health	Wilcoxon Rank Sum Test	0.743724	0.936151
Health - IBS	f_Chlorobiaceae	p_Chlorobi	Health	Wilcoxon Rank Sum Test	0.745325	0.936151
Health - IBS	f_Cystobacterineae	p_Proteobacteria	Health	Wilcoxon Rank Sum Test	0.750306	0.937859
Health - IBS	f_Halobacteroidaceae	p_Firmicutes	Health	Wilcoxon Rank Sum Test	0.751607	0.937859
Health - IBS	f_Zoogloeaceae	p_Proteobacteria	Health	Wilcoxon Rank Sum Test	0.759369	0.937859
Health - IBS	f_Flammeovirgaceae	p_Bacteroidetes	Health	Wilcoxon Rank Sum Test	0.759431	0.937859
Health - IBS	f_Zymomonadaceae	p_Proteobacteria	Health	Wilcoxon Rank Sum Test	0.762045	0.937859
Health - IBS	f_Microcoleaceae	p_Cyanobacteria	Health	Wilcoxon Rank Sum Test	0.764661	0.937859
Health - IBS	f_Desulfomicrobiaceae	p_Proteobacteria	Health	Wilcoxon Rank Sum Test	0.765854	0.937859
Health - IBS	f_Staphylococcaceae	p_Firmicutes	IBS	Wilcoxon Rank Sum Test	0.766235	0.937859
Health - IBS	f_Fulvivirgaceae	p_Bacteroidetes	Health	Wilcoxon Rank Sum Test	0.778123	0.949508
Health - IBS	f_Odoribacteraceae	p_Bacteroidetes	Health	Wilcoxon Rank Sum Test	0.785642	0.956217
Health - IBS	f_Enterococcaceae	p_Firmicutes	IBS	Wilcoxon Rank Sum Test	0.795514	0.958604
Health - IBS	f_Marinifilaceae	p_Bacteroidetes	Health	Wilcoxon Rank Sum Test	0.795947	0.958604
Health - IBS	f_Sphaerobacterineae	p_Chloroflexi	Health	Wilcoxon Rank Sum Test	0.796366	0.958604
Health - IBS	f_Bruguierivoracaceae	p_Proteobacteria	Health	Wilcoxon Rank Sum Test	0.798019	0.958604
Health - IBS	f_Elusimicrobiaceae	p_Elusimicrobia	Health	Wilcoxon Rank Sum Test	0.807834	0.963925
Health - IBS	f_Candidatus_Babeliaceae	p_Candidatus_Dependentiae	Health	Wilcoxon Rank Sum Test	0.809714	0.963925
Health - IBS	f_Vicinamibacteraceae	p_Acidobacteria	Health	Wilcoxon Rank Sum Test	0.809979	0.963925
Health - IBS	f_Nitrospiraceae	p_Nitrospirae	Health	Wilcoxon Rank Sum Test	0.818506	0.968601
Health - IBS	f_Thermomonosporaceae	p_Actinobacteria	Health	Wilcoxon Rank Sum Test	0.818585	0.968601
Health - IBS	f_Pasteurellaceae	p_Proteobacteria	Health	Wilcoxon Rank Sum Test	0.822051	0.969148
Health - IBS	f_Phyllobacteriaceae	p_Proteobacteria	Health	Wilcoxon Rank Sum Test	0.835067	0.976973
Health - IBS	f_Fusobacteriaceae	p_Fusobacteria	Health	Wilcoxon Rank Sum Test	0.835812	0.976973
Health - IBS	f_Sporolactobacillaceae	p_Firmicutes	Health	Wilcoxon Rank Sum Test	0.839952	0.976973
Health - IBS	f_Heliobacteriaceae	p_Firmicutes	Health	Wilcoxon Rank Sum Test	0.840139	0.976973
Health - IBS	f_Hyphomonadaceae	p_Proteobacteria	Health	Wilcoxon Rank Sum Test	0.847659	0.976973
Health - IBS	f_Rhodovibrionaceae	p_Proteobacteria	Health	Wilcoxon Rank Sum Test	0.848235	0.976973
Health - IBS	f_Blattabacteriaceae	p_Bacteroidetes	Health	Wilcoxon Rank Sum Test	0.851462	0.976973
Health - IBS	f_Acidimicrobiaceae	p_Actinobacteria	Health	Wilcoxon Rank Sum Test	0.851576	0.976973
Health - IBS	f_Desulfuromonadaceae	p_Proteobacteria	Health	Wilcoxon Rank Sum Test	0.853532	0.976973
Health - IBS	f_Opitutaceae	p_Verrucomicrobia	Health	Wilcoxon Rank Sum Test	0.856346	0.976973
Health - IBS	f_Natranaerobiaceae	p_Firmicutes	Health	Wilcoxon Rank Sum Test	0.858258	0.976973
Health - IBS	f_Iamiaceae	p_Actinobacteria	Health	Wilcoxon Rank Sum Test	0.859752	0.976973
Health - IBS	f_Rhodospirillaceae	p_Proteobacteria	Health	Wilcoxon Rank Sum Test	0.863433	0.976973
Health - IBS	f_Simkaniaceae	p_Chlamydiae	Health	Wilcoxon Rank Sum Test	0.86623	0.976973
Health - IBS	f_Moritellaceae	p_Proteobacteria	Health	Wilcoxon Rank Sum Test	0.867082	0.976973
Health - IBS	f_Lentisphaeraceae	p_Lentisphaerae	Health	Wilcoxon Rank Sum Test	0.871681	0.979718
Health - IBS	f_Salinisphaeraceae	p_Proteobacteria	Health	Wilcoxon Rank Sum Test	0.884883	0.987854
Health - IBS	f_Lachnospiraceae	p_Firmicutes	Health	Wilcoxon Rank Sum Test	0.885887	0.987854
Health - IBS	f_Microscillaceae	p_Bacteroidetes	Health	Wilcoxon Rank Sum Test	0.887477	0.987854
Health - IBS	f_Peptococcaceae	p_Firmicutes	Health	Wilcoxon Rank Sum Test	0.896266	0.994977
Health - IBS	f_Actinomycetaceae	p_Actinobacteria	Health	Wilcoxon Rank Sum Test	0.900372	0.996522
Health - IBS	f_Thermoanaerobacteraceae	p_Firmicutes	Health	Wilcoxon Rank Sum Test	0.904606	0.999162
Health - IBS	f_Idiomarinaceae	p_Proteobacteria	Health	Wilcoxon Rank Sum Test	0.909648	1
Health - IBS	f_Chromatiaceae	p_Proteobacteria	Health	Wilcoxon Rank Sum Test	0.915325	1
Health - IBS	f_Bradyrhizobiaceae	p_Proteobacteria	Health	Wilcoxon Rank Sum Test	0.916488	1
Health - IBS	f_Gottschalkiaceae	p_Firmicutes	Health	Wilcoxon Rank Sum Test	0.943166	1
Health - IBS	f_Tannerellaceae	p_Bacteroidetes	Health	Wilcoxon Rank Sum Test	0.965556	1
Health - IBS	f_Lewinellaceae	p_Bacteroidetes	Health	Wilcoxon Rank Sum Test	0.982795	1
Health - IBS	f_Paenibacillaceae	p_Firmicutes	Health	Wilcoxon Rank Sum Test	0.985649	1
Health - IBS	f_Devosiaceae	p_Proteobacteria	Health	Wilcoxon Rank Sum Test	0.98918	1
Health - IBS	f_Cellulomonadaceae	p_Actinobacteria	Health	Wilcoxon Rank Sum Test	0.992613	1
Health - IBS	f_Treponemataceae	p_Spirochaetes	Health	Wilcoxon Rank Sum Test	0.99389	1
Health - IBS	f_Aurantimonadaceae	p_Proteobacteria	Health	Wilcoxon Rank Sum Test	0.994262	1
Health - IBS	f_Desulfohalobiaceae	p_Proteobacteria	Health	Wilcoxon Rank Sum Test	0.994394	1
Health - IBS	f_Bdellovibrionaceae	p_Proteobacteria	Health	Wilcoxon Rank Sum Test	0.99446	1
Health - IBS	f_Demequinaceae	p_Actinobacteria	Health	Wilcoxon Rank Sum Test	0.996612	1
Health - IBS	f_Tsukamurellaceae	p_Actinobacteria	Health	Wilcoxon Rank Sum Test	0.997568	1
Health - IBS	f_Thermoleophilaceae	p_Actinobacteria	Health	Wilcoxon Rank Sum Test	0.997849	1
Health - IBS	f_Pirellulaceae	p_Planctomycetes	Health	Wilcoxon Rank Sum Test	0.998871	1
Health - IBS	f_Metamycoplasmataceae	p_Tenericutes	Health	Wilcoxon Rank Sum Test	0.998871	1
Health - IBS	f_Saccharospirillaceae	p_Proteobacteria	Health	Wilcoxon Rank Sum Test	0.998871	1
Health - IBS	f_Desulfitobacteriaceae	p_Firmicutes	Health	Wilcoxon Rank Sum Test	0.998871	1
Health - IBS	f_Halothiobacillaceae	p_Proteobacteria	Health	Wilcoxon Rank Sum Test	0.999199	1
Health - IBS	f_Ilumatobacteraceae	p_Actinobacteria	Health	Wilcoxon Rank Sum Test	1	1
Health - IBS	f_Rickettsiaceae	p_Proteobacteria	Health	Wilcoxon Rank Sum Test	1	1
Health - IBS	f_Nostocaceae	p_Cyanobacteria	Health	Wilcoxon Rank Sum Test	1	1
Health - IBS	f_Beijerinckiaceae	p_Proteobacteria	Health	Wilcoxon Rank Sum Test	1	1
Health - IBS	f_Parvibaculaceae	p_Proteobacteria	Health	Wilcoxon Rank Sum Test	1	1
Health - IBS	f_Parvularculaceae	p_Proteobacteria	Health	Wilcoxon Rank Sum Test	1	1
Health - IBS	f_Pseudoxanthomonas	p_Proteobacteria	Health	Wilcoxon Rank Sum Test	1	1
Health - IBS	f_Thermodesulfobacteriaceae	p_Thermodesulfobacteria	Health	Wilcoxon Rank Sum Test	1	1
Health - IBS	f_Segniliparaceae	p_Actinobacteria	Health	Wilcoxon Rank Sum Test	1	1
Health - IBS	f_Leptolyngbyaceae	p_Cyanobacteria	Health	Wilcoxon Rank Sum Test	1	1
Health - IBS	f_Chroococcidiopsidaceae	p_Cyanobacteria	Health	Wilcoxon Rank Sum Test	1	1
Health - IBS	f_Psychromonadaceae	p_Proteobacteria	Health	Wilcoxon Rank Sum Test	1	1
Health - IBS	f_Thermoflexibacteraceae	p_Bacteroidetes	Health	Wilcoxon Rank Sum Test	1	1
Health - IBS	f_Porticoccaceae	p_Proteobacteria	Health	Wilcoxon Rank Sum Test	1	1
Health - IBS	f_Nautiliaceae	p_Proteobacteria	Health	Wilcoxon Rank Sum Test	1	1
