# Supplementary material for: Alternation of the gut microbiota in irritable bowel syndrome: an integrated analysis based on multicenter amplicon sequencing data
Source: J Transl Med. 2023 Feb 11;21:117. doi: 10.1186/s12967-023-03953-7 (PMC9921069; doi:10.1186/s12967-023-03953-7)
Supplement: Supplementary file 6 — Additional file 6: Table S6. Differential analysis of microbial compositions between IBS and healthy controls at the genera level. [file 12967_2023_3953_MOESM6_ESM.xlsx]

## Sheet: Sheet1
Table S6. Differential analysis of microbial compositions between IBS and healthy controls at the genera level
Comparison	Genus_name	Phylum	Group with higher abundance	Test_method	p-value	FDR
Health - IBS	g_Ruminococcus	p_Firmicutes	Health	Wilcoxon Rank Sum Test	<0.001	<0.001
Health - IBS	g_Victivallis	p_Lentisphaerae	Health	Wilcoxon Rank Sum Test	<0.001	<0.001
Health - IBS	g_Pseudoclostridium	p_Firmicutes	Health	Wilcoxon Rank Sum Test	<0.001	<0.001
Health - IBS	g_Methanosphaera	p_Euryarchaeota	Health	Wilcoxon Rank Sum Test	<0.001	<0.001
Health - IBS	g_Enterocloster	p_Firmicutes	IBS	Wilcoxon Rank Sum Test	0.000558859	0.28875
Health - IBS	g_Abiotrophia	p_Firmicutes	Health	Wilcoxon Rank Sum Test	0.000561508	0.28875
Health - IBS	g_Coprococcus	p_Firmicutes	Health	Wilcoxon Rank Sum Test	0.000896419	0.28875
Health - IBS	g_Sphingobacterium	p_Bacteroidetes	IBS	Wilcoxon Rank Sum Test	0.00103915	0.28875
Health - IBS	g_Yersinia	p_Proteobacteria	Health	Wilcoxon Rank Sum Test	0.00218724	0.3465
Health - IBS	g_Algoriphagus	p_Bacteroidetes	Health	Wilcoxon Rank Sum Test	0.00221664	0.3465
Health - IBS	g_Anaerobiospirillum	p_Proteobacteria	Health	Wilcoxon Rank Sum Test	0.00267764	0.3465
Health - IBS	g_Faecalibacterium	p_Firmicutes	Health	Wilcoxon Rank Sum Test	0.00274783	0.3465
Health - IBS	g_Sporobacter	p_Firmicutes	Health	Wilcoxon Rank Sum Test	0.00282719	0.3465
Health - IBS	g_Papillibacter	p_Firmicutes	Health	Wilcoxon Rank Sum Test	0.0030159	0.3465
Health - IBS	g_Pasteurella	p_Proteobacteria	Health	Wilcoxon Rank Sum Test	0.00396368	0.355385
Health - IBS	g_Holdemania	p_Firmicutes	IBS	Wilcoxon Rank Sum Test	0.00401407	0.355385
Health - IBS	g_Prevotella	p_Bacteroidetes	Health	Wilcoxon Rank Sum Test	0.00438949	0.355385
Health - IBS	g_Bergeyella	p_Bacteroidetes	Health	Wilcoxon Rank Sum Test	0.00498472	0.360938
Health - IBS	g_Marinobacter	p_Proteobacteria	Health	Wilcoxon Rank Sum Test	0.00499692	0.360938
Health - IBS	g_Methylophaga	p_Proteobacteria	Health	Wilcoxon Rank Sum Test	0.00507592	0.360938
Health - IBS	g_Thermoclostridium	p_Firmicutes	Health	Wilcoxon Rank Sum Test	0.00675301	0.475588
Health - IBS	g_Slackia	p_Actinobacteria	Health	Wilcoxon Rank Sum Test	0.00803255	0.513333
Health - IBS	g_Acetivibrio	p_Firmicutes	Health	Wilcoxon Rank Sum Test	0.00858029	0.51975
Health - IBS	g_Tetragenococcus	p_Firmicutes	Health	Wilcoxon Rank Sum Test	0.00915502	0.51975
Health - IBS	g_Vibrio	p_Proteobacteria	Health	Wilcoxon Rank Sum Test	0.00962501	0.55
Health - IBS	g_Chloracidobacterium	p_Acidobacteria	Health	Wilcoxon Rank Sum Test	0.0108914	0.5544
Health - IBS	g_Singulisphaera	p_Planctomycetes	Health	Wilcoxon Rank Sum Test	0.0119535	0.5544
Health - IBS	g_Bifidobacterium	p_Actinobacteria	Health	Wilcoxon Rank Sum Test	0.0121179	0.5544
Health - IBS	g_Acinetobacter	p_Proteobacteria	IBS	Wilcoxon Rank Sum Test	0.0121476	0.5544
Health - IBS	g_Methylarcula	p_Proteobacteria	Health	Wilcoxon Rank Sum Test	0.0140098	0.595
Health - IBS	g_Nicoletella	p_Proteobacteria	Health	Wilcoxon Rank Sum Test	0.0140098	0.595
Health - IBS	g_Finegoldia	p_Firmicutes	Health	Wilcoxon Rank Sum Test	0.014948	0.595
Health - IBS	g_Catonella	p_Firmicutes	Health	Wilcoxon Rank Sum Test	0.0159953	0.595
Health - IBS	g_Deinococcus	p_Deinococcus_Thermus	Health	Wilcoxon Rank Sum Test	0.0160162	0.595
Health - IBS	g_Hathewaya	p_Firmicutes	Health	Wilcoxon Rank Sum Test	0.0167689	0.595
Health - IBS	g_Coraliomargarita	p_Verrucomicrobia	Health	Wilcoxon Rank Sum Test	0.0171104	0.595
Health - IBS	g_Klebsiella	p_Proteobacteria	Health	Wilcoxon Rank Sum Test	0.0174287	0.595
Health - IBS	g_Phocaeicola	p_Bacteroidetes	Health	Wilcoxon Rank Sum Test	0.0190243	0.627
Health - IBS	g_Frankia	p_Actinobacteria	Health	Wilcoxon Rank Sum Test	0.0194189	0.627
Health - IBS	g_Nitrosospira	p_Proteobacteria	Health	Wilcoxon Rank Sum Test	0.0196366	0.641667
Health - IBS	g_Dendrosporobacter	p_Firmicutes	Health	Wilcoxon Rank Sum Test	0.0216994	0.650704
Health - IBS	g_Gordonibacter	p_Actinobacteria	Health	Wilcoxon Rank Sum Test	0.0237612	0.650704
Health - IBS	g_Corynebacterium	p_Actinobacteria	Health	Wilcoxon Rank Sum Test	0.0244708	0.650704
Health - IBS	g_Psychrobacter	p_Proteobacteria	Health	Wilcoxon Rank Sum Test	0.0247358	0.650704
Health - IBS	g_Dasania	p_Proteobacteria	Health	Wilcoxon Rank Sum Test	0.0250173	0.650704
Health - IBS	g_Bacillus	p_Firmicutes	IBS	Wilcoxon Rank Sum Test	0.0252243	0.650704
Health - IBS	g_Salinibacter	p_Bacteroidetes	Health	Wilcoxon Rank Sum Test	0.0254952	0.650704
Health - IBS	g_Mycobacterium	p_Actinobacteria	Health	Wilcoxon Rank Sum Test	0.0267444	0.650704
Health - IBS	g_Sarcina	p_Firmicutes	Health	Wilcoxon Rank Sum Test	0.0272659	0.650704
Health - IBS	g_Paraprevotella	p_Bacteroidetes	Health	Wilcoxon Rank Sum Test	0.0280911	0.650704
Health - IBS	g_Sutterella	p_Proteobacteria	Health	Wilcoxon Rank Sum Test	0.0304272	0.650704
Health - IBS	g_Marvinbryantia	p_Firmicutes	Health	Wilcoxon Rank Sum Test	0.0304662	0.650704
Health - IBS	g_Desulfosarcina	p_Proteobacteria	Health	Wilcoxon Rank Sum Test	0.0304699	0.650704
Health - IBS	g_Anaerobranca	p_Firmicutes	Health	Wilcoxon Rank Sum Test	0.0309372	0.650704
Health - IBS	g_Brachybacterium	p_Actinobacteria	Health	Wilcoxon Rank Sum Test	0.0316553	0.650704
Health - IBS	g_Anaeroplasma	p_Tenericutes	Health	Wilcoxon Rank Sum Test	0.0321346	0.650704
Health - IBS	g_Aminobacterium	p_Synergistetes	Health	Wilcoxon Rank Sum Test	0.0333503	0.650704
Health - IBS	g_Alicyclobacillus	p_Firmicutes	Health	Wilcoxon Rank Sum Test	0.0350472	0.650704
Health - IBS	g_Sanguibacter	p_Actinobacteria	Health	Wilcoxon Rank Sum Test	0.0373941	0.650704
Health - IBS	g_Streptococcus	p_Firmicutes	IBS	Wilcoxon Rank Sum Test	0.0381447	0.650704
Health - IBS	g_Bilophila	p_Proteobacteria	Health	Wilcoxon Rank Sum Test	0.0389868	0.650704
Health - IBS	g_Oxalobacter	p_Proteobacteria	Health	Wilcoxon Rank Sum Test	0.0397384	0.650704
Health - IBS	g_Cloacibacterium	p_Bacteroidetes	Health	Wilcoxon Rank Sum Test	0.0413294	0.650704
Health - IBS	g_Nitrosomonas	p_Proteobacteria	Health	Wilcoxon Rank Sum Test	0.0436946	0.650704
Health - IBS	g_Aerococcus	p_Firmicutes	Health	Wilcoxon Rank Sum Test	0.0443595	0.650704
Health - IBS	g_Saccharofermentans	p_Firmicutes	Health	Wilcoxon Rank Sum Test	0.0448715	0.650704
Health - IBS	g_Zavarzinia	p_Proteobacteria	Health	Wilcoxon Rank Sum Test	0.0451954	0.650704
Health - IBS	g_Heliorestis	p_Firmicutes	Health	Wilcoxon Rank Sum Test	0.0451954	0.650704
Health - IBS	g_Moellerella	p_Proteobacteria	Health	Wilcoxon Rank Sum Test	0.0451954	0.650704
Health - IBS	g_Glaesserella	p_Proteobacteria	Health	Wilcoxon Rank Sum Test	0.0451954	0.650704
Health - IBS	g_Aeromicrobium	p_Actinobacteria	Health	Wilcoxon Rank Sum Test	0.0451954	0.650704
Health - IBS	g_Acidimicrobium	p_Actinobacteria	Health	Wilcoxon Rank Sum Test	0.0451954	0.650704
Health - IBS	g_Syntrophobotulus	p_Firmicutes	Health	Wilcoxon Rank Sum Test	0.0451954	0.650704
Health - IBS	g_Rhodoplanes	p_Proteobacteria	Health	Wilcoxon Rank Sum Test	0.0451954	0.650704
Health - IBS	g_Thermodesulfovibrio	p_Nitrospirae	Health	Wilcoxon Rank Sum Test	0.0451954	0.650704
Health - IBS	g_Dickeya	p_Proteobacteria	Health	Wilcoxon Rank Sum Test	0.0455877	0.650704
Health - IBS	g_Leadbetterella	p_Bacteroidetes	Health	Wilcoxon Rank Sum Test	0.0475226	0.650704
Health - IBS	g_Wigglesworthia	p_Proteobacteria	Health	Wilcoxon Rank Sum Test	0.0495812	0.650704
Health - IBS	g_Desulfoscipio	p_Firmicutes	Health	Wilcoxon Rank Sum Test	0.0503195	0.650704
Health - IBS	g_Sphingopyxis	p_Proteobacteria	Health	Wilcoxon Rank Sum Test	0.0505055	0.650704
Health - IBS	g_Actinobacillus	p_Proteobacteria	Health	Wilcoxon Rank Sum Test	0.0510104	0.650704
Health - IBS	g_Gemmata	p_Planctomycetes	Health	Wilcoxon Rank Sum Test	0.0512553	0.650704
Health - IBS	g_Succinivibrio	p_Proteobacteria	Health	Wilcoxon Rank Sum Test	0.0513847	0.650704
Health - IBS	g_Truepera	p_Deinococcus_Thermus	Health	Wilcoxon Rank Sum Test	0.0524006	0.650704
Health - IBS	g_Melioribacter	p_Ignavibacteriae	Health	Wilcoxon Rank Sum Test	0.0527994	0.650704
Health - IBS	g_Mitsuokella	p_Firmicutes	Health	Wilcoxon Rank Sum Test	0.0548785	0.650704
Health - IBS	g_Nocardiopsis	p_Actinobacteria	Health	Wilcoxon Rank Sum Test	0.0560824	0.650704
Health - IBS	g_Roseomonas	p_Proteobacteria	Health	Wilcoxon Rank Sum Test	0.0570141	0.650704
Health - IBS	g_Thermobaculum	p_Chloroflexi	Health	Wilcoxon Rank Sum Test	0.0571172	0.650704
Health - IBS	g_Acetobacter	p_Proteobacteria	Health	Wilcoxon Rank Sum Test	0.0575731	0.650704
Health - IBS	g_Azotobacter	p_Proteobacteria	Health	Wilcoxon Rank Sum Test	0.0578557	0.650704
Health - IBS	g_Mobiluncus	p_Actinobacteria	Health	Wilcoxon Rank Sum Test	0.0580244	0.650704
Health - IBS	g_Synechococcus	p_Cyanobacteria	Health	Wilcoxon Rank Sum Test	0.0587103	0.650704
Health - IBS	g_Plesiomonas	p_Proteobacteria	Health	Wilcoxon Rank Sum Test	0.0587981	0.650704
Health - IBS	g_Tissierella	p_Firmicutes	Health	Wilcoxon Rank Sum Test	0.0591529	0.650704
Health - IBS	g_Brucella	p_Proteobacteria	Health	Wilcoxon Rank Sum Test	0.060283	0.650704
Health - IBS	g_Lancefieldella	p_Actinobacteria	Health	Wilcoxon Rank Sum Test	0.0625933	0.650704
Health - IBS	g_Kribbella	p_Actinobacteria	Health	Wilcoxon Rank Sum Test	0.0637686	0.650704
Health - IBS	g_Facklamia	p_Firmicutes	Health	Wilcoxon Rank Sum Test	0.0645557	0.650704
Health - IBS	g_Oscillibacter	p_Firmicutes	Health	Wilcoxon Rank Sum Test	0.0652366	0.650704
Health - IBS	g_Ruminiclostridium	p_Firmicutes	Health	Wilcoxon Rank Sum Test	0.06544	0.650704
Health - IBS	g_Pseudomonas	p_Proteobacteria	IBS	Wilcoxon Rank Sum Test	0.0656986	0.650704
Health - IBS	g_Nubsella	p_Bacteroidetes	Health	Wilcoxon Rank Sum Test	0.0658738	0.650704
Health - IBS	g_Geoalkalibacter	p_Proteobacteria	Health	Wilcoxon Rank Sum Test	0.0684037	0.650704
Health - IBS	g_Salmonella	p_Proteobacteria	Health	Wilcoxon Rank Sum Test	0.0685565	0.650704
Health - IBS	g_Eggerthia	p_Firmicutes	Health	Wilcoxon Rank Sum Test	0.0689437	0.650704
Health - IBS	g_Ralstonia	p_Proteobacteria	Health	Wilcoxon Rank Sum Test	0.0691221	0.650704
Health - IBS	g_Geofilum	p_Bacteroidetes	Health	Wilcoxon Rank Sum Test	0.0709076	0.650704
Health - IBS	g_Sharpea	p_Firmicutes	Health	Wilcoxon Rank Sum Test	0.0735695	0.650704
Health - IBS	g_Dietzia	p_Actinobacteria	Health	Wilcoxon Rank Sum Test	0.0743888	0.650704
Health - IBS	g_Bacteroides	p_Bacteroidetes	IBS	Wilcoxon Rank Sum Test	0.0753748	0.650704
Health - IBS	g_Neobacillus	p_Firmicutes	Health	Wilcoxon Rank Sum Test	0.076017	0.650704
Health - IBS	g_Gardnerella	p_Actinobacteria	Health	Wilcoxon Rank Sum Test	0.078394	0.650704
Health - IBS	g_Campylobacter	p_Proteobacteria	Health	Wilcoxon Rank Sum Test	0.0786983	0.650704
Health - IBS	g_Paucilactobacillus	p_Firmicutes	Health	Wilcoxon Rank Sum Test	0.0797438	0.650704
Health - IBS	g_Niabella	p_Bacteroidetes	Health	Wilcoxon Rank Sum Test	0.0807977	0.650704
Health - IBS	g_Tolumonas	p_Proteobacteria	Health	Wilcoxon Rank Sum Test	0.0808805	0.650704
Health - IBS	g_Cupidesulfovibrio	p_Proteobacteria	Health	Wilcoxon Rank Sum Test	0.082123	0.650704
Health - IBS	g_Chromohalobacter	p_Proteobacteria	Health	Wilcoxon Rank Sum Test	0.0831191	0.650704
Health - IBS	g_Oceanospirillum	p_Proteobacteria	Health	Wilcoxon Rank Sum Test	0.0831191	0.650704
Health - IBS	g_Kyrpidia	p_Firmicutes	Health	Wilcoxon Rank Sum Test	0.0831191	0.650704
Health - IBS	g_Thermoanaerobacterium	p_Firmicutes	Health	Wilcoxon Rank Sum Test	0.0831191	0.650704
Health - IBS	g_Romboutsia	p_Firmicutes	Health	Wilcoxon Rank Sum Test	0.0831191	0.650704
Health - IBS	g_Actinopolymorpha	p_Actinobacteria	Health	Wilcoxon Rank Sum Test	0.0831191	0.650704
Health - IBS	g_Desulfallas	p_Firmicutes	Health	Wilcoxon Rank Sum Test	0.0831191	0.650704
Health - IBS	g_OM43_clade	p_Proteobacteria	Health	Wilcoxon Rank Sum Test	0.0831191	0.650704
Health - IBS	g_Salinirepens	p_Bacteroidetes	Health	Wilcoxon Rank Sum Test	0.0831191	0.650704
Health - IBS	g_Halobacteroides	p_Firmicutes	Health	Wilcoxon Rank Sum Test	0.0831191	0.650704
Health - IBS	g_Dechloromonas	p_Proteobacteria	Health	Wilcoxon Rank Sum Test	0.0831191	0.650704
Health - IBS	g_Streptobacillus	p_Fusobacteria	Health	Wilcoxon Rank Sum Test	0.0831191	0.650704
Health - IBS	g_Herpetosiphon	p_Chloroflexi	Health	Wilcoxon Rank Sum Test	0.0831191	0.650704
Health - IBS	g_Fulvivirga	p_Bacteroidetes	Health	Wilcoxon Rank Sum Test	0.0831191	0.650704
Health - IBS	g_Amphritea	p_Proteobacteria	Health	Wilcoxon Rank Sum Test	0.0831191	0.650704
Health - IBS	g_Tropheryma	p_Actinobacteria	Health	Wilcoxon Rank Sum Test	0.0831191	0.650704
Health - IBS	g_Paenochrobactrum	p_Proteobacteria	Health	Wilcoxon Rank Sum Test	0.0831191	0.650704
Health - IBS	g_Christensenella	p_Firmicutes	Health	Wilcoxon Rank Sum Test	0.0866724	0.650704
Health - IBS	g_Oligella	p_Proteobacteria	Health	Wilcoxon Rank Sum Test	0.0881303	0.650704
Health - IBS	g_Emticicia	p_Bacteroidetes	Health	Wilcoxon Rank Sum Test	0.0897171	0.650704
Health - IBS	g_Phycisphaera	p_Planctomycetes	Health	Wilcoxon Rank Sum Test	0.0903989	0.650704
Health - IBS	g_Lapidilactobacillus	p_Firmicutes	Health	Wilcoxon Rank Sum Test	0.0905737	0.650704
Health - IBS	g_Sulfurospirillum	p_Proteobacteria	Health	Wilcoxon Rank Sum Test	0.091136	0.650704
Health - IBS	g_Anaerosporobacter	p_Firmicutes	Health	Wilcoxon Rank Sum Test	0.091733	0.650704
Health - IBS	g_Effusibacillus	p_Firmicutes	Health	Wilcoxon Rank Sum Test	0.098633	0.650704
Health - IBS	g_Mycoplasma	p_Tenericutes	Health	Wilcoxon Rank Sum Test	0.099266	0.650704
Health - IBS	g_Dolosigranulum	p_Firmicutes	Health	Wilcoxon Rank Sum Test	0.099309	0.650704
Health - IBS	g_Lactonifactor	p_Firmicutes	Health	Wilcoxon Rank Sum Test	0.0995252	0.650704
Health - IBS	g_Flexibacter	p_Bacteroidetes	Health	Wilcoxon Rank Sum Test	0.100778	0.650704
Health - IBS	g_Geitlerinema	p_Cyanobacteria	Health	Wilcoxon Rank Sum Test	0.100778	0.650704
Health - IBS	g_Candidatus_Ruthia	p_Proteobacteria	Health	Wilcoxon Rank Sum Test	0.101259	0.650704
Health - IBS	g_Micromonospora	p_Actinobacteria	Health	Wilcoxon Rank Sum Test	0.101742	0.650704
Health - IBS	g_Rhodothermus	p_Bacteroidetes	Health	Wilcoxon Rank Sum Test	0.101742	0.650704
Health - IBS	g_Solirubrobacter	p_Actinobacteria	Health	Wilcoxon Rank Sum Test	0.10195	0.650704
Health - IBS	g_Hyphomicrobium	p_Proteobacteria	Health	Wilcoxon Rank Sum Test	0.102714	0.650704
Health - IBS	g_Serratia	p_Proteobacteria	Health	Wilcoxon Rank Sum Test	0.102714	0.650704
Health - IBS	g_Cellvibrio	p_Proteobacteria	Health	Wilcoxon Rank Sum Test	0.103135	0.650704
Health - IBS	g_Oenococcus	p_Firmicutes	Health	Wilcoxon Rank Sum Test	0.104756	0.650704
Health - IBS	g_Pseudobacteroides	p_Firmicutes	Health	Wilcoxon Rank Sum Test	0.10693	0.650704
Health - IBS	g_Aeromonas	p_Proteobacteria	Health	Wilcoxon Rank Sum Test	0.107168	0.650704
Health - IBS	g_Schleiferilactobacillus	p_Firmicutes	Health	Wilcoxon Rank Sum Test	0.107725	0.650704
Health - IBS	g_Apilactobacillus	p_Firmicutes	Health	Wilcoxon Rank Sum Test	0.108329	0.650704
Health - IBS	g_Arcobacter	p_Proteobacteria	Health	Wilcoxon Rank Sum Test	0.109065	0.650704
Health - IBS	g_Acholeplasma	p_Tenericutes	Health	Wilcoxon Rank Sum Test	0.109804	0.650704
Health - IBS	g_Conexibacter	p_Actinobacteria	Health	Wilcoxon Rank Sum Test	0.111785	0.650704
Health - IBS	g_Akkermansia	p_Verrucomicrobia	Health	Wilcoxon Rank Sum Test	0.116349	0.650704
Health - IBS	g_Lacibacter	p_Bacteroidetes	Health	Wilcoxon Rank Sum Test	0.118171	0.650704
Health - IBS	g_Acidaminococcus	p_Firmicutes	Health	Wilcoxon Rank Sum Test	0.118213	0.650704
Health - IBS	g_Lachnospira	p_Firmicutes	Health	Wilcoxon Rank Sum Test	0.122632	0.650704
Health - IBS	g_Enhydrobacter	p_Proteobacteria	Health	Wilcoxon Rank Sum Test	0.122651	0.650704
Health - IBS	g_Suttonella	p_Proteobacteria	Health	Wilcoxon Rank Sum Test	0.123145	0.650704
Health - IBS	g_Salimicrobium	p_Firmicutes	Health	Wilcoxon Rank Sum Test	0.125735	0.650704
Health - IBS	g_Kofleria	p_Proteobacteria	Health	Wilcoxon Rank Sum Test	0.12616	0.650704
Health - IBS	g_Arcanobacterium	p_Actinobacteria	Health	Wilcoxon Rank Sum Test	0.12635	0.650704
Health - IBS	g_Sediminibacterium	p_Bacteroidetes	Health	Wilcoxon Rank Sum Test	0.12873	0.650704
Health - IBS	g_Fructilactobacillus	p_Firmicutes	Health	Wilcoxon Rank Sum Test	0.12951	0.650704
Health - IBS	g_Globicatella	p_Firmicutes	Health	Wilcoxon Rank Sum Test	0.133941	0.650704
Health - IBS	g_Parageobacillus	p_Firmicutes	Health	Wilcoxon Rank Sum Test	0.134668	0.650704
Health - IBS	g_Schaalia	p_Actinobacteria	IBS	Wilcoxon Rank Sum Test	0.135475	0.650704
Health - IBS	g_Selenomonas	p_Firmicutes	Health	Wilcoxon Rank Sum Test	0.136527	0.650704
Health - IBS	g_Desulfofarcimen	p_Firmicutes	Health	Wilcoxon Rank Sum Test	0.137274	0.650704
Health - IBS	g_Mesoplasma	p_Tenericutes	Health	Wilcoxon Rank Sum Test	0.139019	0.650704
Health - IBS	g_Eggerthella	p_Actinobacteria	IBS	Wilcoxon Rank Sum Test	0.149768	0.650704
Health - IBS	g_Coprobacillus	p_Firmicutes	Health	Wilcoxon Rank Sum Test	0.150437	0.650704
Health - IBS	g_Porphyromonas	p_Bacteroidetes	Health	Wilcoxon Rank Sum Test	0.150543	0.650704
Health - IBS	g_Pantoea	p_Proteobacteria	Health	Wilcoxon Rank Sum Test	0.152894	0.650704
Health - IBS	g_Fibrobacter	p_Fibrobacteres	Health	Wilcoxon Rank Sum Test	0.153216	0.650704
Health - IBS	g_Mixta	p_Proteobacteria	Health	Wilcoxon Rank Sum Test	0.153795	0.650704
Health - IBS	g_Rubrobacter	p_Actinobacteria	Health	Wilcoxon Rank Sum Test	0.154012	0.650704
Health - IBS	g_Azospirillum	p_Proteobacteria	Health	Wilcoxon Rank Sum Test	0.154375	0.650704
Health - IBS	g_Thermodesulfobium	p_Firmicutes	Health	Wilcoxon Rank Sum Test	0.154459	0.650704
Health - IBS	g_Soehngenia	p_Firmicutes	Health	Wilcoxon Rank Sum Test	0.154956	0.650704
Health - IBS	g_Aggregatibacter	p_Proteobacteria	Health	Wilcoxon Rank Sum Test	0.155067	0.650704
Health - IBS	g_Desulfosporosinus	p_Firmicutes	Health	Wilcoxon Rank Sum Test	0.155484	0.650704
Health - IBS	g_Secundilactobacillus	p_Firmicutes	Health	Wilcoxon Rank Sum Test	0.156125	0.650704
Health - IBS	g_Jejuia	p_Bacteroidetes	Health	Wilcoxon Rank Sum Test	0.156598	0.650704
Health - IBS	g_Thermicanus	p_Firmicutes	Health	Wilcoxon Rank Sum Test	0.1573	0.650704
Health - IBS	g_Pelagerythrobacter	p_Proteobacteria	Health	Wilcoxon Rank Sum Test	0.157593	0.650704
Health - IBS	g_Succinatimonas	p_Proteobacteria	Health	Wilcoxon Rank Sum Test	0.157593	0.650704
Health - IBS	g_Scytonema	p_Cyanobacteria	Health	Wilcoxon Rank Sum Test	0.157593	0.650704
Health - IBS	g_Albibacter	p_Proteobacteria	Health	Wilcoxon Rank Sum Test	0.157593	0.650704
Health - IBS	g_Conchiformibius	p_Proteobacteria	Health	Wilcoxon Rank Sum Test	0.157593	0.650704
Health - IBS	g_Thiomicrospira	p_Proteobacteria	Health	Wilcoxon Rank Sum Test	0.157593	0.650704
Health - IBS	g_Xenophilus	p_Proteobacteria	Health	Wilcoxon Rank Sum Test	0.157593	0.650704
Health - IBS	g_Massilia	p_Proteobacteria	Health	Wilcoxon Rank Sum Test	0.157593	0.650704
Health - IBS	g_Dethiosulfovibrio	p_Synergistetes	Health	Wilcoxon Rank Sum Test	0.157593	0.650704
Health - IBS	g_Limnospira	p_Cyanobacteria	Health	Wilcoxon Rank Sum Test	0.157593	0.650704
Health - IBS	g_Millisia	p_Actinobacteria	Health	Wilcoxon Rank Sum Test	0.157593	0.650704
Health - IBS	g_Streptosporangium	p_Actinobacteria	Health	Wilcoxon Rank Sum Test	0.157593	0.650704
Health - IBS	g_Hydrogenibacillus	p_Firmicutes	Health	Wilcoxon Rank Sum Test	0.157593	0.650704
Health - IBS	g_Candidatus_Arthromitus	p_Firmicutes	Health	Wilcoxon Rank Sum Test	0.157593	0.650704
Health - IBS	g_Nitratireductor	p_Proteobacteria	Health	Wilcoxon Rank Sum Test	0.157593	0.650704
Health - IBS	g_Desulfofustis	p_Proteobacteria	Health	Wilcoxon Rank Sum Test	0.157593	0.650704
Health - IBS	g_Candidatus_Portiera	p_Proteobacteria	Health	Wilcoxon Rank Sum Test	0.157593	0.650704
Health - IBS	g_Aeribacillus	p_Firmicutes	Health	Wilcoxon Rank Sum Test	0.157593	0.650704
Health - IBS	g_Aequorivita	p_Bacteroidetes	Health	Wilcoxon Rank Sum Test	0.157593	0.650704
Health - IBS	g_Parascardovia	p_Actinobacteria	Health	Wilcoxon Rank Sum Test	0.157593	0.650704
Health - IBS	g_Actinocorallia	p_Actinobacteria	Health	Wilcoxon Rank Sum Test	0.157593	0.650704
Health - IBS	g_Kangiella	p_Proteobacteria	Health	Wilcoxon Rank Sum Test	0.157593	0.650704
Health - IBS	g_Francisella	p_Proteobacteria	Health	Wilcoxon Rank Sum Test	0.157593	0.650704
Health - IBS	g_Spirosoma	p_Bacteroidetes	Health	Wilcoxon Rank Sum Test	0.157593	0.650704
Health - IBS	g_Wenyingzhuangia	p_Bacteroidetes	Health	Wilcoxon Rank Sum Test	0.157593	0.650704
Health - IBS	g_Desulfacinum	p_Proteobacteria	Health	Wilcoxon Rank Sum Test	0.157593	0.650704
Health - IBS	g_Halorhodospira	p_Proteobacteria	Health	Wilcoxon Rank Sum Test	0.157593	0.650704
Health - IBS	g_Schlesneria	p_Planctomycetes	Health	Wilcoxon Rank Sum Test	0.157593	0.650704
Health - IBS	g_Candidatus_Profftella	p_Proteobacteria	Health	Wilcoxon Rank Sum Test	0.157593	0.650704
Health - IBS	g_Verminephrobacter	p_Proteobacteria	Health	Wilcoxon Rank Sum Test	0.157593	0.650704
Health - IBS	g_Ponticaulis	p_Proteobacteria	Health	Wilcoxon Rank Sum Test	0.157593	0.650704
Health - IBS	g_Mesonia	p_Bacteroidetes	Health	Wilcoxon Rank Sum Test	0.157593	0.650704
Health - IBS	g_Desulfitibacter	p_Firmicutes	Health	Wilcoxon Rank Sum Test	0.157593	0.650704
Health - IBS	g_Syntrophothermus	p_Firmicutes	Health	Wilcoxon Rank Sum Test	0.157593	0.650704
Health - IBS	g_Alloiococcus	p_Firmicutes	Health	Wilcoxon Rank Sum Test	0.157593	0.650704
Health - IBS	g_Roseivirga	p_Bacteroidetes	Health	Wilcoxon Rank Sum Test	0.157593	0.650704
Health - IBS	g_Methanomassiliicoccus	p_Candidatus_Thermoplasmatota	Health	Wilcoxon Rank Sum Test	0.157604	0.650704
Health - IBS	g_Neptunomonas	p_Proteobacteria	Health	Wilcoxon Rank Sum Test	0.15789	0.650704
Health - IBS	g_Butyrivibrio	p_Firmicutes	Health	Wilcoxon Rank Sum Test	0.15841	0.650704
Health - IBS	g_Ferrithrix	p_Actinobacteria	Health	Wilcoxon Rank Sum Test	0.158482	0.650704
Health - IBS	g_Lacticaseibacillus	p_Firmicutes	Health	Wilcoxon Rank Sum Test	0.15859	0.650704
Health - IBS	g_Sulfuritalea	p_Proteobacteria	Health	Wilcoxon Rank Sum Test	0.159195	0.650704
Health - IBS	g_Phenylobacterium	p_Proteobacteria	Health	Wilcoxon Rank Sum Test	0.159594	0.650704
Health - IBS	g_Kineosporia	p_Actinobacteria	Health	Wilcoxon Rank Sum Test	0.159812	0.650704
Health - IBS	g_Alloprevotella	p_Bacteroidetes	Health	Wilcoxon Rank Sum Test	0.16031	0.650704
Health - IBS	g_Dellaglioa	p_Firmicutes	Health	Wilcoxon Rank Sum Test	0.165521	0.650704
Health - IBS	g_Eikenella	p_Proteobacteria	Health	Wilcoxon Rank Sum Test	0.166004	0.650704
Health - IBS	g_Salinibacterium	p_Actinobacteria	Health	Wilcoxon Rank Sum Test	0.166488	0.650704
Health - IBS	g_Acidovorax	p_Proteobacteria	Health	Wilcoxon Rank Sum Test	0.167461	0.650704
Health - IBS	g_Mesobacillus	p_Firmicutes	Health	Wilcoxon Rank Sum Test	0.167841	0.650704
Health - IBS	g_Caldicellulosiruptor	p_Firmicutes	Health	Wilcoxon Rank Sum Test	0.16946	0.650704
Health - IBS	g_Halomonas	p_Proteobacteria	Health	Wilcoxon Rank Sum Test	0.173758	0.650704
Health - IBS	g_Candidatus_Brocadia	p_Planctomycetes	Health	Wilcoxon Rank Sum Test	0.173917	0.650704
Health - IBS	g_Sedimenticola	p_Proteobacteria	Health	Wilcoxon Rank Sum Test	0.177259	0.650704
Health - IBS	g_Arenimonas	p_Proteobacteria	Health	Wilcoxon Rank Sum Test	0.177259	0.650704
Health - IBS	g_Cupriavidus	p_Proteobacteria	Health	Wilcoxon Rank Sum Test	0.178074	0.650704
Health - IBS	g_Candidatus_Accumulibacter	p_Proteobacteria	Health	Wilcoxon Rank Sum Test	0.178074	0.650704
Health - IBS	g_Pusillimonas	p_Proteobacteria	Health	Wilcoxon Rank Sum Test	0.178892	0.650704
Health - IBS	g_Methylovorus	p_Proteobacteria	Health	Wilcoxon Rank Sum Test	0.178892	0.650704
Health - IBS	g_Formosa	p_Bacteroidetes	Health	Wilcoxon Rank Sum Test	0.178892	0.650704
Health - IBS	g_Microvirga	p_Proteobacteria	Health	Wilcoxon Rank Sum Test	0.179712	0.650704
Health - IBS	g_Castellaniella	p_Proteobacteria	Health	Wilcoxon Rank Sum Test	0.180536	0.650704
Health - IBS	g_Haliscomenobacter	p_Bacteroidetes	Health	Wilcoxon Rank Sum Test	0.181286	0.650704
Health - IBS	g_Pectinatus	p_Firmicutes	Health	Wilcoxon Rank Sum Test	0.181364	0.650704
Health - IBS	g_Owenweeksia	p_Bacteroidetes	Health	Wilcoxon Rank Sum Test	0.182132	0.650704
Health - IBS	g_Thiolinea	p_Proteobacteria	Health	Wilcoxon Rank Sum Test	0.183633	0.650704
Health - IBS	g_Clostridium	p_Firmicutes	Health	Wilcoxon Rank Sum Test	0.185033	0.650704
Health - IBS	g_Gemella	p_Firmicutes	Health	Wilcoxon Rank Sum Test	0.186043	0.650704
Health - IBS	g_Alcaligenes	p_Proteobacteria	Health	Wilcoxon Rank Sum Test	0.186958	0.650704
Health - IBS	g_Shimwellia	p_Proteobacteria	Health	Wilcoxon Rank Sum Test	0.187151	0.650704
Health - IBS	g_Ectobacillus	p_Firmicutes	Health	Wilcoxon Rank Sum Test	0.187151	0.650704
Health - IBS	g_Rikenella	p_Bacteroidetes	Health	Wilcoxon Rank Sum Test	0.187509	0.650704
Health - IBS	g_Robinsoniella	p_Firmicutes	Health	Wilcoxon Rank Sum Test	0.187891	0.650704
Health - IBS	g_Hespellia	p_Firmicutes	Health	Wilcoxon Rank Sum Test	0.190021	0.650704
Health - IBS	g_Janthinobacterium	p_Proteobacteria	Health	Wilcoxon Rank Sum Test	0.193032	0.650704
Health - IBS	g_Faecalicatena	p_Firmicutes	IBS	Wilcoxon Rank Sum Test	0.193959	0.650704
Health - IBS	g_Proteiniphilum	p_Bacteroidetes	Health	Wilcoxon Rank Sum Test	0.196269	0.650704
Health - IBS	g_Desulfitobacterium	p_Firmicutes	Health	Wilcoxon Rank Sum Test	0.196785	0.650704
Health - IBS	g_Capnocytophaga	p_Bacteroidetes	Health	Wilcoxon Rank Sum Test	0.196834	0.650704
Health - IBS	g_Nitrosopumilus	p_Thaumarchaeota	Health	Wilcoxon Rank Sum Test	0.197311	0.650704
Health - IBS	g_Alkalimonas	p_Proteobacteria	Health	Wilcoxon Rank Sum Test	0.197722	0.650704
Health - IBS	g_Caldithrix	p_Calditrichaeota	Health	Wilcoxon Rank Sum Test	0.198116	0.650704
Health - IBS	g_Hymenobacter	p_Bacteroidetes	Health	Wilcoxon Rank Sum Test	0.19812	0.650704
Health - IBS	g_Boudabousia	p_Actinobacteria	Health	Wilcoxon Rank Sum Test	0.198588	0.650704
Health - IBS	g_Paludibacter	p_Bacteroidetes	Health	Wilcoxon Rank Sum Test	0.199839	0.650704
Health - IBS	g_Psychrobacillus	p_Firmicutes	Health	Wilcoxon Rank Sum Test	0.199847	0.650704
Health - IBS	g_Oceanimonas	p_Proteobacteria	Health	Wilcoxon Rank Sum Test	0.200632	0.650704
Health - IBS	g_Sporomusa	p_Firmicutes	Health	Wilcoxon Rank Sum Test	0.201022	0.650704
Health - IBS	g_Renibacterium	p_Actinobacteria	Health	Wilcoxon Rank Sum Test	0.201251	0.650704
Health - IBS	g_Arthrobacter	p_Actinobacteria	Health	Wilcoxon Rank Sum Test	0.202217	0.650704
Health - IBS	g_Segetibacter	p_Bacteroidetes	Health	Wilcoxon Rank Sum Test	0.202382	0.650704
Health - IBS	g_Brevibacillus	p_Firmicutes	Health	Wilcoxon Rank Sum Test	0.202466	0.650704
Health - IBS	g_Actinopolyspora	p_Actinobacteria	Health	Wilcoxon Rank Sum Test	0.203658	0.650704
Health - IBS	g_Ornithobacterium	p_Bacteroidetes	Health	Wilcoxon Rank Sum Test	0.203658	0.650704
Health - IBS	g_Proteus	p_Proteobacteria	Health	Wilcoxon Rank Sum Test	0.204126	0.650704
Health - IBS	g_Nesterenkonia	p_Actinobacteria	Health	Wilcoxon Rank Sum Test	0.20494	0.650704
Health - IBS	g_Acanthopleuribacter	p_Acidobacteria	Health	Wilcoxon Rank Sum Test	0.207521	0.650704
Health - IBS	g_Solibacillus	p_Firmicutes	Health	Wilcoxon Rank Sum Test	0.207985	0.650704
Health - IBS	g_Neomegalonema	p_Proteobacteria	Health	Wilcoxon Rank Sum Test	0.20817	0.650704
Health - IBS	g_Psychroflexus	p_Bacteroidetes	Health	Wilcoxon Rank Sum Test	0.208821	0.650704
Health - IBS	g_Mycolicibacterium	p_Actinobacteria	Health	Wilcoxon Rank Sum Test	0.208834	0.650704
Health - IBS	g_Spiroplasma	p_Tenericutes	Health	Wilcoxon Rank Sum Test	0.209276	0.650704
Health - IBS	g_Ruminobacter	p_Proteobacteria	Health	Wilcoxon Rank Sum Test	0.21612	0.650704
Health - IBS	g_Gulosibacter	p_Actinobacteria	Health	Wilcoxon Rank Sum Test	0.221266	0.650704
Health - IBS	g_Acetoanaerobium	p_Firmicutes	Health	Wilcoxon Rank Sum Test	0.222359	0.650704
Health - IBS	g_Agathobaculum	p_Firmicutes	Health	Wilcoxon Rank Sum Test	0.222711	0.650704
Health - IBS	g_Fructobacillus	p_Firmicutes	Health	Wilcoxon Rank Sum Test	0.224996	0.650704
Health - IBS	g_Alkaliphilus	p_Firmicutes	Health	Wilcoxon Rank Sum Test	0.225284	0.650704
Health - IBS	g_Roseburia	p_Firmicutes	IBS	Wilcoxon Rank Sum Test	0.225554	0.650704
Health - IBS	g_Cardiobacterium	p_Proteobacteria	Health	Wilcoxon Rank Sum Test	0.228874	0.650704
Health - IBS	g_Tannerella	p_Bacteroidetes	Health	Wilcoxon Rank Sum Test	0.232846	0.650704
Health - IBS	g_Prosthecobacter	p_Verrucomicrobia	Health	Wilcoxon Rank Sum Test	0.234224	0.650704
Health - IBS	g_Winkia	p_Actinobacteria	Health	Wilcoxon Rank Sum Test	0.234361	0.650704
Health - IBS	g_Thermoactinomyces	p_Firmicutes	Health	Wilcoxon Rank Sum Test	0.236089	0.650704
Health - IBS	g_Caldilinea	p_Chloroflexi	IBS	Wilcoxon Rank Sum Test	0.236222	0.650704
Health - IBS	g_Caulobacter	p_Proteobacteria	Health	Wilcoxon Rank Sum Test	0.238181	0.650704
Health - IBS	g_Butyricimonas	p_Bacteroidetes	Health	Wilcoxon Rank Sum Test	0.238815	0.650704
Health - IBS	g_Pseudoleptotrichia	p_Fusobacteria	Health	Wilcoxon Rank Sum Test	0.239294	0.650704
Health - IBS	g_Acidihalobacter	p_Proteobacteria	Health	Wilcoxon Rank Sum Test	0.243534	0.650704
Health - IBS	g_Sphingomonas	p_Proteobacteria	Health	Wilcoxon Rank Sum Test	0.245247	0.650704
Health - IBS	g_Saccharibacillus	p_Firmicutes	Health	Wilcoxon Rank Sum Test	0.245533	0.650704
Health - IBS	g_Propionispira	p_Firmicutes	Health	Wilcoxon Rank Sum Test	0.246643	0.650704
Health - IBS	g_Kluyvera	p_Proteobacteria	Health	Wilcoxon Rank Sum Test	0.246643	0.650704
Health - IBS	g_Thermomonospora	p_Actinobacteria	Health	Wilcoxon Rank Sum Test	0.246872	0.650704
Health - IBS	g_Myroides	p_Bacteroidetes	Health	Wilcoxon Rank Sum Test	0.247739	0.650704
Health - IBS	g_Escherichia	p_Proteobacteria	IBS	Wilcoxon Rank Sum Test	0.247998	0.650704
Health - IBS	g_Acidobacterium	p_Acidobacteria	Health	Wilcoxon Rank Sum Test	0.248216	0.650704
Health - IBS	g_Sporocytophaga	p_Bacteroidetes	Health	Wilcoxon Rank Sum Test	0.250817	0.650704
Health - IBS	g_Micrococcus	p_Actinobacteria	Health	Wilcoxon Rank Sum Test	0.252214	0.650704
Health - IBS	g_Acidothermus	p_Actinobacteria	Health	Wilcoxon Rank Sum Test	0.254374	0.650704
Health - IBS	g_Spirochaeta	p_Spirochaetes	Health	Wilcoxon Rank Sum Test	0.254374	0.650704
Health - IBS	g_Roseiflexaceae	p_Chloroflexi	Health	Wilcoxon Rank Sum Test	0.255269	0.650704
Health - IBS	g_Caldisericum	p_Caldisericia	Health	Wilcoxon Rank Sum Test	0.255269	0.650704
Health - IBS	g_Pseudodesulfovibrio	p_Proteobacteria	Health	Wilcoxon Rank Sum Test	0.256166	0.650704
Health - IBS	g_Mesotoga	p_Thermotogae	Health	Wilcoxon Rank Sum Test	0.257966	0.650704
Health - IBS	g_Syntrophococcus	p_Firmicutes	Health	Wilcoxon Rank Sum Test	0.258869	0.650704
Health - IBS	g_Sporichthya	p_Actinobacteria	Health	Wilcoxon Rank Sum Test	0.259775	0.650704
Health - IBS	g_Syntrophus	p_Proteobacteria	Health	Wilcoxon Rank Sum Test	0.259775	0.650704
Health - IBS	g_Coenonia	p_Bacteroidetes	Health	Wilcoxon Rank Sum Test	0.259775	0.650704
Health - IBS	g_Dehalococcoides	p_Chloroflexi	IBS	Wilcoxon Rank Sum Test	0.260724	0.650704
Health - IBS	g_Coxiella	p_Proteobacteria	Health	Wilcoxon Rank Sum Test	0.261229	0.650704
Health - IBS	g_Methylobacter	p_Proteobacteria	Health	Wilcoxon Rank Sum Test	0.264072	0.650704
Health - IBS	g_Rhodococcus	p_Actinobacteria	Health	Wilcoxon Rank Sum Test	0.264488	0.650704
Health - IBS	g_Candidatus_Blochmannia	p_Proteobacteria	Health	Wilcoxon Rank Sum Test	0.269927	0.650704
Health - IBS	g_Pseudoalteromonas	p_Proteobacteria	Health	Wilcoxon Rank Sum Test	0.270325	0.650704
Health - IBS	g_Limosilactobacillus	p_Firmicutes	Health	Wilcoxon Rank Sum Test	0.274043	0.650704
Health - IBS	g_Ignavibacterium	p_Ignavibacteriae	Health	Wilcoxon Rank Sum Test	0.276493	0.650704
Health - IBS	g_Lactococcus	p_Firmicutes	Health	Wilcoxon Rank Sum Test	0.277076	0.650704
Health - IBS	g_Sulfobacillus	p_Firmicutes	Health	Wilcoxon Rank Sum Test	0.281295	0.650704
Health - IBS	g_Chthonomonas	p_Armatimonadetes	Health	Wilcoxon Rank Sum Test	0.28392	0.650704
Health - IBS	g_Luteolibacter	p_Verrucomicrobia	Health	Wilcoxon Rank Sum Test	0.284458	0.650704
Health - IBS	g_Xanthomonas	p_Proteobacteria	Health	Wilcoxon Rank Sum Test	0.286489	0.650704
Health - IBS	g_Geopsychrobacter	p_Proteobacteria	Health	Wilcoxon Rank Sum Test	0.288156	0.650704
Health - IBS	g_Legionella	p_Proteobacteria	Health	Wilcoxon Rank Sum Test	0.291471	0.650704
Health - IBS	g_Eremococcus	p_Firmicutes	Health	Wilcoxon Rank Sum Test	0.291516	0.650704
Health - IBS	g_Thiothrix	p_Proteobacteria	Health	Wilcoxon Rank Sum Test	0.291628	0.650704
Health - IBS	g_Alishewanella	p_Proteobacteria	Health	Wilcoxon Rank Sum Test	0.293161	0.650704
Health - IBS	g_Anaerofilum	p_Firmicutes	IBS	Wilcoxon Rank Sum Test	0.293679	0.650704
Health - IBS	g_Thermaerobacter	p_Firmicutes	Health	Wilcoxon Rank Sum Test	0.29852	0.650704
Health - IBS	g_Syntrophotalea	p_Proteobacteria	Health	Wilcoxon Rank Sum Test	0.298893	0.650704
Health - IBS	g_Nocardia	p_Actinobacteria	Health	Wilcoxon Rank Sum Test	0.305715	0.650704
Health - IBS	g_Fluviicola	p_Bacteroidetes	Health	Wilcoxon Rank Sum Test	0.307742	0.650704
Health - IBS	g_Filifactor	p_Firmicutes	Health	Wilcoxon Rank Sum Test	0.308214	0.650704
Health - IBS	g_Anaerophaga	p_Bacteroidetes	Health	Wilcoxon Rank Sum Test	0.310486	0.650704
Health - IBS	g_Paraburkholderia	p_Proteobacteria	Health	Wilcoxon Rank Sum Test	0.311205	0.650704
Health - IBS	g_Methylococcus	p_Proteobacteria	Health	Wilcoxon Rank Sum Test	0.311391	0.650704
Health - IBS	g_Rudaea	p_Proteobacteria	Health	Wilcoxon Rank Sum Test	0.311391	0.650704
Health - IBS	g_Jonquetella	p_Synergistetes	Health	Wilcoxon Rank Sum Test	0.312297	0.650704
Health - IBS	g_Variovorax	p_Proteobacteria	Health	Wilcoxon Rank Sum Test	0.313205	0.650704
Health - IBS	g_Arachnia	p_Actinobacteria	Health	Wilcoxon Rank Sum Test	0.314919	0.650704
Health - IBS	g_Kerstersia	p_Proteobacteria	Health	Wilcoxon Rank Sum Test	0.314919	0.650704
Health - IBS	g_Gallionella	p_Proteobacteria	Health	Wilcoxon Rank Sum Test	0.314919	0.650704
Health - IBS	g_Cohnella	p_Firmicutes	Health	Wilcoxon Rank Sum Test	0.314919	0.650704
Health - IBS	g_Sporanaerobacter	p_Firmicutes	Health	Wilcoxon Rank Sum Test	0.314919	0.650704
Health - IBS	g_Halopseudomonas	p_Proteobacteria	Health	Wilcoxon Rank Sum Test	0.314919	0.650704
Health - IBS	g_Candidatus_Midichloria	p_Proteobacteria	Health	Wilcoxon Rank Sum Test	0.314919	0.650704
Health - IBS	g_Candidatus_Desulforudis	p_Firmicutes	Health	Wilcoxon Rank Sum Test	0.314919	0.650704
Health - IBS	g_Crinalium	p_Cyanobacteria	Health	Wilcoxon Rank Sum Test	0.314919	0.650704
Health - IBS	g_Fastidiosipila	p_Firmicutes	Health	Wilcoxon Rank Sum Test	0.315026	0.650704
Health - IBS	g_Terribacillus	p_Firmicutes	Health	Wilcoxon Rank Sum Test	0.315939	0.650704
Health - IBS	g_Sphaerotilus	p_Proteobacteria	Health	Wilcoxon Rank Sum Test	0.315939	0.650704
Health - IBS	g_Iodobacter	p_Proteobacteria	Health	Wilcoxon Rank Sum Test	0.316284	0.650704
Health - IBS	g_Mesomycoplasma	p_Tenericutes	Health	Wilcoxon Rank Sum Test	0.316284	0.650704
Health - IBS	g_Mesocricetibacter	p_Proteobacteria	Health	Wilcoxon Rank Sum Test	0.316284	0.650704
Health - IBS	g_Crocosphaera	p_Cyanobacteria	Health	Wilcoxon Rank Sum Test	0.316284	0.650704
Health - IBS	g_Candidatus_Symbiobacter	p_Proteobacteria	Health	Wilcoxon Rank Sum Test	0.316284	0.650704
Health - IBS	g_Cellulosimicrobium	p_Actinobacteria	Health	Wilcoxon Rank Sum Test	0.316854	0.650704
Health - IBS	g_Candidatus_Amoebophilus	p_Bacteroidetes	Health	Wilcoxon Rank Sum Test	0.316854	0.650704
Health - IBS	g_Agrobacterium	p_Proteobacteria	Health	Wilcoxon Rank Sum Test	0.317317	0.650704
Health - IBS	g_Thiocystis	p_Proteobacteria	Health	Wilcoxon Rank Sum Test	0.317653	0.650704
Health - IBS	g_Jiangella	p_Actinobacteria	Health	Wilcoxon Rank Sum Test	0.317653	0.650704
Health - IBS	g_Phascolarctobacterium	p_Firmicutes	Health	Wilcoxon Rank Sum Test	0.317653	0.650704
Health - IBS	g_Chloroflexus	p_Chloroflexi	Health	Wilcoxon Rank Sum Test	0.318009	0.650704
Health - IBS	g_Muricauda	p_Bacteroidetes	Health	Wilcoxon Rank Sum Test	0.31868	0.650704
Health - IBS	g_Actinophytocola	p_Actinobacteria	Health	Wilcoxon Rank Sum Test	0.31868	0.650704
Health - IBS	g_Haematobacter	p_Proteobacteria	Health	Wilcoxon Rank Sum Test	0.31868	0.650704
Health - IBS	g_Rickettsia	p_Proteobacteria	Health	Wilcoxon Rank Sum Test	0.31868	0.650704
Health - IBS	g_Modestobacter	p_Actinobacteria	Health	Wilcoxon Rank Sum Test	0.31868	0.650704
Health - IBS	g_Salinispora	p_Actinobacteria	Health	Wilcoxon Rank Sum Test	0.31868	0.650704
Health - IBS	g_Octadecabacter	p_Proteobacteria	Health	Wilcoxon Rank Sum Test	0.31868	0.650704
Health - IBS	g_Martelella	p_Proteobacteria	Health	Wilcoxon Rank Sum Test	0.31868	0.650704
Health - IBS	g_Marmoricola	p_Actinobacteria	Health	Wilcoxon Rank Sum Test	0.31868	0.650704
Health - IBS	g_Fangia	p_Proteobacteria	Health	Wilcoxon Rank Sum Test	0.31868	0.650704
Health - IBS	g_Flaviaesturariibacter	p_Bacteroidetes	Health	Wilcoxon Rank Sum Test	0.31868	0.650704
Health - IBS	g_Pseudozobellia	p_Bacteroidetes	Health	Wilcoxon Rank Sum Test	0.31868	0.650704
Health - IBS	g_Actinomadura	p_Actinobacteria	Health	Wilcoxon Rank Sum Test	0.31868	0.650704
Health - IBS	g_Photorhabdus	p_Proteobacteria	Health	Wilcoxon Rank Sum Test	0.31868	0.650704
Health - IBS	g_Pseudoclavibacter	p_Actinobacteria	Health	Wilcoxon Rank Sum Test	0.31868	0.650704
Health - IBS	g_Kytococcus	p_Actinobacteria	Health	Wilcoxon Rank Sum Test	0.31868	0.650704
Health - IBS	g_Asaia	p_Proteobacteria	Health	Wilcoxon Rank Sum Test	0.31868	0.650704
Health - IBS	g_Buchananella	p_Actinobacteria	Health	Wilcoxon Rank Sum Test	0.31868	0.650704
Health - IBS	g_Actinomycetospora	p_Actinobacteria	Health	Wilcoxon Rank Sum Test	0.31868	0.650704
Health - IBS	g_Temperatibacter	p_Proteobacteria	Health	Wilcoxon Rank Sum Test	0.31868	0.650704
Health - IBS	g_Mycobacteroides	p_Actinobacteria	Health	Wilcoxon Rank Sum Test	0.31868	0.650704
Health - IBS	g_Rickettsieae	p_Proteobacteria	Health	Wilcoxon Rank Sum Test	0.31868	0.650704
Health - IBS	g_Methylocella	p_Proteobacteria	Health	Wilcoxon Rank Sum Test	0.31868	0.650704
Health - IBS	g_Pseudooceanicola	p_Proteobacteria	Health	Wilcoxon Rank Sum Test	0.31868	0.650704
Health - IBS	g_Parvibaculum	p_Proteobacteria	Health	Wilcoxon Rank Sum Test	0.31868	0.650704
Health - IBS	g_Aurantimonas	p_Proteobacteria	Health	Wilcoxon Rank Sum Test	0.31868	0.650704
Health - IBS	g_Filomicrobium	p_Proteobacteria	Health	Wilcoxon Rank Sum Test	0.31868	0.650704
Health - IBS	g_Neoasaia	p_Proteobacteria	Health	Wilcoxon Rank Sum Test	0.31868	0.650704
Health - IBS	g_Paenarthrobacter	p_Actinobacteria	Health	Wilcoxon Rank Sum Test	0.31868	0.650704
Health - IBS	g_Patulibacter	p_Actinobacteria	Health	Wilcoxon Rank Sum Test	0.31868	0.650704
Health - IBS	g_Rhodoligotrophos	p_Proteobacteria	Health	Wilcoxon Rank Sum Test	0.31868	0.650704
Health - IBS	g_Thermobifida	p_Actinobacteria	Health	Wilcoxon Rank Sum Test	0.31868	0.650704
Health - IBS	g_Starkeya	p_Proteobacteria	Health	Wilcoxon Rank Sum Test	0.31868	0.650704
Health - IBS	g_Thermodesulfatator	p_Thermodesulfobacteria	Health	Wilcoxon Rank Sum Test	0.31868	0.650704
Health - IBS	g_Geothermomicrobium	p_Firmicutes	Health	Wilcoxon Rank Sum Test	0.31868	0.650704
Health - IBS	g_Terrimonas	p_Bacteroidetes	Health	Wilcoxon Rank Sum Test	0.31868	0.650704
Health - IBS	g_Shimazuella	p_Firmicutes	Health	Wilcoxon Rank Sum Test	0.31868	0.650704
Health - IBS	g_Sneathiella	p_Proteobacteria	Health	Wilcoxon Rank Sum Test	0.31868	0.650704
Health - IBS	g_Calditerricola	p_Firmicutes	Health	Wilcoxon Rank Sum Test	0.31868	0.650704
Health - IBS	g_Gillisia	p_Bacteroidetes	Health	Wilcoxon Rank Sum Test	0.31868	0.650704
Health - IBS	g_Cosenzaea	p_Proteobacteria	Health	Wilcoxon Rank Sum Test	0.31868	0.650704
Health - IBS	g_Pseudogulbenkiania	p_Proteobacteria	Health	Wilcoxon Rank Sum Test	0.31868	0.650704
Health - IBS	g_Zunongwangia	p_Bacteroidetes	Health	Wilcoxon Rank Sum Test	0.31868	0.650704
Health - IBS	g_Lawsonia	p_Proteobacteria	Health	Wilcoxon Rank Sum Test	0.31868	0.650704
Health - IBS	g_Pragia	p_Proteobacteria	Health	Wilcoxon Rank Sum Test	0.31868	0.650704
Health - IBS	g_Chelatococcus	p_Proteobacteria	Health	Wilcoxon Rank Sum Test	0.31868	0.650704
Health - IBS	g_Clavibacter	p_Actinobacteria	Health	Wilcoxon Rank Sum Test	0.31868	0.650704
Health - IBS	g_Ottowia	p_Proteobacteria	Health	Wilcoxon Rank Sum Test	0.31868	0.650704
Health - IBS	g_Paraliobacillus	p_Firmicutes	Health	Wilcoxon Rank Sum Test	0.31868	0.650704
Health - IBS	g_Thermotoga	p_Thermotogae	Health	Wilcoxon Rank Sum Test	0.31868	0.650704
Health - IBS	g_Geovibrio	p_Deferribacteres	Health	Wilcoxon Rank Sum Test	0.31868	0.650704
Health - IBS	g_Tatlockia	p_Proteobacteria	Health	Wilcoxon Rank Sum Test	0.31868	0.650704
Health - IBS	g_Xylella	p_Proteobacteria	Health	Wilcoxon Rank Sum Test	0.31868	0.650704
Health - IBS	g_Altererythrobacter	p_Proteobacteria	Health	Wilcoxon Rank Sum Test	0.31868	0.650704
Health - IBS	g_Thalassolituus	p_Proteobacteria	Health	Wilcoxon Rank Sum Test	0.31868	0.650704
Health - IBS	g_Gloeothece	p_Cyanobacteria	Health	Wilcoxon Rank Sum Test	0.31868	0.650704
Health - IBS	g_Polynucleobacter	p_Proteobacteria	Health	Wilcoxon Rank Sum Test	0.31868	0.650704
Health - IBS	g_Ideonella	p_Proteobacteria	Health	Wilcoxon Rank Sum Test	0.31868	0.650704
Health - IBS	g_Ignavigranum	p_Firmicutes	Health	Wilcoxon Rank Sum Test	0.31868	0.650704
Health - IBS	g_Pseudorhodobacter	p_Proteobacteria	Health	Wilcoxon Rank Sum Test	0.31868	0.650704
Health - IBS	g_Psychrilyobacter	p_Fusobacteria	Health	Wilcoxon Rank Sum Test	0.31868	0.650704
Health - IBS	g_Oceanicoccus	p_Proteobacteria	Health	Wilcoxon Rank Sum Test	0.31868	0.650704
Health - IBS	g_Ahrensia	p_Proteobacteria	Health	Wilcoxon Rank Sum Test	0.31868	0.650704
Health - IBS	g_Mycetocola	p_Actinobacteria	Health	Wilcoxon Rank Sum Test	0.31868	0.650704
Health - IBS	g_Prochlorothrix	p_Cyanobacteria	Health	Wilcoxon Rank Sum Test	0.31868	0.650704
Health - IBS	g_Rubinisphaera	p_Planctomycetes	Health	Wilcoxon Rank Sum Test	0.31868	0.650704
Health - IBS	g_Thermodesulfobacterium	p_Thermodesulfobacteria	Health	Wilcoxon Rank Sum Test	0.31868	0.650704
Health - IBS	g_Agarivorans	p_Proteobacteria	Health	Wilcoxon Rank Sum Test	0.31868	0.650704
Health - IBS	g_Actimicrobium	p_Proteobacteria	Health	Wilcoxon Rank Sum Test	0.31868	0.650704
Health - IBS	g_Reichenbachiella	p_Bacteroidetes	Health	Wilcoxon Rank Sum Test	0.31868	0.650704
Health - IBS	g_Haloechinothrix	p_Actinobacteria	Health	Wilcoxon Rank Sum Test	0.31868	0.650704
Health - IBS	g_Dictyoglomus	p_Dictyoglomi	Health	Wilcoxon Rank Sum Test	0.31868	0.650704
Health - IBS	g_Labilitrichaceae	p_Proteobacteria	Health	Wilcoxon Rank Sum Test	0.31868	0.650704
Health - IBS	g_Lamprocystis	p_Proteobacteria	Health	Wilcoxon Rank Sum Test	0.31868	0.650704
Health - IBS	g_Gilvimarinus	p_Proteobacteria	Health	Wilcoxon Rank Sum Test	0.31868	0.650704
Health - IBS	g_Gluconacetobacter	p_Proteobacteria	Health	Wilcoxon Rank Sum Test	0.31868	0.650704
Health - IBS	g_Aquimarina	p_Bacteroidetes	Health	Wilcoxon Rank Sum Test	0.31868	0.650704
Health - IBS	g_Leeuwenhoekiella	p_Bacteroidetes	Health	Wilcoxon Rank Sum Test	0.31868	0.650704
Health - IBS	g_Friedmanniella	p_Actinobacteria	Health	Wilcoxon Rank Sum Test	0.31868	0.650704
Health - IBS	g_Acetitomaculum	p_Firmicutes	Health	Wilcoxon Rank Sum Test	0.31868	0.650704
Health - IBS	g_Coleofasciculus	p_Cyanobacteria	Health	Wilcoxon Rank Sum Test	0.31868	0.650704
Health - IBS	g_Joostella	p_Bacteroidetes	Health	Wilcoxon Rank Sum Test	0.31868	0.650704
Health - IBS	g_Marinicauda	p_Proteobacteria	Health	Wilcoxon Rank Sum Test	0.31868	0.650704
Health - IBS	g_Trueperella	p_Actinobacteria	Health	Wilcoxon Rank Sum Test	0.31868	0.650704
Health - IBS	g_Sphaerisporangium	p_Actinobacteria	Health	Wilcoxon Rank Sum Test	0.31868	0.650704
Health - IBS	g_Ensifer	p_Proteobacteria	Health	Wilcoxon Rank Sum Test	0.31868	0.650704
Health - IBS	g_Rehaibacterium	p_Proteobacteria	Health	Wilcoxon Rank Sum Test	0.31868	0.650704
Health - IBS	g_Alkalibacter	p_Firmicutes	Health	Wilcoxon Rank Sum Test	0.31868	0.650704
Health - IBS	g_Tepidanaerobacter	p_Firmicutes	Health	Wilcoxon Rank Sum Test	0.31868	0.650704
Health - IBS	g_Teredinibacter	p_Proteobacteria	Health	Wilcoxon Rank Sum Test	0.31868	0.650704
Health - IBS	g_Saccharospirillum	p_Proteobacteria	Health	Wilcoxon Rank Sum Test	0.31868	0.650704
Health - IBS	g_Wolinella	p_Proteobacteria	Health	Wilcoxon Rank Sum Test	0.31868	0.650704
Health - IBS	g_Methanomethylovorans	p_Euryarchaeota	Health	Wilcoxon Rank Sum Test	0.31868	0.650704
Health - IBS	g_Terasakiella	p_Proteobacteria	Health	Wilcoxon Rank Sum Test	0.31868	0.650704
Health - IBS	g_Anaerosphaera	p_Firmicutes	Health	Wilcoxon Rank Sum Test	0.31868	0.650704
Health - IBS	g_Paucidesulfovibrio	p_Proteobacteria	Health	Wilcoxon Rank Sum Test	0.31868	0.650704
Health - IBS	g_Prosthecomicrobium	p_Proteobacteria	Health	Wilcoxon Rank Sum Test	0.31868	0.650704
Health - IBS	g_Sporotomaculum	p_Firmicutes	Health	Wilcoxon Rank Sum Test	0.31868	0.650704
Health - IBS	g_Johnsonella	p_Firmicutes	Health	Wilcoxon Rank Sum Test	0.31868	0.650704
Health - IBS	g_Chlorobium	p_Chlorobi	Health	Wilcoxon Rank Sum Test	0.31868	0.650704
Health - IBS	g_Pseudothermotoga	p_Thermotogae	Health	Wilcoxon Rank Sum Test	0.31868	0.650704
Health - IBS	g_Desulfothermus	p_Proteobacteria	Health	Wilcoxon Rank Sum Test	0.31868	0.650704
Health - IBS	g_Umboniibacter	p_Proteobacteria	Health	Wilcoxon Rank Sum Test	0.31868	0.650704
Health - IBS	g_Xylophilus	p_Proteobacteria	Health	Wilcoxon Rank Sum Test	0.31868	0.650704
Health - IBS	g_Pseudohaliea	p_Proteobacteria	Health	Wilcoxon Rank Sum Test	0.31868	0.650704
Health - IBS	g_Sediminitomix	p_Bacteroidetes	Health	Wilcoxon Rank Sum Test	0.31868	0.650704
Health - IBS	g_Oscillatoria	p_Cyanobacteria	Health	Wilcoxon Rank Sum Test	0.31868	0.650704
Health - IBS	g_Acetomicrobium	p_Synergistetes	Health	Wilcoxon Rank Sum Test	0.31868	0.650704
Health - IBS	g_Sediminicola	p_Bacteroidetes	Health	Wilcoxon Rank Sum Test	0.31868	0.650704
Health - IBS	g_Prochlorococcus	p_Cyanobacteria	Health	Wilcoxon Rank Sum Test	0.31868	0.650704
Health - IBS	g_Desulfurispirillum	p_Chrysiogenetes	Health	Wilcoxon Rank Sum Test	0.31868	0.650704
Health - IBS	g_Acetohalobium	p_Firmicutes	Health	Wilcoxon Rank Sum Test	0.31868	0.650704
Health - IBS	g_Azospira	p_Proteobacteria	Health	Wilcoxon Rank Sum Test	0.31868	0.650704
Health - IBS	g_Tangfeifania	p_Bacteroidetes	Health	Wilcoxon Rank Sum Test	0.31868	0.650704
Health - IBS	g_Asticcacaulis	p_Proteobacteria	Health	Wilcoxon Rank Sum Test	0.31868	0.650704
Health - IBS	g_Agreia	p_Actinobacteria	Health	Wilcoxon Rank Sum Test	0.31868	0.650704
Health - IBS	g_Granulicella	p_Acidobacteria	Health	Wilcoxon Rank Sum Test	0.31868	0.650704
Health - IBS	g_Chlorobaculum	p_Chlorobi	Health	Wilcoxon Rank Sum Test	0.31868	0.650704
Health - IBS	g_Simplicispira	p_Proteobacteria	Health	Wilcoxon Rank Sum Test	0.31868	0.650704
Health - IBS	g_Xenococcus	p_Cyanobacteria	Health	Wilcoxon Rank Sum Test	0.31868	0.650704
Health - IBS	g_Sediminispirochaeta	p_Spirochaetes	Health	Wilcoxon Rank Sum Test	0.31868	0.650704
Health - IBS	g_Amylolactobacillus	p_Firmicutes	Health	Wilcoxon Rank Sum Test	0.31868	0.650704
Health - IBS	g_Isosphaera	p_Planctomycetes	Health	Wilcoxon Rank Sum Test	0.31868	0.650704
Health - IBS	g_Actinoplanes	p_Actinobacteria	Health	Wilcoxon Rank Sum Test	0.31868	0.650704
Health - IBS	g_Mycoplasmopsis	p_Tenericutes	Health	Wilcoxon Rank Sum Test	0.31868	0.650704
Health - IBS	g_Sporohalobacter	p_Firmicutes	Health	Wilcoxon Rank Sum Test	0.31868	0.650704
Health - IBS	g_Methanocaldococcus	p_Euryarchaeota	Health	Wilcoxon Rank Sum Test	0.31868	0.650704
Health - IBS	g_Marinococcus	p_Firmicutes	Health	Wilcoxon Rank Sum Test	0.31868	0.650704
Health - IBS	g_Convivina	p_Firmicutes	Health	Wilcoxon Rank Sum Test	0.31868	0.650704
Health - IBS	g_Carboxydothermus	p_Firmicutes	Health	Wilcoxon Rank Sum Test	0.31868	0.650704
Health - IBS	g_Arsenicicoccus	p_Actinobacteria	Health	Wilcoxon Rank Sum Test	0.31868	0.650704
Health - IBS	g_Maribacter	p_Bacteroidetes	Health	Wilcoxon Rank Sum Test	0.31868	0.650704
Health - IBS	g_Yaniella	p_Actinobacteria	Health	Wilcoxon Rank Sum Test	0.31868	0.650704
Health - IBS	g_Methylocaldum	p_Proteobacteria	Health	Wilcoxon Rank Sum Test	0.31868	0.650704
Health - IBS	g_Aquibacillus	p_Firmicutes	Health	Wilcoxon Rank Sum Test	0.31868	0.650704
Health - IBS	g_Actinoalloteichus	p_Actinobacteria	Health	Wilcoxon Rank Sum Test	0.31868	0.650704
Health - IBS	g_Belliella	p_Bacteroidetes	Health	Wilcoxon Rank Sum Test	0.31868	0.650704
Health - IBS	g_Alkaliflexus	p_Bacteroidetes	Health	Wilcoxon Rank Sum Test	0.31868	0.650704
Health - IBS	g_Acidicapsa	p_Acidobacteria	Health	Wilcoxon Rank Sum Test	0.31868	0.650704
Health - IBS	g_Frateuria	p_Proteobacteria	Health	Wilcoxon Rank Sum Test	0.31868	0.650704
Health - IBS	g_Saprospira	p_Bacteroidetes	Health	Wilcoxon Rank Sum Test	0.31868	0.650704
Health - IBS	g_Aminiphilus	p_Synergistetes	Health	Wilcoxon Rank Sum Test	0.31868	0.650704
Health - IBS	g_Labrys	p_Proteobacteria	Health	Wilcoxon Rank Sum Test	0.31868	0.650704
Health - IBS	g_Nannocystis	p_Proteobacteria	Health	Wilcoxon Rank Sum Test	0.31868	0.650704
Health - IBS	g_Inquilinus	p_Proteobacteria	Health	Wilcoxon Rank Sum Test	0.31868	0.650704
Health - IBS	g_Salisediminibacterium	p_Firmicutes	Health	Wilcoxon Rank Sum Test	0.31868	0.650704
Health - IBS	g_Taylorella	p_Proteobacteria	Health	Wilcoxon Rank Sum Test	0.31868	0.650704
Health - IBS	g_Cyclobacterium	p_Bacteroidetes	Health	Wilcoxon Rank Sum Test	0.31868	0.650704
Health - IBS	g_Cryptosporangium	p_Actinobacteria	Health	Wilcoxon Rank Sum Test	0.31868	0.650704
Health - IBS	g_Agrococcus	p_Actinobacteria	Health	Wilcoxon Rank Sum Test	0.31868	0.650704
Health - IBS	g_Methanobacterium	p_Euryarchaeota	Health	Wilcoxon Rank Sum Test	0.31868	0.650704
Health - IBS	g_Persicitalea	p_Bacteroidetes	Health	Wilcoxon Rank Sum Test	0.31868	0.650704
Health - IBS	g_Marininema	p_Firmicutes	Health	Wilcoxon Rank Sum Test	0.31868	0.650704
Health - IBS	g_Allobranchiibius	p_Actinobacteria	Health	Wilcoxon Rank Sum Test	0.31868	0.650704
Health - IBS	g_Thermosipho	p_Thermotogae	Health	Wilcoxon Rank Sum Test	0.31868	0.650704
Health - IBS	g_Deferribacter	p_Deferribacteres	Health	Wilcoxon Rank Sum Test	0.31868	0.650704
Health - IBS	g_Sulfurihydrogenibium	p_Aquificae	Health	Wilcoxon Rank Sum Test	0.31868	0.650704
Health - IBS	g_Kosmotoga	p_Thermotogae	Health	Wilcoxon Rank Sum Test	0.31868	0.650704
Health - IBS	g_Williamsia	p_Actinobacteria	Health	Wilcoxon Rank Sum Test	0.31868	0.650704
Health - IBS	g_Lutibacter	p_Bacteroidetes	Health	Wilcoxon Rank Sum Test	0.31868	0.650704
Health - IBS	g_Leptothrix	p_Proteobacteria	Health	Wilcoxon Rank Sum Test	0.31868	0.650704
Health - IBS	g_Crocinitomix	p_Bacteroidetes	Health	Wilcoxon Rank Sum Test	0.31868	0.650704
Health - IBS	g_Curvibacter	p_Proteobacteria	Health	Wilcoxon Rank Sum Test	0.31868	0.650704
Health - IBS	g_Tistrella	p_Proteobacteria	Health	Wilcoxon Rank Sum Test	0.31868	0.650704
Health - IBS	g_Thermopallium	p_Thermotogae	Health	Wilcoxon Rank Sum Test	0.31868	0.650704
Health - IBS	g_Chishuiella	p_Bacteroidetes	Health	Wilcoxon Rank Sum Test	0.31868	0.650704
Health - IBS	g_Desulfocella	p_Proteobacteria	Health	Wilcoxon Rank Sum Test	0.31868	0.650704
Health - IBS	g_Rhodopila	p_Proteobacteria	Health	Wilcoxon Rank Sum Test	0.31868	0.650704
Health - IBS	g_Hippea	p_Proteobacteria	Health	Wilcoxon Rank Sum Test	0.31868	0.650704
Health - IBS	g_Brochothrix	p_Firmicutes	Health	Wilcoxon Rank Sum Test	0.31868	0.650704
Health - IBS	g_Petrotoga	p_Thermotogae	Health	Wilcoxon Rank Sum Test	0.31868	0.650704
Health - IBS	g_Ramlibacter	p_Proteobacteria	Health	Wilcoxon Rank Sum Test	0.31868	0.650704
Health - IBS	g_Novacetimonas	p_Proteobacteria	Health	Wilcoxon Rank Sum Test	0.31868	0.650704
Health - IBS	g_Saccharibacter	p_Proteobacteria	Health	Wilcoxon Rank Sum Test	0.31868	0.650704
Health - IBS	g_Rhizorhabdus	p_Proteobacteria	Health	Wilcoxon Rank Sum Test	0.319026	0.650704
Health - IBS	g_Candidatus_Protochlamydia	p_Chlamydiae	Health	Wilcoxon Rank Sum Test	0.319026	0.650704
Health - IBS	g_Dyadobacter	p_Bacteroidetes	Health	Wilcoxon Rank Sum Test	0.319026	0.650704
Health - IBS	g_Periweissella	p_Firmicutes	Health	Wilcoxon Rank Sum Test	0.319026	0.650704
Health - IBS	g_Desulfocurvibacter	p_Proteobacteria	Health	Wilcoxon Rank Sum Test	0.319026	0.650704
Health - IBS	g_Carboxydocella	p_Firmicutes	Health	Wilcoxon Rank Sum Test	0.319026	0.650704
Health - IBS	g_Thermovirga	p_Synergistetes	Health	Wilcoxon Rank Sum Test	0.319026	0.650704
Health - IBS	g_Agromyces	p_Actinobacteria	Health	Wilcoxon Rank Sum Test	0.319609	0.650704
Health - IBS	g_Actinomyces	p_Actinobacteria	Health	Wilcoxon Rank Sum Test	0.319958	0.650704
Health - IBS	g_Gemmiger	p_Firmicutes	Health	Wilcoxon Rank Sum Test	0.320031	0.650704
Health - IBS	g_Lactobacillus	p_Firmicutes	Health	Wilcoxon Rank Sum Test	0.3212	0.651591
Health - IBS	g_Solobacterium	p_Firmicutes	Health	Wilcoxon Rank Sum Test	0.322156	0.652474
Health - IBS	g_Absiella	p_Firmicutes	Health	Wilcoxon Rank Sum Test	0.323361	0.653354
Health - IBS	g_Nonomuraea	p_Actinobacteria	Health	Wilcoxon Rank Sum Test	0.327085	0.660288
Health - IBS	g_Lentilactobacillus	p_Firmicutes	Health	Wilcoxon Rank Sum Test	0.327984	0.661152
Health - IBS	g_Helicobacter	p_Proteobacteria	Health	Wilcoxon Rank Sum Test	0.329157	0.662012
Health - IBS	g_Hungatella	p_Firmicutes	Health	Wilcoxon Rank Sum Test	0.331103	0.664878
Health - IBS	g_Carnobacterium	p_Firmicutes	Health	Wilcoxon Rank Sum Test	0.337208	0.675755
Health - IBS	g_Pandoraea	p_Proteobacteria	Health	Wilcoxon Rank Sum Test	0.341114	0.682591
Health - IBS	g_Collinsella	p_Actinobacteria	Health	Wilcoxon Rank Sum Test	0.342325	0.683408
Health - IBS	g_Dehalobacter	p_Firmicutes	Health	Wilcoxon Rank Sum Test	0.34338	0.684223
Health - IBS	g_Sphingobium	p_Proteobacteria	Health	Wilcoxon Rank Sum Test	0.345098	0.687026
Health - IBS	g_Ureibacillus	p_Firmicutes	Health	Wilcoxon Rank Sum Test	0.34756	0.691807
Health - IBS	g_Synergistes	p_Synergistetes	Health	Wilcoxon Rank Sum Test	0.348899	0.692603
Health - IBS	g_Holdemanella	p_Firmicutes	Health	Wilcoxon Rank Sum Test	0.350022	0.693393
Health - IBS	g_Barnesiella	p_Bacteroidetes	Health	Wilcoxon Rank Sum Test	0.350707	0.693393
Health - IBS	g_Caldanaerobius	p_Firmicutes	Health	Wilcoxon Rank Sum Test	0.352185	0.693393
Health - IBS	g_Rothia	p_Actinobacteria	Health	Wilcoxon Rank Sum Test	0.352448	0.693393
Health - IBS	g_Atopobium	p_Actinobacteria	Health	Wilcoxon Rank Sum Test	0.352902	0.693393
Health - IBS	g_Thermincola	p_Firmicutes	Health	Wilcoxon Rank Sum Test	0.352985	0.693393
Health - IBS	g_Ohtaekwangia	p_Bacteroidetes	Health	Wilcoxon Rank Sum Test	0.353594	0.694177
Health - IBS	g_Mammaliicoccus	p_Firmicutes	Health	Wilcoxon Rank Sum Test	0.354603	0.694958
Health - IBS	g_Methylobacillus	p_Proteobacteria	Health	Wilcoxon Rank Sum Test	0.357365	0.69769
Health - IBS	g_Microlunatus	p_Actinobacteria	Health	Wilcoxon Rank Sum Test	0.360961	0.704316
Health - IBS	g_Ligilactobacillus	p_Firmicutes	Health	Wilcoxon Rank Sum Test	0.362118	0.705076
Health - IBS	g_Paraclostridium	p_Firmicutes	Health	Wilcoxon Rank Sum Test	0.363566	0.707341
Health - IBS	g_Empedobacter	p_Bacteroidetes	Health	Wilcoxon Rank Sum Test	0.364579	0.707341
Health - IBS	g_Laceyella	p_Firmicutes	Health	Wilcoxon Rank Sum Test	0.365487	0.707341
Health - IBS	g_Acidiferrobacter	p_Proteobacteria	Health	Wilcoxon Rank Sum Test	0.369134	0.713894
Health - IBS	g_Syntrophobacter	p_Proteobacteria	Health	Wilcoxon Rank Sum Test	0.370421	0.714632
Health - IBS	g_Conservatibacter	p_Proteobacteria	Health	Wilcoxon Rank Sum Test	0.37128	0.715367
Health - IBS	g_Desulfovibrio	p_Proteobacteria	Health	Wilcoxon Rank Sum Test	0.372325	0.7161
Health - IBS	g_Sneathia	p_Fusobacteria	Health	Wilcoxon Rank Sum Test	0.374604	0.720674
Health - IBS	g_Clostridioides	p_Firmicutes	Health	Wilcoxon Rank Sum Test	0.380614	0.729776
Health - IBS	g_Halothermothrix	p_Firmicutes	Health	Wilcoxon Rank Sum Test	0.380782	0.729776
Health - IBS	g_Enterobacter	p_Proteobacteria	Health	Wilcoxon Rank Sum Test	0.382461	0.73048
Health - IBS	g_Thioalkalivibrio	p_Proteobacteria	Health	Wilcoxon Rank Sum Test	0.383534	0.733091
Health - IBS	g_Pseudonocardia	p_Actinobacteria	Health	Wilcoxon Rank Sum Test	0.387373	0.737599
Health - IBS	g_Peptoanaerobacter	p_Firmicutes	Health	Wilcoxon Rank Sum Test	0.390676	0.741552
Health - IBS	g_Jeotgalicoccus	p_Firmicutes	Health	Wilcoxon Rank Sum Test	0.391263	0.741552
Health - IBS	g_Bordetella	p_Proteobacteria	Health	Wilcoxon Rank Sum Test	0.391414	0.741552
Health - IBS	g_Nitriliruptor	p_Actinobacteria	Health	Wilcoxon Rank Sum Test	0.392137	0.74223
Health - IBS	g_Dialister	p_Firmicutes	Health	Wilcoxon Rank Sum Test	0.395567	0.747247
Health - IBS	g_Moraxella	p_Proteobacteria	Health	Wilcoxon Rank Sum Test	0.397225	0.747247
Health - IBS	g_Marinomonas	p_Proteobacteria	Health	Wilcoxon Rank Sum Test	0.400123	0.747247
Health - IBS	g_Draconibacterium	p_Bacteroidetes	Health	Wilcoxon Rank Sum Test	0.400885	0.747247
Health - IBS	g_Buchnera	p_Proteobacteria	Health	Wilcoxon Rank Sum Test	0.400939	0.747247
Health - IBS	g_Pedobacter	p_Bacteroidetes	Health	Wilcoxon Rank Sum Test	0.405103	0.747247
Health - IBS	g_Syntrophomonas	p_Firmicutes	Health	Wilcoxon Rank Sum Test	0.405406	0.747247
Health - IBS	g_Cryomorpha	p_Bacteroidetes	Health	Wilcoxon Rank Sum Test	0.406277	0.747247
Health - IBS	g_Pontibacillus	p_Firmicutes	Health	Wilcoxon Rank Sum Test	0.406334	0.747247
Health - IBS	g_Candidatus_Azobacteroides	p_Bacteroidetes	Health	Wilcoxon Rank Sum Test	0.406744	0.747247
Health - IBS	g_Anaerofustis	p_Firmicutes	Health	Wilcoxon Rank Sum Test	0.407365	0.747247
Health - IBS	g_Lederbergia	p_Firmicutes	Health	Wilcoxon Rank Sum Test	0.407928	0.747247
Health - IBS	g_Rhodobacter	p_Proteobacteria	Health	Wilcoxon Rank Sum Test	0.407959	0.747247
Health - IBS	g_Selenihalanaerobacter	p_Firmicutes	Health	Wilcoxon Rank Sum Test	0.407959	0.747247
Health - IBS	g_Mesoaciditoga	p_Thermotogae	Health	Wilcoxon Rank Sum Test	0.407959	0.747247
Health - IBS	g_Desulfobacca	p_Proteobacteria	Health	Wilcoxon Rank Sum Test	0.409272	0.747247
Health - IBS	g_Anaerobacillus	p_Firmicutes	Health	Wilcoxon Rank Sum Test	0.409272	0.747247
Health - IBS	g_Shewanella	p_Proteobacteria	Health	Wilcoxon Rank Sum Test	0.410195	0.747247
Health - IBS	g_Desemzia	p_Firmicutes	Health	Wilcoxon Rank Sum Test	0.410587	0.747247
Health - IBS	g_Thermosediminibacter	p_Firmicutes	Health	Wilcoxon Rank Sum Test	0.410587	0.747247
Health - IBS	g_Thermosinus	p_Firmicutes	Health	Wilcoxon Rank Sum Test	0.410587	0.747247
Health - IBS	g_Candidatus_Koribacter	p_Acidobacteria	Health	Wilcoxon Rank Sum Test	0.411515	0.747247
Health - IBS	g_Geothrix	p_Acidobacteria	Health	Wilcoxon Rank Sum Test	0.411904	0.747247
Health - IBS	g_Janibacter	p_Actinobacteria	Health	Wilcoxon Rank Sum Test	0.413225	0.747247
Health - IBS	g_Veillonella	p_Firmicutes	IBS	Wilcoxon Rank Sum Test	0.413268	0.747247
Health - IBS	g_Desulfatibacillum	p_Proteobacteria	Health	Wilcoxon Rank Sum Test	0.414547	0.747247
Health - IBS	g_Actinospica	p_Actinobacteria	Health	Wilcoxon Rank Sum Test	0.414547	0.747247
Health - IBS	g_Telluria	p_Proteobacteria	Health	Wilcoxon Rank Sum Test	0.414547	0.747247
Health - IBS	g_Metabacillus	p_Firmicutes	Health	Wilcoxon Rank Sum Test	0.414709	0.747247
Health - IBS	g_Lactiplantibacillus	p_Firmicutes	Health	Wilcoxon Rank Sum Test	0.414884	0.747247
Health - IBS	g_Jeotgalibacillus	p_Firmicutes	Health	Wilcoxon Rank Sum Test	0.415872	0.747247
Health - IBS	g_Spongiibacter	p_Proteobacteria	Health	Wilcoxon Rank Sum Test	0.415872	0.747247
Health - IBS	g_Glycomyces	p_Actinobacteria	Health	Wilcoxon Rank Sum Test	0.415872	0.747247
Health - IBS	g_Tepidiphilus	p_Proteobacteria	Health	Wilcoxon Rank Sum Test	0.41853	0.750302
Health - IBS	g_Microbulbifer	p_Proteobacteria	Health	Wilcoxon Rank Sum Test	0.41853	0.750302
Health - IBS	g_Sporosarcina	p_Firmicutes	Health	Wilcoxon Rank Sum Test	0.422516	0.755124
Health - IBS	g_Calditerrivibrio	p_Deferribacteres	Health	Wilcoxon Rank Sum Test	0.423283	0.755124
Health - IBS	g_Zoogloea	p_Proteobacteria	Health	Wilcoxon Rank Sum Test	0.425219	0.757523
Health - IBS	g_Thermus	p_Deinococcus_Thermus	Health	Wilcoxon Rank Sum Test	0.42653	0.759915
Health - IBS	g_Cutibacterium	p_Actinobacteria	Health	Wilcoxon Rank Sum Test	0.433161	0.769408
Health - IBS	g_Sulfuricurvum	p_Proteobacteria	Health	Wilcoxon Rank Sum Test	0.437414	0.775323
Health - IBS	g_Varibaculum	p_Actinobacteria	Health	Wilcoxon Rank Sum Test	0.443652	0.786534
Health - IBS	g_Lautropia	p_Proteobacteria	Health	Wilcoxon Rank Sum Test	0.445411	0.787098
Health - IBS	g_Meniscus	p_Bacteroidetes	Health	Wilcoxon Rank Sum Test	0.447562	0.78758
Health - IBS	g_Bulleidia	p_Firmicutes	Health	Wilcoxon Rank Sum Test	0.447784	0.78758
Health - IBS	g_Loigolactobacillus	p_Firmicutes	Health	Wilcoxon Rank Sum Test	0.448335	0.78758
Health - IBS	g_Subdoligranulum	p_Firmicutes	Health	Wilcoxon Rank Sum Test	0.448358	0.78758
Health - IBS	g_Nevskia	p_Proteobacteria	Health	Wilcoxon Rank Sum Test	0.449326	0.788138
Health - IBS	g_Sulfurovum	p_Proteobacteria	Health	Wilcoxon Rank Sum Test	0.449679	0.788695
Health - IBS	g_Gemmatimonas	p_Gemmatimonadetes	Health	Wilcoxon Rank Sum Test	0.450632	0.78925
Health - IBS	g_Marivirga	p_Bacteroidetes	Health	Wilcoxon Rank Sum Test	0.462455	0.807277
Health - IBS	g_Thermomicrobium	p_Chloroflexi	Health	Wilcoxon Rank Sum Test	0.463051	0.807802
Health - IBS	g_Exiguobacterium	p_Firmicutes	Health	Wilcoxon Rank Sum Test	0.466952	0.813552
Health - IBS	g_Pediococcus	p_Firmicutes	Health	Wilcoxon Rank Sum Test	0.47148	0.819285
Health - IBS	g_Blautia	p_Firmicutes	IBS	Wilcoxon Rank Sum Test	0.471899	0.819789
Health - IBS	g_Aminomonas	p_Synergistetes	Health	Wilcoxon Rank Sum Test	0.476077	0.82352
Health - IBS	g_Anaerobutyricum	p_Firmicutes	Health	Wilcoxon Rank Sum Test	0.477145	0.82352
Health - IBS	g_Desulfarculus	p_Proteobacteria	Health	Wilcoxon Rank Sum Test	0.477321	0.82352
Health - IBS	g_Leptospira	p_Spirochaetes	Health	Wilcoxon Rank Sum Test	0.477321	0.82352
Health - IBS	g_Alicycliphilus	p_Proteobacteria	Health	Wilcoxon Rank Sum Test	0.479813	0.824266
Health - IBS	g_Avibacterium	p_Proteobacteria	Health	Wilcoxon Rank Sum Test	0.479813	0.824266
Health - IBS	g_Mucilaginibacter	p_Bacteroidetes	Health	Wilcoxon Rank Sum Test	0.481062	0.824266
Health - IBS	g_Dethiosulfatibacter	p_Firmicutes	Health	Wilcoxon Rank Sum Test	0.481062	0.824266
Health - IBS	g_Stella	p_Proteobacteria	Health	Wilcoxon Rank Sum Test	0.481237	0.824266
Health - IBS	g_Bartonella	p_Proteobacteria	Health	Wilcoxon Rank Sum Test	0.483564	0.828178
Health - IBS	g_Nisaea	p_Proteobacteria	Health	Wilcoxon Rank Sum Test	0.486074	0.83037
Health - IBS	g_Faecalicoccus	p_Firmicutes	Health	Wilcoxon Rank Sum Test	0.488073	0.831804
Health - IBS	g_Verrucomicrobium	p_Verrucomicrobia	Health	Wilcoxon Rank Sum Test	0.488684	0.831804
Health - IBS	g_Peptoniphilus	p_Firmicutes	Health	Wilcoxon Rank Sum Test	0.489457	0.831804
Health - IBS	g_Granulicatella	p_Firmicutes	Health	Wilcoxon Rank Sum Test	0.490438	0.832279
Health - IBS	g_Actinotignum	p_Actinobacteria	Health	Wilcoxon Rank Sum Test	0.491927	0.833226
Health - IBS	g_Glutamicibacter	p_Actinobacteria	Health	Wilcoxon Rank Sum Test	0.492432	0.833226
Health - IBS	g_Evansella	p_Firmicutes	Health	Wilcoxon Rank Sum Test	0.495208	0.837079
Health - IBS	g_Companilactobacillus	p_Firmicutes	Health	Wilcoxon Rank Sum Test	0.497897	0.839191
Health - IBS	g_Limnobacter	p_Proteobacteria	Health	Wilcoxon Rank Sum Test	0.500131	0.839191
Health - IBS	g_Delftia	p_Proteobacteria	Health	Wilcoxon Rank Sum Test	0.50117	0.839191
Health - IBS	g_Hallella	p_Bacteroidetes	Health	Wilcoxon Rank Sum Test	0.502289	0.839191
Health - IBS	g_Rhabdanaerobium	p_Firmicutes	Health	Wilcoxon Rank Sum Test	0.505964	0.839191
Health - IBS	g_Cellulosilyticum	p_Firmicutes	Health	Wilcoxon Rank Sum Test	0.508699	0.839191
Health - IBS	g_Parvimonas	p_Firmicutes	Health	Wilcoxon Rank Sum Test	0.510362	0.839191
Health - IBS	g_Weizmannia	p_Firmicutes	Health	Wilcoxon Rank Sum Test	0.512839	0.839191
Health - IBS	g_Mogibacterium	p_Firmicutes	Health	Wilcoxon Rank Sum Test	0.512844	0.839191
Health - IBS	g_Stenotrophomonas	p_Proteobacteria	Health	Wilcoxon Rank Sum Test	0.516644	0.839191
Health - IBS	g_Andreesenia	p_Firmicutes	Health	Wilcoxon Rank Sum Test	0.516865	0.839191
Health - IBS	g_Solitalea	p_Bacteroidetes	Health	Wilcoxon Rank Sum Test	0.517476	0.839191
Health - IBS	g_Megasphaera	p_Firmicutes	Health	Wilcoxon Rank Sum Test	0.517722	0.839191
Health - IBS	g_Persicobacter	p_Bacteroidetes	Health	Wilcoxon Rank Sum Test	0.520359	0.839191
Health - IBS	g_Nitratiruptor	p_Proteobacteria	Health	Wilcoxon Rank Sum Test	0.523866	0.839191
Health - IBS	g_Humibacter	p_Actinobacteria	Health	Wilcoxon Rank Sum Test	0.523866	0.839191
Health - IBS	g_Rossellomorea	p_Firmicutes	Health	Wilcoxon Rank Sum Test	0.525711	0.839191
Health - IBS	g_Gleimia	p_Actinobacteria	Health	Wilcoxon Rank Sum Test	0.527124	0.839191
Health - IBS	g_Burkholderia	p_Proteobacteria	Health	Wilcoxon Rank Sum Test	0.527159	0.839191
Health - IBS	g_Candidatus_Solibacter	p_Acidobacteria	Health	Wilcoxon Rank Sum Test	0.527594	0.839191
Health - IBS	g_Desulfofundulus	p_Firmicutes	Health	Wilcoxon Rank Sum Test	0.52856	0.839191
Health - IBS	g_Alteromonas	p_Proteobacteria	Health	Wilcoxon Rank Sum Test	0.529634	0.839191
Health - IBS	g_Leptonema	p_Spirochaetes	Health	Wilcoxon Rank Sum Test	0.529808	0.839191
Health - IBS	g_Cyanobacterium	p_Cyanobacteria	Health	Wilcoxon Rank Sum Test	0.531825	0.839191
Health - IBS	g_Methylophilus	p_Proteobacteria	Health	Wilcoxon Rank Sum Test	0.533276	0.839191
Health - IBS	g_Brevibacterium	p_Actinobacteria	Health	Wilcoxon Rank Sum Test	0.53458	0.839191
Health - IBS	g_Margalitia	p_Firmicutes	Health	Wilcoxon Rank Sum Test	0.537824	0.839191
Health - IBS	g_Geobacillus	p_Firmicutes	Health	Wilcoxon Rank Sum Test	0.537947	0.839191
Health - IBS	g_Apibacter	p_Bacteroidetes	Health	Wilcoxon Rank Sum Test	0.538524	0.839191
Health - IBS	g_Coriobacterium	p_Actinobacteria	Health	Wilcoxon Rank Sum Test	0.548541	0.839191
Health - IBS	g_Granulosicoccus	p_Proteobacteria	Health	Wilcoxon Rank Sum Test	0.549637	0.839191
Health - IBS	g_Insolitispirillum	p_Proteobacteria	Health	Wilcoxon Rank Sum Test	0.549672	0.839191
Health - IBS	g_Nakamurella	p_Actinobacteria	Health	Wilcoxon Rank Sum Test	0.551833	0.839191
Health - IBS	g_Wenzhouxiangella	p_Proteobacteria	Health	Wilcoxon Rank Sum Test	0.556236	0.839191
Health - IBS	g_Salinicoccus	p_Firmicutes	Health	Wilcoxon Rank Sum Test	0.55734	0.839191
Health - IBS	g_Bisgaard	p_Proteobacteria	Health	Wilcoxon Rank Sum Test	0.55734	0.839191
Health - IBS	g_Steroidobacter	p_Proteobacteria	Health	Wilcoxon Rank Sum Test	0.557512	0.839191
Health - IBS	g_Neisseria	p_Proteobacteria	Health	Wilcoxon Rank Sum Test	0.558051	0.839191
Health - IBS	g_Hyphomonas	p_Proteobacteria	Health	Wilcoxon Rank Sum Test	0.558444	0.839191
Health - IBS	g_Pirellula	p_Planctomycetes	Health	Wilcoxon Rank Sum Test	0.562049	0.839191
Health - IBS	g_Chlamydia	p_Chlamydiae	Health	Wilcoxon Rank Sum Test	0.562049	0.839191
Health - IBS	g_Sinorhizobium	p_Proteobacteria	Health	Wilcoxon Rank Sum Test	0.562049	0.839191
Health - IBS	g_Enhygromyxa	p_Proteobacteria	Health	Wilcoxon Rank Sum Test	0.562049	0.839191
Health - IBS	g_Hahella	p_Proteobacteria	Health	Wilcoxon Rank Sum Test	0.562049	0.839191
Health - IBS	g_Niveispirillum	p_Proteobacteria	Health	Wilcoxon Rank Sum Test	0.562049	0.839191
Health - IBS	g_Oerskovia	p_Actinobacteria	Health	Wilcoxon Rank Sum Test	0.562049	0.839191
Health - IBS	g_Desulfonatronum	p_Proteobacteria	Health	Wilcoxon Rank Sum Test	0.562049	0.839191
Health - IBS	g_Heliophilum	p_Firmicutes	Health	Wilcoxon Rank Sum Test	0.562049	0.839191
Health - IBS	g_Laribacter	p_Proteobacteria	Health	Wilcoxon Rank Sum Test	0.562049	0.839191
Health - IBS	g_Hoyosella	p_Actinobacteria	Health	Wilcoxon Rank Sum Test	0.562049	0.839191
Health - IBS	g_Synechocystis	p_Cyanobacteria	Health	Wilcoxon Rank Sum Test	0.562049	0.839191
Health - IBS	g_Tepidimicrobium	p_Firmicutes	Health	Wilcoxon Rank Sum Test	0.562049	0.839191
Health - IBS	g_Pseudoramibacter	p_Firmicutes	Health	Wilcoxon Rank Sum Test	0.562049	0.839191
Health - IBS	g_Marichromatium	p_Proteobacteria	Health	Wilcoxon Rank Sum Test	0.562049	0.839191
Health - IBS	g_Peptostreptococcus	p_Firmicutes	Health	Wilcoxon Rank Sum Test	0.562102	0.839191
Health - IBS	g_Peptococcus	p_Firmicutes	Health	Wilcoxon Rank Sum Test	0.563548	0.839191
Health - IBS	g_Wolbachia	p_Proteobacteria	Health	Wilcoxon Rank Sum Test	0.564254	0.839191
Health - IBS	g_Solimonas	p_Proteobacteria	Health	Wilcoxon Rank Sum Test	0.564254	0.839191
Health - IBS	g_Thermofilum	p_Crenarchaeota	Health	Wilcoxon Rank Sum Test	0.564254	0.839191
Health - IBS	g_Thiomicrorhabdus	p_Proteobacteria	Health	Wilcoxon Rank Sum Test	0.564254	0.839191
Health - IBS	g_Roseibium	p_Proteobacteria	Health	Wilcoxon Rank Sum Test	0.564254	0.839191
Health - IBS	g_Halolactibacillus	p_Firmicutes	Health	Wilcoxon Rank Sum Test	0.564254	0.839191
Health - IBS	g_Pleomorphomonas	p_Proteobacteria	Health	Wilcoxon Rank Sum Test	0.564254	0.839191
Health - IBS	g_Desulfobotulus	p_Proteobacteria	Health	Wilcoxon Rank Sum Test	0.564254	0.839191
Health - IBS	g_Silanimonas	p_Proteobacteria	Health	Wilcoxon Rank Sum Test	0.564254	0.839191
Health - IBS	g_Polaromonas	p_Proteobacteria	Health	Wilcoxon Rank Sum Test	0.564254	0.839191
Health - IBS	g_Agitococcus	p_Proteobacteria	Health	Wilcoxon Rank Sum Test	0.564254	0.839191
Health - IBS	g_Desulfohalobium	p_Proteobacteria	Health	Wilcoxon Rank Sum Test	0.564254	0.839191
Health - IBS	g_Methylacidiphilum	p_Verrucomicrobia	Health	Wilcoxon Rank Sum Test	0.564254	0.839191
Health - IBS	g_Saccharomonospora	p_Actinobacteria	Health	Wilcoxon Rank Sum Test	0.564254	0.839191
Health - IBS	g_Isochromatium	p_Proteobacteria	Health	Wilcoxon Rank Sum Test	0.564254	0.839191
Health - IBS	g_Tepidimonas	p_Proteobacteria	Health	Wilcoxon Rank Sum Test	0.564254	0.839191
Health - IBS	g_Geomicrobium	p_Firmicutes	Health	Wilcoxon Rank Sum Test	0.564254	0.839191
Health - IBS	g_Magnetococcus	p_Proteobacteria	Health	Wilcoxon Rank Sum Test	0.564254	0.839191
Health - IBS	g_Sinomonas	p_Actinobacteria	Health	Wilcoxon Rank Sum Test	0.564254	0.839191
Health - IBS	g_Gottfriedia	p_Firmicutes	Health	Wilcoxon Rank Sum Test	0.565094	0.839191
Health - IBS	g_Craurococcus	p_Proteobacteria	Health	Wilcoxon Rank Sum Test	0.566464	0.839191
Health - IBS	g_Cetobacterium	p_Fusobacteria	Health	Wilcoxon Rank Sum Test	0.566464	0.839191
Health - IBS	g_Oceanisphaera	p_Proteobacteria	Health	Wilcoxon Rank Sum Test	0.566464	0.839191
Health - IBS	g_Promicromonospora	p_Actinobacteria	Health	Wilcoxon Rank Sum Test	0.566464	0.839191
Health - IBS	g_Amphibacillus	p_Firmicutes	Health	Wilcoxon Rank Sum Test	0.566464	0.839191
Health - IBS	g_Kitasatospora	p_Actinobacteria	Health	Wilcoxon Rank Sum Test	0.566464	0.839191
Health - IBS	g_Desulfomonile	p_Proteobacteria	Health	Wilcoxon Rank Sum Test	0.566464	0.839191
Health - IBS	g_Salinimicrobium	p_Bacteroidetes	Health	Wilcoxon Rank Sum Test	0.566464	0.839191
Health - IBS	g_Candidatus_Phytoplasma	p_Tenericutes	Health	Wilcoxon Rank Sum Test	0.566464	0.839191
Health - IBS	g_Thermosulfidibacter	p_Aquificae	Health	Wilcoxon Rank Sum Test	0.566464	0.839191
Health - IBS	g_Reinekea	p_Proteobacteria	Health	Wilcoxon Rank Sum Test	0.566464	0.839191
Health - IBS	g_Beggiatoa	p_Proteobacteria	Health	Wilcoxon Rank Sum Test	0.566464	0.839191
Health - IBS	g_Robiginitalea	p_Bacteroidetes	Health	Wilcoxon Rank Sum Test	0.566464	0.839191
Health - IBS	g_Ornithinimicrobium	p_Actinobacteria	Health	Wilcoxon Rank Sum Test	0.566464	0.839191
Health - IBS	g_Methyloligella	p_Proteobacteria	Health	Wilcoxon Rank Sum Test	0.566464	0.839191
Health - IBS	g_Cellulomonas	p_Actinobacteria	Health	Wilcoxon Rank Sum Test	0.566464	0.839191
Health - IBS	g_Rivularia	p_Cyanobacteria	Health	Wilcoxon Rank Sum Test	0.566464	0.839191
Health - IBS	g_Halotalea	p_Proteobacteria	Health	Wilcoxon Rank Sum Test	0.566464	0.839191
Health - IBS	g_Marinilabilia	p_Bacteroidetes	Health	Wilcoxon Rank Sum Test	0.566464	0.839191
Health - IBS	g_Thiobacillus	p_Proteobacteria	Health	Wilcoxon Rank Sum Test	0.566464	0.839191
Health - IBS	g_Olsenella	p_Actinobacteria	Health	Wilcoxon Rank Sum Test	0.567188	0.839596
Health - IBS	g_Runella	p_Bacteroidetes	Health	Wilcoxon Rank Sum Test	0.568022	0.84
Health - IBS	g_Odoribacter	p_Bacteroidetes	Health	Wilcoxon Rank Sum Test	0.582492	0.859604
Health - IBS	g_Coprothermobacter	p_Coprothermobacterota	Health	Wilcoxon Rank Sum Test	0.583794	0.861456
Health - IBS	g_Gordonia	p_Actinobacteria	Health	Wilcoxon Rank Sum Test	0.589037	0.867723
Health - IBS	g_Asteroleplasma	p_Tenericutes	Health	Wilcoxon Rank Sum Test	0.594898	0.874689
Health - IBS	g_Dermabacter	p_Actinobacteria	Health	Wilcoxon Rank Sum Test	0.595906	0.874689
Health - IBS	g_Caldicoprobacter	p_Firmicutes	Health	Wilcoxon Rank Sum Test	0.59591	0.874689
Health - IBS	g_Nitratifractor	p_Proteobacteria	Health	Wilcoxon Rank Sum Test	0.597471	0.875
Health - IBS	g_Brevundimonas	p_Proteobacteria	Health	Wilcoxon Rank Sum Test	0.598754	0.875
Health - IBS	g_Mageeibacillus	p_Firmicutes	Health	Wilcoxon Rank Sum Test	0.599188	0.875
Health - IBS	g_Saccharopolyspora	p_Actinobacteria	Health	Wilcoxon Rank Sum Test	0.599588	0.875
Health - IBS	g_Anaerorhabdus	p_Firmicutes	Health	Wilcoxon Rank Sum Test	0.600379	0.875
Health - IBS	g_Tyzzerella	p_Firmicutes	Health	Wilcoxon Rank Sum Test	0.602356	0.87681
Health - IBS	g_Aquaspirillum	p_Proteobacteria	Health	Wilcoxon Rank Sum Test	0.604323	0.877509
Health - IBS	g_Candidatus_Methanomethylophilus	p_Candidatus_Thermoplasmatota	Health	Wilcoxon Rank Sum Test	0.604323	0.877509
Health - IBS	g_Sphaerochaeta	p_Spirochaetes	Health	Wilcoxon Rank Sum Test	0.609312	0.883662
Health - IBS	g_Anaerotignum	p_Firmicutes	Health	Wilcoxon Rank Sum Test	0.611004	0.885452
Health - IBS	g_Kandleria	p_Firmicutes	Health	Wilcoxon Rank Sum Test	0.613178	0.887237
Health - IBS	g_Thermacetogenium	p_Firmicutes	Health	Wilcoxon Rank Sum Test	0.615322	0.889018
Health - IBS	g_Kocuria	p_Actinobacteria	Health	Wilcoxon Rank Sum Test	0.617576	0.892108
Health - IBS	g_Jatrophihabitans	p_Actinobacteria	Health	Wilcoxon Rank Sum Test	0.619316	0.892108
Health - IBS	g_Marinobacterium	p_Proteobacteria	Health	Wilcoxon Rank Sum Test	0.621358	0.892108
Health - IBS	g_Acetonema	p_Firmicutes	Health	Wilcoxon Rank Sum Test	0.621358	0.892108
Health - IBS	g_Lachnobacterium	p_Firmicutes	Health	Wilcoxon Rank Sum Test	0.621358	0.892108
Health - IBS	g_Amycolatopsis	p_Actinobacteria	Health	Wilcoxon Rank Sum Test	0.622367	0.892435
Health - IBS	g_Lachnoclostridium	p_Firmicutes	Health	Wilcoxon Rank Sum Test	0.625878	0.894718
Health - IBS	g_Thermobrachium	p_Firmicutes	Health	Wilcoxon Rank Sum Test	0.627049	0.894718
Health - IBS	g_Anaeroglobus	p_Firmicutes	Health	Wilcoxon Rank Sum Test	0.628138	0.894718
Health - IBS	g_Oxobacter	p_Firmicutes	Health	Wilcoxon Rank Sum Test	0.62878	0.894718
Health - IBS	g_Caldalkalibacillus	p_Firmicutes	Health	Wilcoxon Rank Sum Test	0.632794	0.894718
Health - IBS	g_Streptomyces	p_Actinobacteria	Health	Wilcoxon Rank Sum Test	0.634295	0.894718
Health - IBS	g_Heliomicrobium	p_Firmicutes	Health	Wilcoxon Rank Sum Test	0.635675	0.894718
Health - IBS	g_Rheinheimera	p_Proteobacteria	Health	Wilcoxon Rank Sum Test	0.637184	0.894718
Health - IBS	g_Caldibacillus	p_Firmicutes	Health	Wilcoxon Rank Sum Test	0.63722	0.894718
Health - IBS	g_Providencia	p_Proteobacteria	Health	Wilcoxon Rank Sum Test	0.638868	0.894718
Health - IBS	g_Alcanivorax	p_Proteobacteria	Health	Wilcoxon Rank Sum Test	0.642068	0.894718
Health - IBS	g_Alistipes	p_Bacteroidetes	Health	Wilcoxon Rank Sum Test	0.642531	0.894718
Health - IBS	g_Aerosphaera	p_Firmicutes	Health	Wilcoxon Rank Sum Test	0.643536	0.894718
Health - IBS	g_Bosea	p_Proteobacteria	Health	Wilcoxon Rank Sum Test	0.643903	0.894718
Health - IBS	g_Faecalitalea	p_Firmicutes	Health	Wilcoxon Rank Sum Test	0.646956	0.894718
Health - IBS	g_Hydrogenophaga	p_Proteobacteria	Health	Wilcoxon Rank Sum Test	0.647924	0.894718
Health - IBS	g_Arenibacter	p_Bacteroidetes	Health	Wilcoxon Rank Sum Test	0.649242	0.894718
Health - IBS	g_Pseudanabaena	p_Cyanobacteria	Health	Wilcoxon Rank Sum Test	0.649242	0.894718
Health - IBS	g_Tibeticola	p_Proteobacteria	Health	Wilcoxon Rank Sum Test	0.651066	0.894718
Health - IBS	g_Thalassomonas	p_Proteobacteria	Health	Wilcoxon Rank Sum Test	0.651066	0.894718
Health - IBS	g_Vulgatibacteraceae	p_Proteobacteria	Health	Wilcoxon Rank Sum Test	0.651066	0.894718
Health - IBS	g_Marinilactibacillus	p_Firmicutes	Health	Wilcoxon Rank Sum Test	0.651066	0.894718
Health - IBS	g_Acetobacterium	p_Firmicutes	Health	Wilcoxon Rank Sum Test	0.652893	0.894718
Health - IBS	g_Desulfurivibrio	p_Proteobacteria	Health	Wilcoxon Rank Sum Test	0.652893	0.894718
Health - IBS	g_Natronincola	p_Firmicutes	Health	Wilcoxon Rank Sum Test	0.652893	0.894718
Health - IBS	g_Caviibacter	p_Fusobacteria	Health	Wilcoxon Rank Sum Test	0.652893	0.894718
Health - IBS	g_Komagataeibacter	p_Proteobacteria	Health	Wilcoxon Rank Sum Test	0.652893	0.894718
Health - IBS	g_Rubellimicrobium	p_Proteobacteria	Health	Wilcoxon Rank Sum Test	0.654721	0.894718
Health - IBS	g_Pullulanibacillus	p_Firmicutes	Health	Wilcoxon Rank Sum Test	0.654721	0.894718
Health - IBS	g_Desulfurella	p_Proteobacteria	Health	Wilcoxon Rank Sum Test	0.654721	0.894718
Health - IBS	g_Arthrospira	p_Cyanobacteria	Health	Wilcoxon Rank Sum Test	0.656551	0.894718
Health - IBS	g_Anaeromyxobacter	p_Proteobacteria	Health	Wilcoxon Rank Sum Test	0.656551	0.894718
Health - IBS	g_Pseudostreptobacillus	p_Fusobacteria	Health	Wilcoxon Rank Sum Test	0.656551	0.894718
Health - IBS	g_Rouxiella	p_Proteobacteria	Health	Wilcoxon Rank Sum Test	0.656791	0.894718
Health - IBS	g_Listeria	p_Firmicutes	Health	Wilcoxon Rank Sum Test	0.656968	0.894718
Health - IBS	g_Erythrobacter	p_Proteobacteria	Health	Wilcoxon Rank Sum Test	0.658384	0.894718
Health - IBS	g_Gimesia	p_Planctomycetes	Health	Wilcoxon Rank Sum Test	0.658384	0.894718
Health - IBS	g_Curtobacterium	p_Actinobacteria	Health	Wilcoxon Rank Sum Test	0.658384	0.894718
Health - IBS	g_Salinivibrio	p_Proteobacteria	Health	Wilcoxon Rank Sum Test	0.658384	0.894718
Health - IBS	g_Sandaracinus	p_Proteobacteria	Health	Wilcoxon Rank Sum Test	0.658384	0.894718
Health - IBS	g_Leucothrix	p_Proteobacteria	Health	Wilcoxon Rank Sum Test	0.658384	0.894718
Health - IBS	g_Candidatus_Puniceispirillum	p_Proteobacteria	Health	Wilcoxon Rank Sum Test	0.658662	0.894718
Health - IBS	g_Thermoanaerobacter	p_Firmicutes	Health	Wilcoxon Rank Sum Test	0.659385	0.894718
Health - IBS	g_Microbacter	p_Bacteroidetes	Health	Wilcoxon Rank Sum Test	0.659586	0.894718
Health - IBS	g_Weeksella	p_Bacteroidetes	Health	Wilcoxon Rank Sum Test	0.660218	0.894718
Health - IBS	g_Phyllobacterium	p_Proteobacteria	Health	Wilcoxon Rank Sum Test	0.660218	0.894718
Health - IBS	g_Parapedobacter	p_Bacteroidetes	Health	Wilcoxon Rank Sum Test	0.660218	0.894718
Health - IBS	g_Litchfieldia	p_Firmicutes	Health	Wilcoxon Rank Sum Test	0.664186	0.898033
Health - IBS	g_Maledivibacter	p_Firmicutes	Health	Wilcoxon Rank Sum Test	0.664361	0.898033
Health - IBS	g_Enterococcus	p_Firmicutes	IBS	Wilcoxon Rank Sum Test	0.667331	0.899982
Health - IBS	g_Mahella	p_Firmicutes	Health	Wilcoxon Rank Sum Test	0.667377	0.899982
Health - IBS	g_Virgibacillus	p_Firmicutes	Health	Wilcoxon Rank Sum Test	0.667704	0.90028
Health - IBS	g_Halobacteriovorax	p_Proteobacteria	Health	Wilcoxon Rank Sum Test	0.672006	0.903855
Health - IBS	g_Thiomonas	p_Proteobacteria	Health	Wilcoxon Rank Sum Test	0.67302	0.903855
Health - IBS	g_Mariniphaga	p_Bacteroidetes	Health	Wilcoxon Rank Sum Test	0.67302	0.903855
Health - IBS	g_Meiothermus	p_Deinococcus_Thermus	Health	Wilcoxon Rank Sum Test	0.674373	0.904146
Health - IBS	g_Pseudidiomarina	p_Proteobacteria	Health	Wilcoxon Rank Sum Test	0.682391	0.913817
Health - IBS	g_Ktedonobacter	p_Chloroflexi	Health	Wilcoxon Rank Sum Test	0.684102	0.915435
Health - IBS	g_Rahnella	p_Proteobacteria	Health	Wilcoxon Rank Sum Test	0.687185	0.918385
Health - IBS	g_Gloeobacter	p_Cyanobacteria	Health	Wilcoxon Rank Sum Test	0.688856	0.919994
Health - IBS	g_Lysinibacillus	p_Firmicutes	Health	Wilcoxon Rank Sum Test	0.690238	0.920266
Health - IBS	g_Viridibacillus	p_Firmicutes	Health	Wilcoxon Rank Sum Test	0.697111	0.922687
Health - IBS	g_Gluconobacter	p_Proteobacteria	Health	Wilcoxon Rank Sum Test	0.697111	0.922687
Health - IBS	g_Ureaplasma	p_Tenericutes	Health	Wilcoxon Rank Sum Test	0.698026	0.922687
Health - IBS	g_Lysobacter	p_Proteobacteria	Health	Wilcoxon Rank Sum Test	0.698698	0.922687
Health - IBS	g_Cereibacter	p_Proteobacteria	Health	Wilcoxon Rank Sum Test	0.698698	0.922687
Health - IBS	g_Caminicella	p_Firmicutes	Health	Wilcoxon Rank Sum Test	0.699318	0.922687
Health - IBS	g_Methylomicrobium	p_Proteobacteria	Health	Wilcoxon Rank Sum Test	0.700287	0.922687
Health - IBS	g_Caldanaerobacter	p_Firmicutes	Health	Wilcoxon Rank Sum Test	0.700287	0.922687
Health - IBS	g_Dehalogenimonas	p_Chloroflexi	Health	Wilcoxon Rank Sum Test	0.700355	0.922687
Health - IBS	g_Pseudopedobacter	p_Bacteroidetes	Health	Wilcoxon Rank Sum Test	0.700612	0.922687
Health - IBS	g_Acidocella	p_Proteobacteria	Health	Wilcoxon Rank Sum Test	0.701876	0.922687
Health - IBS	g_Schwartzia	p_Firmicutes	Health	Wilcoxon Rank Sum Test	0.703467	0.922687
Health - IBS	g_Arenicella	p_Proteobacteria	Health	Wilcoxon Rank Sum Test	0.703467	0.922687
Health - IBS	g_Brumimicrobium	p_Bacteroidetes	Health	Wilcoxon Rank Sum Test	0.703467	0.922687
Health - IBS	g_Thorsellia	p_Proteobacteria	Health	Wilcoxon Rank Sum Test	0.705059	0.923214
Health - IBS	g_Dactylosporangium	p_Actinobacteria	Health	Wilcoxon Rank Sum Test	0.705059	0.923214
Health - IBS	g_Pontibacter	p_Bacteroidetes	Health	Wilcoxon Rank Sum Test	0.708247	0.92374
Health - IBS	g_Rhodoferax	p_Proteobacteria	Health	Wilcoxon Rank Sum Test	0.709843	0.92374
Health - IBS	g_Endozoicomonas	p_Proteobacteria	Health	Wilcoxon Rank Sum Test	0.709843	0.92374
Health - IBS	g_Chloroherpeton	p_Chlorobi	Health	Wilcoxon Rank Sum Test	0.709843	0.92374
Health - IBS	g_Pelosinus	p_Firmicutes	Health	Wilcoxon Rank Sum Test	0.709843	0.92374
Health - IBS	g_Leucobacter	p_Actinobacteria	Health	Wilcoxon Rank Sum Test	0.71144	0.92374
Health - IBS	g_Cellulophaga	p_Bacteroidetes	Health	Wilcoxon Rank Sum Test	0.71144	0.92374
Health - IBS	g_Daejeonella	p_Bacteroidetes	Health	Wilcoxon Rank Sum Test	0.712333	0.924
Health - IBS	g_Priestia	p_Firmicutes	IBS	Wilcoxon Rank Sum Test	0.71283	0.924259
Health - IBS	g_Breznakibacter	p_Bacteroidetes	Health	Wilcoxon Rank Sum Test	0.715186	0.925813
Health - IBS	g_Thauera	p_Proteobacteria	Health	Wilcoxon Rank Sum Test	0.721561	0.931992
Health - IBS	g_Geobacter	p_Proteobacteria	Health	Wilcoxon Rank Sum Test	0.722711	0.931992
Health - IBS	g_Chryseolinea	p_Bacteroidetes	Health	Wilcoxon Rank Sum Test	0.722744	0.931992
Health - IBS	g_Anaerolinea	p_Chloroflexi	Health	Wilcoxon Rank Sum Test	0.722895	0.931992
Health - IBS	g_Anaerotruncus	p_Firmicutes	IBS	Wilcoxon Rank Sum Test	0.724744	0.933528
Health - IBS	g_Ammonifex	p_Firmicutes	Health	Wilcoxon Rank Sum Test	0.729611	0.937875
Health - IBS	g_Furfurilactobacillus	p_Firmicutes	Health	Wilcoxon Rank Sum Test	0.729611	0.937875
Health - IBS	g_Acidithiobacillus	p_Proteobacteria	Health	Wilcoxon Rank Sum Test	0.730758	0.938117
Health - IBS	g_Liquorilactobacillus	p_Firmicutes	Health	Wilcoxon Rank Sum Test	0.731774	0.938357
Health - IBS	g_Desulfococcus	p_Proteobacteria	Health	Wilcoxon Rank Sum Test	0.733886	0.938675
Health - IBS	g_Staphylococcus	p_Firmicutes	IBS	Wilcoxon Rank Sum Test	0.73509	0.938675
Health - IBS	g_Anaerovibrio	p_Firmicutes	Health	Wilcoxon Rank Sum Test	0.735312	0.938675
Health - IBS	g_Desulfobulbus	p_Proteobacteria	Health	Wilcoxon Rank Sum Test	0.737787	0.938675
Health - IBS	g_Cloacibacillus	p_Synergistetes	Health	Wilcoxon Rank Sum Test	0.738007	0.938675
Health - IBS	g_Erysipelothrix	p_Firmicutes	Health	Wilcoxon Rank Sum Test	0.739159	0.938675
Health - IBS	g_Uliginosibacterium	p_Proteobacteria	Health	Wilcoxon Rank Sum Test	0.739564	0.938675
Health - IBS	g_Methylogaea	p_Proteobacteria	Health	Wilcoxon Rank Sum Test	0.739598	0.938675
Health - IBS	g_Symbiobacterium	p_Firmicutes	Health	Wilcoxon Rank Sum Test	0.739757	0.938675
Health - IBS	g_Ochrobactrum	p_Proteobacteria	Health	Wilcoxon Rank Sum Test	0.74246	0.938675
Health - IBS	g_Brachyspira	p_Spirochaetes	Health	Wilcoxon Rank Sum Test	0.74246	0.938675
Health - IBS	g_Kopriimonas	p_Proteobacteria	Health	Wilcoxon Rank Sum Test	0.74246	0.938675
Health - IBS	g_Desulfonispora	p_Firmicutes	Health	Wilcoxon Rank Sum Test	0.743175	0.938911
Health - IBS	g_Simonsiella	p_Proteobacteria	Health	Wilcoxon Rank Sum Test	0.746759	0.941111
Health - IBS	g_Rodentibacter	p_Proteobacteria	Health	Wilcoxon Rank Sum Test	0.748194	0.941111
Health - IBS	g_Gracilimonas	p_Balneolaeota	Health	Wilcoxon Rank Sum Test	0.748194	0.941111
Health - IBS	g_Anaerococcus	p_Firmicutes	IBS	Wilcoxon Rank Sum Test	0.748206	0.941111
Health - IBS	g_Oceaniserpentilla	p_Proteobacteria	Health	Wilcoxon Rank Sum Test	0.751607	0.945114
Health - IBS	g_Arsenophonus	p_Proteobacteria	Health	Wilcoxon Rank Sum Test	0.753957	0.945454
Health - IBS	g_Leptotrichia	p_Fusobacteria	Health	Wilcoxon Rank Sum Test	0.753984	0.945454
Health - IBS	g_Allosphingosinicella	p_Proteobacteria	Health	Wilcoxon Rank Sum Test	0.755516	0.945454
Health - IBS	g_Flavobacterium	p_Bacteroidetes	Health	Wilcoxon Rank Sum Test	0.756068	0.945454
Health - IBS	g_Latilactobacillus	p_Firmicutes	Health	Wilcoxon Rank Sum Test	0.756824	0.945454
Health - IBS	g_Wandonia	p_Bacteroidetes	Health	Wilcoxon Rank Sum Test	0.758126	0.945454
Health - IBS	g_Shuttleworthia	p_Firmicutes	Health	Wilcoxon Rank Sum Test	0.758126	0.945454
Health - IBS	g_Adhaeribacter	p_Bacteroidetes	Health	Wilcoxon Rank Sum Test	0.759431	0.94568
Health - IBS	g_Salisaeta	p_Bacteroidetes	Health	Wilcoxon Rank Sum Test	0.760738	0.946355
Health - IBS	g_Rhodospirillum	p_Proteobacteria	Health	Wilcoxon Rank Sum Test	0.762045	0.946355
Health - IBS	g_Zymomonas	p_Proteobacteria	Health	Wilcoxon Rank Sum Test	0.762045	0.946355
Health - IBS	g_Desulfomicrobium	p_Proteobacteria	Health	Wilcoxon Rank Sum Test	0.765854	0.950301
Health - IBS	g_Rhodopseudomonas	p_Proteobacteria	Health	Wilcoxon Rank Sum Test	0.768591	0.951977
Health - IBS	g_Enterovibrio	p_Proteobacteria	Health	Wilcoxon Rank Sum Test	0.768591	0.951977
Health - IBS	g_Alkalibacterium	p_Firmicutes	Health	Wilcoxon Rank Sum Test	0.770615	0.952412
Health - IBS	g_Idiomarina	p_Proteobacteria	Health	Wilcoxon Rank Sum Test	0.770833	0.952412
Health - IBS	g_Erysipelatoclostridium	p_Firmicutes	IBS	Wilcoxon Rank Sum Test	0.771835	0.952628
Health - IBS	g_Intestinibacter	p_Firmicutes	IBS	Wilcoxon Rank Sum Test	0.774534	0.954291
Health - IBS	g_Cytophaga	p_Bacteroidetes	Health	Wilcoxon Rank Sum Test	0.775153	0.954291
Health - IBS	g_Rhizobium	p_Proteobacteria	Health	Wilcoxon Rank Sum Test	0.779087	0.958195
Health - IBS	g_Kurthia	p_Firmicutes	Health	Wilcoxon Rank Sum Test	0.7803	0.958404
Health - IBS	g_Mediterraneibacter	p_Firmicutes	IBS	Wilcoxon Rank Sum Test	0.785159	0.963523
Health - IBS	g_Lachnoanaerobaculum	p_Firmicutes	Health	Wilcoxon Rank Sum Test	0.785883	0.963726
Health - IBS	g_Saccharicrinis	p_Bacteroidetes	Health	Wilcoxon Rank Sum Test	0.787738	0.964131
Health - IBS	g_Chitinophaga	p_Bacteroidetes	Health	Wilcoxon Rank Sum Test	0.788293	0.964131
Health - IBS	g_Holzapfelia	p_Firmicutes	Health	Wilcoxon Rank Sum Test	0.788803	0.964333
Health - IBS	g_Mannheimia	p_Proteobacteria	Health	Wilcoxon Rank Sum Test	0.789635	0.964535
Health - IBS	g_Marinifilum	p_Bacteroidetes	Health	Wilcoxon Rank Sum Test	0.795947	0.968788
Health - IBS	g_Nitrospira	p_Nitrospirae	Health	Wilcoxon Rank Sum Test	0.796045	0.968788
Health - IBS	g_Sphaerobacter	p_Chloroflexi	Health	Wilcoxon Rank Sum Test	0.796366	0.968788
Health - IBS	g_Sodalis	p_Proteobacteria	Health	Wilcoxon Rank Sum Test	0.798019	0.9702
Health - IBS	g_Shigella	p_Proteobacteria	Health	Wilcoxon Rank Sum Test	0.799943	0.971609
Health - IBS	g_Pseudarthrobacter	p_Actinobacteria	Health	Wilcoxon Rank Sum Test	0.800992	0.971801
Health - IBS	g_Mesorhizobium	p_Proteobacteria	Health	Wilcoxon Rank Sum Test	0.80394	0.974418
Health - IBS	g_Photobacterium	p_Proteobacteria	Health	Wilcoxon Rank Sum Test	0.807362	0.975547
Health - IBS	g_Aquiflexum	p_Bacteroidetes	Health	Wilcoxon Rank Sum Test	0.807831	0.975547
Health - IBS	g_Elusimicrobium	p_Elusimicrobia	Health	Wilcoxon Rank Sum Test	0.807834	0.975547
Health - IBS	g_Scardovia	p_Actinobacteria	Health	Wilcoxon Rank Sum Test	0.809645	0.975547
Health - IBS	g_Candidatus_Babela	p_Candidatus_Dependentiae	Health	Wilcoxon Rank Sum Test	0.809714	0.975547
Health - IBS	g_Luteitalea	p_Acidobacteria	Health	Wilcoxon Rank Sum Test	0.809979	0.975547
Health - IBS	g_Anaerocolumna	p_Firmicutes	Health	Wilcoxon Rank Sum Test	0.813229	0.978141
Health - IBS	g_Pseudoflavonifractor	p_Firmicutes	Health	Wilcoxon Rank Sum Test	0.81729	0.98193
Health - IBS	g_Nocardioides	p_Actinobacteria	Health	Wilcoxon Rank Sum Test	0.818776	0.983311
Health - IBS	g_Leuconostoc	p_Firmicutes	Health	Wilcoxon Rank Sum Test	0.822194	0.984865
Health - IBS	g_Paracoccus	p_Proteobacteria	Health	Wilcoxon Rank Sum Test	0.822475	0.984865
Health - IBS	g_Youngiibacter	p_Firmicutes	Health	Wilcoxon Rank Sum Test	0.823407	0.985041
Health - IBS	g_Garciella	p_Firmicutes	Health	Wilcoxon Rank Sum Test	0.82512	0.985393
Health - IBS	g_Pelobacter	p_Proteobacteria	Health	Wilcoxon Rank Sum Test	0.825316	0.985393
Health - IBS	g_Gottschalkia	p_Firmicutes	Health	Wilcoxon Rank Sum Test	0.826714	0.986761
Health - IBS	g_Prolixibacter	p_Bacteroidetes	Health	Wilcoxon Rank Sum Test	0.82768	0.986935
Health - IBS	g_Hirschia	p_Proteobacteria	Health	Wilcoxon Rank Sum Test	0.829213	0.987108
Health - IBS	g_Sulfurimonas	p_Proteobacteria	Health	Wilcoxon Rank Sum Test	0.832094	0.98966
Health - IBS	g_Dorea	p_Firmicutes	Health	Wilcoxon Rank Sum Test	0.83474	0.992207
Health - IBS	g_Fodinicurvata	p_Proteobacteria	Health	Wilcoxon Rank Sum Test	0.837403	0.993561
Health - IBS	g_Microbacterium	p_Actinobacteria	Health	Wilcoxon Rank Sum Test	0.837957	0.993727
Health - IBS	g_Fusobacterium	p_Fusobacteria	Health	Wilcoxon Rank Sum Test	0.841232	0.996262
Health - IBS	g_Desulfatiglans	p_Proteobacteria	Health	Wilcoxon Rank Sum Test	0.842836	0.997608
Health - IBS	g_Methylobacterium	p_Proteobacteria	Health	Wilcoxon Rank Sum Test	0.845822	1
Health - IBS	g_Peribacillus	p_Firmicutes	Health	Wilcoxon Rank Sum Test	0.848618	1
Health - IBS	g_Weissella	p_Firmicutes	Health	Wilcoxon Rank Sum Test	0.849392	1
Health - IBS	g_Blattabacterium	p_Bacteroidetes	Health	Wilcoxon Rank Sum Test	0.851462	1
Health - IBS	g_Sutcliffiella	p_Firmicutes	Health	Wilcoxon Rank Sum Test	0.852888	1
Health - IBS	g_Cronobacter	p_Proteobacteria	Health	Wilcoxon Rank Sum Test	0.855768	1
Health - IBS	g_Opitutus	p_Verrucomicrobia	Health	Wilcoxon Rank Sum Test	0.856346	1
Health - IBS	g_Allobaculum	p_Firmicutes	Health	Wilcoxon Rank Sum Test	0.856392	1
Health - IBS	g_Megamonas	p_Firmicutes	Health	Wilcoxon Rank Sum Test	0.857261	1
Health - IBS	g_Natranaerobius	p_Firmicutes	Health	Wilcoxon Rank Sum Test	0.858258	1
Health - IBS	g_Iamia	p_Actinobacteria	Health	Wilcoxon Rank Sum Test	0.859752	1
Health - IBS	g_Haemophilus	p_Proteobacteria	Health	Wilcoxon Rank Sum Test	0.860579	1
Health - IBS	g_Filimonas	p_Bacteroidetes	Health	Wilcoxon Rank Sum Test	0.861978	1
Health - IBS	g_Cytobacillus	p_Firmicutes	Health	Wilcoxon Rank Sum Test	0.863136	1
Health - IBS	g_Alkalihalobacillus	p_Firmicutes	Health	Wilcoxon Rank Sum Test	0.864972	1
Health - IBS	g_Simkania	p_Chlamydiae	Health	Wilcoxon Rank Sum Test	0.86623	1
Health - IBS	g_Parasutterella	p_Proteobacteria	IBS	Wilcoxon Rank Sum Test	0.866957	1
Health - IBS	g_Moritella	p_Proteobacteria	Health	Wilcoxon Rank Sum Test	0.867082	1
Health - IBS	g_Cocleimonas	p_Proteobacteria	Health	Wilcoxon Rank Sum Test	0.868668	1
Health - IBS	g_Fannyhessea	p_Actinobacteria	Health	Wilcoxon Rank Sum Test	0.87018	1
Health - IBS	g_Rummeliibacillus	p_Firmicutes	Health	Wilcoxon Rank Sum Test	0.871102	1
Health - IBS	g_Lentisphaera	p_Lentisphaerae	Health	Wilcoxon Rank Sum Test	0.871681	1
Health - IBS	g_Peptacetobacter	p_Firmicutes	Health	Wilcoxon Rank Sum Test	0.872882	1
Health - IBS	g_Ectothiorhodospira	p_Proteobacteria	Health	Wilcoxon Rank Sum Test	0.87488	1
Health - IBS	g_Trichococcus	p_Firmicutes	Health	Wilcoxon Rank Sum Test	0.87601	1
Health - IBS	g_Bowdeniella	p_Actinobacteria	Health	Wilcoxon Rank Sum Test	0.883189	1
Health - IBS	g_Salinisphaera	p_Proteobacteria	Health	Wilcoxon Rank Sum Test	0.884883	1
Health - IBS	g_Microscilla	p_Bacteroidetes	Health	Wilcoxon Rank Sum Test	0.887477	1
Health - IBS	g_Morganella	p_Proteobacteria	Health	Wilcoxon Rank Sum Test	0.893919	1
Health - IBS	g_Planococcus	p_Firmicutes	Health	Wilcoxon Rank Sum Test	0.904792	1
Health - IBS	g_Anaerostipes	p_Firmicutes	Health	Wilcoxon Rank Sum Test	0.906362	1
Health - IBS	g_Herbaspirillum	p_Proteobacteria	Health	Wilcoxon Rank Sum Test	0.908318	1
Health - IBS	g_Xenorhabdus	p_Proteobacteria	Health	Wilcoxon Rank Sum Test	0.911503	1
Health - IBS	g_Ethanoligenens	p_Firmicutes	Health	Wilcoxon Rank Sum Test	0.913524	1
Health - IBS	g_Anoxybacillus	p_Firmicutes	Health	Wilcoxon Rank Sum Test	0.913779	1
Health - IBS	g_Desulfotomaculum	p_Firmicutes	Health	Wilcoxon Rank Sum Test	0.923884	1
Health - IBS	g_Moorella	p_Firmicutes	Health	Wilcoxon Rank Sum Test	0.929297	1
Health - IBS	g_Paenibacillus	p_Firmicutes	Health	Wilcoxon Rank Sum Test	0.941627	1
Health - IBS	g_Parabacteroides	p_Bacteroidetes	Health	Wilcoxon Rank Sum Test	0.941846	1
Health - IBS	g_Citrobacter	p_Proteobacteria	Health	Wilcoxon Rank Sum Test	0.944536	1
Health - IBS	g_Pseudobutyrivibrio	p_Firmicutes	Health	Wilcoxon Rank Sum Test	0.952141	1
Health - IBS	g_Helcococcus	p_Firmicutes	Health	Wilcoxon Rank Sum Test	0.954254	1
Health - IBS	g_Bradyrhizobium	p_Proteobacteria	Health	Wilcoxon Rank Sum Test	0.95727	1
Health - IBS	g_Aneurinibacillus	p_Firmicutes	Health	Wilcoxon Rank Sum Test	0.958271	1
Health - IBS	g_Dysgonomonas	p_Bacteroidetes	Health	Wilcoxon Rank Sum Test	0.958978	1
Health - IBS	g_Niallia	p_Firmicutes	Health	Wilcoxon Rank Sum Test	0.962451	1
Health - IBS	g_Parafannyhessea	p_Actinobacteria	Health	Wilcoxon Rank Sum Test	0.968847	1
Health - IBS	g_Pseudohongiella	p_Proteobacteria	Health	Wilcoxon Rank Sum Test	0.969926	1
Health - IBS	g_Methanobrevibacter	p_Firmicutes	Health	Wilcoxon Rank Sum Test	0.975153	1
Health - IBS	g_Ferrimicrobium	p_Actinobacteria	Health	Wilcoxon Rank Sum Test	0.981101	1
Health - IBS	g_Niastella	p_Bacteroidetes	Health	Wilcoxon Rank Sum Test	0.982786	1
Health - IBS	g_Lewinella	p_Bacteroidetes	Health	Wilcoxon Rank Sum Test	0.982795	1
Health - IBS	g_Adlercreutzia	p_Actinobacteria	Health	Wilcoxon Rank Sum Test	0.983803	1
Health - IBS	g_Sporolactobacillus	p_Firmicutes	Health	Wilcoxon Rank Sum Test	0.986021	1
Health - IBS	g_Chryseobacterium	p_Bacteroidetes	Health	Wilcoxon Rank Sum Test	0.986737	1
Health - IBS	g_Oxalophagus	p_Firmicutes	Health	Wilcoxon Rank Sum Test	0.987841	1
Health - IBS	g_Succinispira	p_Firmicutes	Health	Wilcoxon Rank Sum Test	0.987988	1
Health - IBS	g_Unassigned	p_Firmicutes	Health	Wilcoxon Rank Sum Test	0.988418	1
Health - IBS	g_Terrisporobacter	p_Firmicutes	Health	Wilcoxon Rank Sum Test	0.988599	1
Health - IBS	g_Novosphingobium	p_Proteobacteria	Health	Wilcoxon Rank Sum Test	0.988853	1
Health - IBS	g_Oceanobacillus	p_Firmicutes	Health	Wilcoxon Rank Sum Test	0.988945	1
Health - IBS	g_Histophilus	p_Proteobacteria	Health	Wilcoxon Rank Sum Test	0.989958	1
Health - IBS	g_Pyramidobacter	p_Synergistetes	Health	Wilcoxon Rank Sum Test	0.990758	1
Health - IBS	g_Lacrimispora	p_Firmicutes	IBS	Wilcoxon Rank Sum Test	0.99091	1
Health - IBS	g_Comamonas	p_Proteobacteria	Health	Wilcoxon Rank Sum Test	0.990965	1
Health - IBS	g_Chromobacterium	p_Proteobacteria	Health	Wilcoxon Rank Sum Test	0.992613	1
Health - IBS	g_Devosia	p_Proteobacteria	Health	Wilcoxon Rank Sum Test	0.992705	1
Health - IBS	g_Collimonas	p_Proteobacteria	Health	Wilcoxon Rank Sum Test	0.992793	1
Health - IBS	g_Peptoclostridium	p_Firmicutes	Health	Wilcoxon Rank Sum Test	0.992827	1
Health - IBS	g_Treponema	p_Spirochaetes	Health	Wilcoxon Rank Sum Test	0.99389	1
Health - IBS	g_Maridesulfovibrio	p_Proteobacteria	Health	Wilcoxon Rank Sum Test	0.99392	1
Health - IBS	g_Vagococcus	p_Firmicutes	Health	Wilcoxon Rank Sum Test	0.994098	1
Health - IBS	g_Aureimonas	p_Proteobacteria	Health	Wilcoxon Rank Sum Test	0.994262	1
Health - IBS	g_Achromobacter	p_Proteobacteria	Health	Wilcoxon Rank Sum Test	0.994394	1
Health - IBS	g_Bdellovibrio	p_Proteobacteria	Health	Wilcoxon Rank Sum Test	0.99446	1
Health - IBS	g_Enteractinococcus	p_Actinobacteria	Health	Wilcoxon Rank Sum Test	0.99446	1
Health - IBS	g_Paeniclostridium	p_Firmicutes	Health	Wilcoxon Rank Sum Test	0.99446	1
Health - IBS	g_Hydrogenophilus	p_Proteobacteria	Health	Wilcoxon Rank Sum Test	0.995122	1
Health - IBS	g_Desulfobacterium	p_Proteobacteria	Health	Wilcoxon Rank Sum Test	0.99541	1
Health - IBS	g_Eubacterium	p_Firmicutes	IBS	Wilcoxon Rank Sum Test	0.995748	1
Health - IBS	g_Desulfonatronovibrio	p_Proteobacteria	Health	Wilcoxon Rank Sum Test	0.996612	1
Health - IBS	g_Roseiflexus	p_Chloroflexi	Health	Wilcoxon Rank Sum Test	0.996612	1
Health - IBS	g_Brenneria	p_Proteobacteria	Health	Wilcoxon Rank Sum Test	0.996612	1
Health - IBS	g_Marinimicrobium	p_Proteobacteria	Health	Wilcoxon Rank Sum Test	0.996612	1
Health - IBS	g_Aromatoleum	p_Proteobacteria	Health	Wilcoxon Rank Sum Test	0.996612	1
Health - IBS	g_Desulfuromonas	p_Proteobacteria	Health	Wilcoxon Rank Sum Test	0.996612	1
Health - IBS	g_Thiocapsa	p_Proteobacteria	Health	Wilcoxon Rank Sum Test	0.996612	1
Health - IBS	g_Citrifermentans	p_Proteobacteria	Health	Wilcoxon Rank Sum Test	0.996612	1
Health - IBS	g_Demequina	p_Actinobacteria	Health	Wilcoxon Rank Sum Test	0.996612	1
Health - IBS	g_Thermobispora	p_Actinobacteria	Health	Wilcoxon Rank Sum Test	0.996612	1
Health - IBS	g_Flexithrix	p_Bacteroidetes	Health	Wilcoxon Rank Sum Test	0.997131	1
Health - IBS	g_Levilactobacillus	p_Firmicutes	Health	Wilcoxon Rank Sum Test	0.997524	1
Health - IBS	g_Flectobacillus	p_Bacteroidetes	Health	Wilcoxon Rank Sum Test	0.997568	1
Health - IBS	g_Tsukamurella	p_Actinobacteria	Health	Wilcoxon Rank Sum Test	0.997568	1
Health - IBS	g_Methylotenera	p_Proteobacteria	Health	Wilcoxon Rank Sum Test	0.997597	1
Health - IBS	g_Halobacillus	p_Firmicutes	Health	Wilcoxon Rank Sum Test	0.997849	1
Health - IBS	g_Thermoleophilum	p_Actinobacteria	Health	Wilcoxon Rank Sum Test	0.997849	1
Health - IBS	g_Nonlabens	p_Bacteroidetes	Health	Wilcoxon Rank Sum Test	0.998153	1
Health - IBS	g_Allofustis	p_Firmicutes	Health	Wilcoxon Rank Sum Test	0.998153	1
Health - IBS	g_Vitreoscilla	p_Proteobacteria	Health	Wilcoxon Rank Sum Test	0.998153	1
Health - IBS	g_Pseudoxanthomonas	p_Proteobacteria	Health	Wilcoxon Rank Sum Test	0.998565	1
Health - IBS	g_Halanaerobium	p_Firmicutes	Health	Wilcoxon Rank Sum Test	0.998565	1
Health - IBS	g_Metamycoplasma	p_Tenericutes	Health	Wilcoxon Rank Sum Test	0.998871	1
Health - IBS	g_Aliarcobacter	p_Proteobacteria	Health	Wilcoxon Rank Sum Test	0.998871	1
Health - IBS	g_Desulfuromusa	p_Proteobacteria	Health	Wilcoxon Rank Sum Test	0.998871	1
Health - IBS	g_Planktothrix	p_Cyanobacteria	Health	Wilcoxon Rank Sum Test	0.998871	1
Health - IBS	g_Gallibacterium	p_Proteobacteria	Health	Wilcoxon Rank Sum Test	0.998871	1
Health - IBS	g_Leptospirillum	p_Nitrospirae	Health	Wilcoxon Rank Sum Test	0.998871	1
Health - IBS	g_Kingella	p_Proteobacteria	Health	Wilcoxon Rank Sum Test	0.999199	1
Health - IBS	g_Halothiobacillus	p_Proteobacteria	Health	Wilcoxon Rank Sum Test	0.999199	1
Health - IBS	g_Derxia	p_Proteobacteria	Health	Wilcoxon Rank Sum Test	0.999199	1
Health - IBS	g_Lonsdalea	p_Proteobacteria	Health	Wilcoxon Rank Sum Test	0.999566	1
Health - IBS	g_Thermomonas	p_Proteobacteria	Health	Wilcoxon Rank Sum Test	1	1
Health - IBS	g_Aminobacter	p_Proteobacteria	Health	Wilcoxon Rank Sum Test	1	1
Health - IBS	g_Rhodopirellula	p_Planctomycetes	Health	Wilcoxon Rank Sum Test	1	1
Health - IBS	g_Methylorubrum	p_Proteobacteria	Health	Wilcoxon Rank Sum Test	1	1
Health - IBS	g_Flavihumibacter	p_Bacteroidetes	Health	Wilcoxon Rank Sum Test	1	1
Health - IBS	g_Tsuneonella	p_Proteobacteria	Health	Wilcoxon Rank Sum Test	1	1
Health - IBS	g_Ilumatobacter	p_Actinobacteria	Health	Wilcoxon Rank Sum Test	1	1
Health - IBS	g_Anabaena	p_Cyanobacteria	Health	Wilcoxon Rank Sum Test	1	1
Health - IBS	g_Crenobacter	p_Proteobacteria	Health	Wilcoxon Rank Sum Test	1	1
Health - IBS	g_Vulcaniibacterium	p_Proteobacteria	Health	Wilcoxon Rank Sum Test	1	1
Health - IBS	g_Porphyrobacter	p_Proteobacteria	Health	Wilcoxon Rank Sum Test	1	1
Health - IBS	g_Turneriella	p_Spirochaetes	Health	Wilcoxon Rank Sum Test	1	1
Health - IBS	g_Tessaracoccus	p_Actinobacteria	Health	Wilcoxon Rank Sum Test	1	1
Health - IBS	g_Cycloclasticus	p_Proteobacteria	Health	Wilcoxon Rank Sum Test	1	1
Health - IBS	g_Alkalilimnicola	p_Proteobacteria	Health	Wilcoxon Rank Sum Test	1	1
Health - IBS	g_Geodermatophilus	p_Actinobacteria	Health	Wilcoxon Rank Sum Test	1	1
Health - IBS	g_Aliifodinibius	p_Balneolaeota	Health	Wilcoxon Rank Sum Test	1	1
Health - IBS	g_Shinella	p_Proteobacteria	Health	Wilcoxon Rank Sum Test	1	1
Health - IBS	g_Ignatzschineria	p_Proteobacteria	Health	Wilcoxon Rank Sum Test	1	1
Health - IBS	g_Azohydromonas	p_Proteobacteria	Health	Wilcoxon Rank Sum Test	1	1
Health - IBS	g_Actinobaculum	p_Actinobacteria	Health	Wilcoxon Rank Sum Test	1	1
Health - IBS	g_Parachlamydia	p_Chlamydiae	Health	Wilcoxon Rank Sum Test	1	1
Health - IBS	g_Formivibrio	p_Proteobacteria	Health	Wilcoxon Rank Sum Test	1	1
Health - IBS	g_Desulforapulum	p_Proteobacteria	Health	Wilcoxon Rank Sum Test	1	1
Health - IBS	g_Methylomonas	p_Proteobacteria	Health	Wilcoxon Rank Sum Test	1	1
Health - IBS	g_Parvularcula	p_Proteobacteria	Health	Wilcoxon Rank Sum Test	1	1
Health - IBS	g_Erwinia	p_Proteobacteria	Health	Wilcoxon Rank Sum Test	1	1
Health - IBS	g_Succinimonas	p_Proteobacteria	Health	Wilcoxon Rank Sum Test	1	1
Health - IBS	g_Schnuerera	p_Firmicutes	Health	Wilcoxon Rank Sum Test	1	1
Health - IBS	g_Segniliparus	p_Actinobacteria	Health	Wilcoxon Rank Sum Test	1	1
Health - IBS	g_Gracilibacillus	p_Firmicutes	Health	Wilcoxon Rank Sum Test	1	1
Health - IBS	g_Leptolyngbya	p_Cyanobacteria	Health	Wilcoxon Rank Sum Test	1	1
Health - IBS	g_Chroococcidiopsis	p_Cyanobacteria	Health	Wilcoxon Rank Sum Test	1	1
Health - IBS	g_Nitrobacter	p_Proteobacteria	Health	Wilcoxon Rank Sum Test	1	1
Health - IBS	g_Marinicella	p_Proteobacteria	Health	Wilcoxon Rank Sum Test	1	1
Health - IBS	g_Sphaerimonospora	p_Actinobacteria	Health	Wilcoxon Rank Sum Test	1	1
Health - IBS	g_Rhodomicrobium	p_Proteobacteria	Health	Wilcoxon Rank Sum Test	1	1
Health - IBS	g_Desulfohalovibrio	p_Proteobacteria	Health	Wilcoxon Rank Sum Test	1	1
Health - IBS	g_Pedomicrobium	p_Proteobacteria	Health	Wilcoxon Rank Sum Test	1	1
Health - IBS	g_Propionivibrio	p_Proteobacteria	Health	Wilcoxon Rank Sum Test	1	1
Health - IBS	g_Blastococcus	p_Actinobacteria	Health	Wilcoxon Rank Sum Test	1	1
Health - IBS	g_Rathayibacter	p_Actinobacteria	Health	Wilcoxon Rank Sum Test	1	1
Health - IBS	g_Psychromonas	p_Proteobacteria	Health	Wilcoxon Rank Sum Test	1	1
Health - IBS	g_Polyangiaceae	p_Proteobacteria	Health	Wilcoxon Rank Sum Test	1	1
Health - IBS	g_Marinoscillum	p_Bacteroidetes	Health	Wilcoxon Rank Sum Test	1	1
Health - IBS	g_Vogesella	p_Proteobacteria	Health	Wilcoxon Rank Sum Test	1	1
Health - IBS	g_Actinoallomurus	p_Actinobacteria	Health	Wilcoxon Rank Sum Test	1	1
Health - IBS	g_Chitinimonas	p_Proteobacteria	Health	Wilcoxon Rank Sum Test	1	1
Health - IBS	g_Nitrosococcus	p_Proteobacteria	Health	Wilcoxon Rank Sum Test	1	1
Health - IBS	g_Riemerella	p_Bacteroidetes	Health	Wilcoxon Rank Sum Test	1	1
Health - IBS	g_Allostreptomyces	p_Actinobacteria	Health	Wilcoxon Rank Sum Test	1	1
Health - IBS	g_Thermoflexibacter	p_Bacteroidetes	Health	Wilcoxon Rank Sum Test	1	1
Health - IBS	g_Dichelobacter	p_Proteobacteria	Health	Wilcoxon Rank Sum Test	1	1
Health - IBS	g_Aquitalea	p_Proteobacteria	Health	Wilcoxon Rank Sum Test	1	1
Health - IBS	g_Porticoccus	p_Proteobacteria	Health	Wilcoxon Rank Sum Test	1	1
Health - IBS	g_Rhodovibrio	p_Proteobacteria	Health	Wilcoxon Rank Sum Test	1	1
Health - IBS	g_Rhodoblastus	p_Proteobacteria	Health	Wilcoxon Rank Sum Test	1	1
Health - IBS	g_Salinispira	p_Spirochaetes	Health	Wilcoxon Rank Sum Test	1	1
Health - IBS	g_Propionibacterium	p_Actinobacteria	Health	Wilcoxon Rank Sum Test	1	1
Health - IBS	g_Nautilia	p_Proteobacteria	Health	Wilcoxon Rank Sum Test	1	1
Health - IBS	g_Geotalea	p_Proteobacteria	Health	Wilcoxon Rank Sum Test	1	1
Health - IBS	g_Cucumibacter	p_Proteobacteria	Health	Wilcoxon Rank Sum Test	1	1
Health - IBS	g_Balneola	p_Balneolaeota	Health	Wilcoxon Rank Sum Test	1	1
Health - IBS	g_Ilyobacter	p_Fusobacteria	Health	Wilcoxon Rank Sum Test	1	1
Health - IBS	g_Fictibacillus	p_Firmicutes	Health	Wilcoxon Rank Sum Test	1	1
Health - IBS	g_Edaphobacter	p_Acidobacteria	Health	Wilcoxon Rank Sum Test	1	1
Health - IBS	g_Marinitoga	p_Thermotogae	Health	Wilcoxon Rank Sum Test	1	1
