# Supplementary material for: Alternation of the gut microbiota in irritable bowel syndrome: an integrated analysis based on multicenter amplicon sequencing data
Source: J Transl Med. 2023 Feb 11;21:117. doi: 10.1186/s12967-023-03953-7 (PMC9921069; doi:10.1186/s12967-023-03953-7)
Supplement: Supplementary file 7 — Additional file 7: Table S7. Differential analysis of microbial compositions between IBS and healthy controls at the species level. [file 12967_2023_3953_MOESM7_ESM.xlsx]

## Sheet: Sheet1
Table S7. Differential analysis of microbial compositions between IBS and healthy controls at the species level
Taxa_ID	Species	Group with higher abundance	p-value	FDR	Phylum	Family	Genus
Taxon356829	Bifidobacterium_tsurumiense	Health	0.000539892	0.00899648	Actinobacteria	Bifidobacteriaceae	Bifidobacterium
Taxon46125	Abiotrophia_defectiva	Health	0.000561508	0.00899648	Firmicutes	Aerococcaceae	Abiotrophia
Taxon106648	Acinetobacter_bereziniae	Health	0.000626499	0.00899648	Proteobacteria	Moraxellaceae	Acinetobacter
Taxon358742	Clostridium_aldenense	IBS	0.000630291	0.00899648	Firmicutes	Lachnospiraceae	Enterocloster
Taxon1303	Streptococcus_oralis	IBS	0.000635948	0.00899648	Firmicutes	Streptococcaceae	Streptococcus
Taxon216816	Bifidobacterium_longum	Health	0.000692034	0.00899648	Actinobacteria	Bifidobacteriaceae	Bifidobacterium
Taxon2145	Spiroplasma_taiwanense	Health	0.000698357	0.00899648	Tenericutes	Spiroplasmataceae	Spiroplasma
Taxon1685	Bifidobacterium_breve	Health	0.00123378	0.015011	Actinobacteria	Bifidobacteriaceae	Bifidobacterium
Taxon165179	Prevotella_copri	Health	0.00147902	0.0158086	Bacteroidetes	Prevotellaceae	Prevotella
Taxon1547	Erysipelatoclostridium_ramosum	Health	0.00149477	0.0158086	Firmicutes	Erysipelotrichaceae	Erysipelatoclostridium
Taxon999468	Sphingobacterium_sp._LMG_8345	Health	0.00151589	0.0158086	Bacteroidetes	Sphingobacteriaceae	Sphingobacterium
Taxon2173	Methanobrevibacter_smithii	Health	0.00184672	0.0174597	Euryarchaeota	Methanobacteriaceae	Methanosphaera
Taxon1755626	Faecalibacterium_sp._MC_41	Health	0.00192299	0.0174597	Firmicutes	Ruminococcaceae	Faecalibacterium
Taxon78343	Bifidobacterium_boum	Health	0.00205665	0.0174597	Actinobacteria	Bifidobacteriaceae	Bifidobacterium
Taxon84109	Slackia_exigua	Health	0.00213389	0.0174597	Actinobacteria	Eggerthellaceae	Slackia
Taxon264027	Algoriphagus_marincola	Health	0.00221664	0.0174597	Bacteroidetes	Cyclobacteriaceae	Algoriphagus
Taxon1264	Ruminococcus_albus	Health	0.00222598	0.0174597	Firmicutes	Oscillospiraceae	Ruminococcus
Taxon1495	Clostridium_cylindrosporum	Health	0.00223229	0.0174597	Firmicutes	Clostridiaceae	Clostridium
Taxon39495	Eubacterium_uniforme	Health	0.00256057	0.0186922	Firmicutes	Eubacteriaceae	Eubacterium
Taxon749	Pasteurella_aerogenes	Health	0.00256057	0.0186922	Proteobacteria	Pasteurellaceae	Pasteurella
Taxon28127	Prevotella_buccalis	Health	0.00280757	0.0193486	Bacteroidetes	Prevotellaceae	Prevotella
Taxon44749	Sporobacter_termitidis	Health	0.00282719	0.0193486	Firmicutes	Ruminococcaceae	Sporobacter
Taxon100176	Papillibacter_cinnamivorans	Health	0.0030159	0.0196361	Firmicutes	Ruminococcaceae	Papillibacter
Taxon84112	Eggerthella_lenta	IBS	0.00304853	0.0196361	Actinobacteria	Eggerthellaceae	Eggerthella
Taxon1522	Clostridium_innocuum	Health	0.00334625	0.0206355	Firmicutes	Erysipelotrichaceae	Erysipelatoclostridium
Taxon42322	Eubacterium_ruminantium	Health	0.00339214	0.0206355	Firmicutes	Eubacteriaceae	Eubacterium
Taxon131112	Arcanobacterium_phocae	Health	0.00356528	0.020643	Actinobacteria	Actinomycetaceae	Arcanobacterium
Taxon2137	Spiroplasma_apis	Health	0.00358189	0.020643	Tenericutes	Spiroplasmataceae	Spiroplasma
Taxon28126	Prevotella_buccae	Health	0.00395124	0.0219771	Bacteroidetes	Prevotellaceae	Prevotella
Taxon61171	Holdemania_filiformis	IBS	0.00401407	0.0219771	Firmicutes	Erysipelotrichaceae	Holdemania
Taxon589436	Prevotella_fusca	Health	0.00430369	0.0222786	Bacteroidetes	Prevotellaceae	Prevotella
Taxon31971	Eubacterium_dolichum	Health	0.00435587	0.0222786	Firmicutes	Eubacteriaceae	Eubacterium
Taxon1532	Blautia_coccoides	IBS	0.00441183	0.0222786	Firmicutes	Lachnospiraceae	Blautia
Taxon288965	Clostridium_clariflavum	Health	0.00449672	0.0222786	Firmicutes	Ruminococcaceae	Acetivibrio
Taxon1267	Clostridium_ventriculi	Health	0.00477169	0.0222786	Firmicutes	Clostridiaceae	Sarcina
Taxon29391	Gemella_morbillorum	Health	0.00478955	0.0222786	Firmicutes	Bacillales_Incertae_Sedis	Gemella
Taxon1680	Bifidobacterium_adolescentis	Health	0.00484633	0.0222786	Actinobacteria	Bifidobacteriaceae	Bifidobacterium
Taxon549	Pantoea_agglomerans	Health	0.00491197	0.0222786	Proteobacteria	Erwiniaceae	Pantoea
Taxon1015	Bergeyella_zoohelcum	Health	0.00498472	0.0222786	Bacteroidetes	Weeksellaceae	Bergeyella
Taxon1519	Clostridium_tyrobutyricum	Health	0.00559742	0.0245167	Firmicutes	Clostridiaceae	Clostridium
Taxon817	Bacteroides_fragilis	IBS	0.0061604	0.0264535	Bacteroidetes	Bacteroidaceae	Bacteroides
Taxon182182	Actinobacillus_scotiae	Health	0.00636039	0.0266633	Proteobacteria	Pasteurellaceae	Actinobacillus
Taxon971	Selenomonas_ruminantium	Health	0.00645277	0.0266633	Firmicutes	Selenomonadaceae	Selenomonas
Taxon40519	Ruminococcus_callidus	Health	0.00663991	0.0268892	Firmicutes	Oscillospiraceae	Ruminococcus
Taxon1510	Clostridium_stercorarium	Health	0.00675301	0.0268892	Firmicutes	Hungateiclostridiaceae	Thermoclostridium
Taxon69208	Clostridium_polyendosporum	Health	0.00704436	0.0271969	Firmicutes	Clostridiaceae	Clostridium
Taxon46867	Clostridium_chauvoei	Health	0.00707866	0.0271969	Firmicutes	Clostridiaceae	Clostridium
Taxon632	Yersinia_pestis	Health	0.00781546	0.0295101	Proteobacteria	Yersiniaceae	Yersinia
Taxon1563	Desulfosporosinus_orientis	Health	0.00836991	0.031068	Firmicutes	Peptococcaceae	Desulfosporosinus
Taxon45851	Butyrivibrio_crossotus	Health	0.00863038	0.0315009	Firmicutes	Lachnospiraceae	Butyrivibrio
Taxon28037	Streptococcus_mitis	IBS	0.00884023	0.0317379	Firmicutes	Streptococcaceae	Streptococcus
Taxon511	Alcaligenes_faecalis	Health	0.00900876	0.0318213	Proteobacteria	Alcaligenaceae	Alcaligenes
Taxon283734	Staphylococcus_pseudintermedius	Health	0.00927541	0.0322431	Firmicutes	Staphylococcaceae	Staphylococcus
Taxon1307	Streptococcus_suis	IBS	0.00961145	0.0328892	Firmicutes	Streptococcaceae	Streptococcus
Taxon1515	Ruminiclostridium_thermocellum	Health	0.0101281	0.0341241	Firmicutes	Ruminococcaceae	Acetivibrio
Taxon208479	Clostridium_bolteae	IBS	0.0108259	0.0345939	Firmicutes	Lachnospiraceae	Enterocloster
Taxon458033	Chloracidobacterium_thermophilum	Health	0.0108914	0.0345939	Acidobacteria	Unassigned	Chloracidobacterium
Taxon156980	Arthrobacter_woluwensis	Health	0.0108991	0.0345939	Actinobacteria	Micrococcaceae	Arthrobacter
Taxon39496	Eubacterium_ventriosum	Health	0.0109038	0.0345939	Firmicutes	Eubacteriaceae	Eubacterium
Taxon1579	Lactobacillus_acidophilus	Health	0.0112811	0.0345939	Firmicutes	Lactobacillaceae	Lactobacillus
Taxon762210	Bifidobacterium_saguini	Health	0.0113445	0.0345939	Actinobacteria	Bifidobacteriaceae	Bifidobacterium
Taxon1687	Bifidobacterium_coryneforme	Health	0.0113733	0.0345939	Actinobacteria	Bifidobacteriaceae	Bifidobacterium
Taxon310297	Bacteroides_plebeius	Health	0.0115649	0.0346948	Bacteroidetes	Bacteroidaceae	Bacteroides
Taxon403935	Streptomyces_radiopugnans	Health	0.0118447	0.0349042	Actinobacteria	Streptomycetaceae	Streptomyces
Taxon466153	Singulisphaera_acidiphila	Health	0.0119535	0.0349042	Planctomycetes	Isosphaeraceae	Singulisphaera
Taxon216935	Spiroplasma_culicicola	Health	0.0121362	0.0349715	Tenericutes	Spiroplasmataceae	Spiroplasma
Taxon78448	Bifidobacterium_pullorum	Health	0.0124469	0.0352198	Actinobacteria	Bifidobacteriaceae	Bifidobacterium
Taxon39950	Dialister_pneumosintes	Health	0.012544	0.0352198	Firmicutes	Veillonellaceae	Dialister
Taxon1530	Clostridium_carnis	Health	0.0136712	0.0365256	Firmicutes	Clostridiaceae	Clostridium
Taxon81468	Aminobacterium_colombiense	Health	0.0140098	0.0365256	Synergistetes	Synergistaceae	Aminobacterium
Taxon13335	Anaerobiospirillum_succiniciproducens	Health	0.0140098	0.0365256	Proteobacteria	Succinivibrionaceae	Anaerobiospirillum
Taxon149017	Arcanobacterium_hippocoleae	Health	0.0140098	0.0365256	Actinobacteria	Actinomycetaceae	Arcanobacterium
Taxon72022	Methylarcula_marina	Health	0.0140098	0.0365256	Proteobacteria	Rhodobacteraceae	Methylarcula
Taxon271160	Nicoletella_semolina	Health	0.0140098	0.0365256	Proteobacteria	Pasteurellaceae	Nicoletella
Taxon28117	Alistipes_putredinis	Health	0.0147421	0.0379827	Bacteroidetes	Rikenellaceae	Alistipes
Taxon1260	Finegoldia_magna	Health	0.014948	0.0380652	Firmicutes	Peptoniphilaceae	Finegoldia
Taxon261292	Nitrosomonas_sp._Is79A3	Health	0.0151401	0.0381114	Proteobacteria	Nitrosomonadaceae	Nitrosomonas
Taxon68274	Streptomyces_tauricus	Health	0.0158606	0.0393593	Actinobacteria	Streptomycetaceae	Streptomyces
Taxon43997	Catonella_morbi	Health	0.0159953	0.0393593	Firmicutes	Lachnospiraceae	Catonella
Taxon29524	Porphyromonas_circumdentaria	Health	0.0161865	0.0393871	Bacteroidetes	Porphyromonadaceae	Porphyromonas
Taxon437898	Sutterella_parvirubra	Health	0.0164095	0.0394911	Proteobacteria	Sutterellaceae	Sutterella
Taxon51669	Tetragenococcus_halophilus	Health	0.0168525	0.0398635	Firmicutes	Enterococcaceae	Tetragenococcus
Taxon270498	Catabacter_hongkongensis	Health	0.0170406	0.0398635	Firmicutes	Christensenellaceae	Christensenella
Taxon395922	Coraliomargarita_akajimensis	Health	0.0171104	0.0398635	Verrucomicrobia	Puniceicoccaceae	Coraliomargarita
Taxon29355	Clostridium_cellobioparum	Health	0.0183865	0.0423858	Firmicutes	Hungateiclostridiaceae	Ruminiclostridium
Taxon102109	Desulfovibrio_inopinatus	Health	0.0191884	0.0425897	Proteobacteria	Desulfovibrionaceae	Desulfovibrio
Taxon136093	Globicatella_sulfidifaciens	Health	0.0191884	0.0425897	Firmicutes	Aerococcaceae	Globicatella
Taxon743722	Sphingobacterium_sp._21	Health	0.0192664	0.0425897	Bacteroidetes	Sphingobacteriaceae	Sphingobacterium
Taxon35787	Lactobacillus_pontis	Health	0.0196366	0.0425897	Firmicutes	Lactobacillaceae	Limosilactobacillus
Taxon1231	Nitrosospira_multiformis	Health	0.0196366	0.0425897	Proteobacteria	Nitrosomonadaceae	Nitrosospira
Taxon1603886	Bifidobacterium_lemurum	Health	0.0199842	0.0425897	Actinobacteria	Bifidobacteriaceae	Bifidobacterium
Taxon43770	Corynebacterium_striatum	Health	0.0200158	0.0425897	Actinobacteria	Corynebacteriaceae	Corynebacterium
Taxon573	Klebsiella_pneumoniae	Health	0.0200494	0.0425897	Proteobacteria	Enterobacteriaceae	Klebsiella
Taxon182640	Kribbella_flavida	Health	0.0205574	0.0425897	Actinobacteria	Kribbellaceae	Kribbella
Taxon2317	Methanosphaera_stadtmanae	Health	0.0208202	0.0425897	Euryarchaeota	Methanobacteriaceae	Methanosphaera
Taxon179995	Anaerobiospirillum_thomasii	Health	0.0209478	0.0425897	Proteobacteria	Succinivibrionaceae	Anaerobiospirillum
Taxon291644	Bacteroides_salyersiae	Health	0.0215324	0.0425897	Bacteroidetes	Bacteroidaceae	Bacteroides
Taxon146817	Dendrosporobacter_quercicolus	Health	0.0216994	0.0425897	Firmicutes	Sporomusaceae	Dendrosporobacter
Taxon1827099	Peptoniphilus_sp._JCM_8141	Health	0.0223821	0.0425897	Firmicutes	Peptoniphilaceae	Peptoniphilus
Taxon29347	Clostridium_scindens	Health	0.0228291	0.0425897	Firmicutes	Lachnospiraceae	Lachnoclostridium
Taxon393921	Porphyromonas_crevioricanis	Health	0.0231139	0.0425897	Bacteroidetes	Porphyromonadaceae	Porphyromonas
Taxon754476	Methylophaga_nitratireducenticrescens	Health	0.0233472	0.0425897	Proteobacteria	Piscirickettsiaceae	Methylophaga
Taxon471189	Gordonibacter_pamelaeae	Health	0.0237612	0.0425897	Actinobacteria	Eggerthellaceae	Gordonibacter
Taxon43131	Tissierella_praeacuta	Health	0.0238503	0.0425897	Firmicutes	Tissierellaceae	Tissierella
Taxon109790	Lactobacillus_jensenii	Health	0.0242336	0.0425897	Firmicutes	Lactobacillaceae	Lactobacillus
Taxon84031	Clostridium_sartagoforme	Health	0.024326	0.0425897	Firmicutes	Clostridiaceae	Clostridium
Taxon1559	Clostridium_tertium	Health	0.0244279	0.0425897	Firmicutes	Clostridiaceae	Clostridium
Taxon648794	Aeromonas_rivuli	Health	0.0250173	0.0425897	Proteobacteria	Aeromonadaceae	Aeromonas
Taxon1755621	Anaerostipes_sp._MC_31	Health	0.0250173	0.0425897	Firmicutes	Lachnospiraceae	Anaerostipes
Taxon1698	Brevibacterium_epidermidis	Health	0.0250173	0.0425897	Actinobacteria	Brevibacteriaceae	Brevibacterium
Taxon28080	Campylobacter_upsaliensis	Health	0.0250173	0.0425897	Proteobacteria	Campylobacteraceae	Campylobacter
Taxon200	Campylobacter_curvus	Health	0.0250173	0.0425897	Proteobacteria	Campylobacteraceae	Campylobacter
Taxon35757	Corynebacterium_cystitidis	Health	0.0250173	0.0425897	Actinobacteria	Corynebacteriaceae	Corynebacterium
Taxon471499	Dasania_marina	Health	0.0250173	0.0425897	Proteobacteria	Spongiibacteraceae	Dasania
Taxon157691	Leptotrichia_shahii	Health	0.0250173	0.0425897	Fusobacteria	Leptotrichiaceae	Leptotrichia
Taxon1273	Micrococcus_lylae	Health	0.0250173	0.0425897	Actinobacteria	Micrococcaceae	Micrococcus
Taxon1829	Rhodococcus_rhodochrous	Health	0.0250173	0.0425897	Actinobacteria	Nocardiaceae	Rhodococcus
Taxon216944	Spiroplasma_sabaudiense	Health	0.0250173	0.0425897	Tenericutes	Spiroplasmataceae	Spiroplasma
Taxon178214	Facklamia_hominis	Health	0.0251421	0.0425897	Firmicutes	Aerococcaceae	Facklamia
Taxon2150	Acholeplasma_modicum	Health	0.0252815	0.0425897	Tenericutes	Acholeplasmataceae	Acholeplasma
Taxon146919	Salinibacter_ruber	Health	0.0254952	0.0426218	Bacteroidetes	Rhodothermaceae	Salinibacter
Taxon726	Haemophilus_haemolyticus	Health	0.0263957	0.0437928	Proteobacteria	Pasteurellaceae	Haemophilus
Taxon762209	Bifidobacterium_callitrichos	Health	0.026831	0.0441804	Actinobacteria	Bifidobacteriaceae	Bifidobacterium
Taxon847	Oxalobacter_formigenes	Health	0.027392	0.0447676	Proteobacteria	Oxalobacteraceae	Oxalobacter
Taxon797291	Sphingobacterium_lactis	Health	0.0279964	0.0451473	Bacteroidetes	Sphingobacteriaceae	Sphingobacterium
Taxon1536	Hathewaya_limosa	Health	0.0280367	0.0451473	Firmicutes	Clostridiaceae	Hathewaya
Taxon39489	Clostridium_moniliforme	Health	0.0288631	0.0453712	Firmicutes	Clostridiaceae	Clostridium
Taxon2047	Rothia_dentocariosa	Health	0.0294644	0.0453712	Actinobacteria	Micrococcaceae	Rothia
Taxon1078480	Haemophilus_sputorum	Health	0.029585	0.0453712	Proteobacteria	Pasteurellaceae	Haemophilus
Taxon40518	Ruminococcus_bromii	Health	0.0296675	0.0453712	Firmicutes	Ruminococcaceae	Ruminococcus
Taxon166486	Roseburia_intestinalis	Health	0.0297936	0.0453712	Firmicutes	Lachnospiraceae	Roseburia
Taxon49338	Desulfitobacterium_hafniense	Health	0.0303495	0.0453712	Firmicutes	Peptococcaceae	Desulfitobacterium
Taxon168384	Marvinbryantia_formatexigens	Health	0.0304662	0.0453712	Firmicutes	Lachnospiraceae	Marvinbryantia
Taxon90730	Desulfosarcina_cetonica	Health	0.0304699	0.0453712	Proteobacteria	Desulfobacteraceae	Desulfosarcina
Taxon42448	Anaerobranca_horikoshii	Health	0.0309372	0.0453712	Firmicutes	Proteinivoraceae	Anaerobranca
Taxon2743	Marinobacter_hydrocarbonoclasticus	Health	0.0313643	0.0453712	Proteobacteria	Marinobacteraceae	Marinobacter
Taxon39497	Eubacterium_xylanophilum	Health	0.0315642	0.0453712	Firmicutes	Eubacteriaceae	Eubacterium
Taxon626930	Bacteroides_fluxus	Health	0.0320905	0.0453712	Bacteroidetes	Bacteroidaceae	Bacteroides
Taxon2088	Anaeroplasma_bactoclasticum	Health	0.0321346	0.0453712	Tenericutes	Anaeroplasmataceae	Anaeroplasma
Taxon376804	Bacteroides_barnesiae	Health	0.0321852	0.0453712	Bacteroidetes	Bacteroidaceae	Phocaeicola
Taxon1313	Streptococcus_pneumoniae	Health	0.0326196	0.0453712	Firmicutes	Streptococcaceae	Streptococcus
Taxon1069813	Bacillus_berkeleyi	Health	0.0326199	0.0453712	Firmicutes	Bacillaceae	Alkalihalobacillus
Taxon45242	Capnocytophaga_granulosa	Health	0.0327738	0.0453712	Bacteroidetes	Flavobacteriaceae	Capnocytophaga
Taxon387090	Bacteroides_coprophilus	Health	0.0328313	0.0453712	Bacteroidetes	Bacteroidaceae	Phocaeicola
Taxon263475	Viridibacillus_arvi	Health	0.032854	0.0453712	Firmicutes	Methanobacteriaceae	Methanobrevibacter
Taxon454154	Paraprevotella_clara	Health	0.0331287	0.0453712	Bacteroidetes	Prevotellaceae	Paraprevotella
Taxon33959	Lactobacillus_johnsonii	Health	0.0332953	0.0453712	Firmicutes	Lactobacillaceae	Lactobacillus
Taxon38986	Acholeplasma_palmae	Health	0.033326	0.0453712	Tenericutes	Acholeplasmataceae	Acholeplasma
Taxon29529	Chitinophaga_arvensicola	Health	0.0335172	0.0453712	Bacteroidetes	Chitinophagaceae	Chitinophaga
Taxon1335	Streptococcus_equinus	Health	0.0335172	0.0453712	Firmicutes	Streptococcaceae	Streptococcus
Taxon204	Campylobacter_showae	Health	0.033543	0.0453712	Proteobacteria	Campylobacteraceae	Campylobacter
Taxon38875	Bacillus_oleronius	Health	0.0336847	0.0453712	Firmicutes	Bacillaceae	Bacillus
Taxon28125	Prevotella_bivia	Health	0.0337694	0.0453712	Bacteroidetes	Prevotellaceae	Prevotella
Taxon1623	Lactobacillus_ruminis	Health	0.0341776	0.0456396	Firmicutes	Lactobacillaceae	Ligilactobacillus
Taxon1506	Clostridium_sp.	Health	0.0354006	0.0469863	Firmicutes	Clostridiaceae	Clostridium
Taxon85831	Bacteroides_acidifaciens	Health	0.0358	0.0472302	Bacteroidetes	Bacteroidaceae	Bacteroides
Taxon36874	Porphyromonas_cangingivalis	Health	0.0378321	0.0478154	Bacteroidetes	Porphyromonadaceae	Porphyromonas
Taxon28132	Prevotella_melaninogenica	Health	0.0382426	0.0478154	Bacteroidetes	Prevotellaceae	Prevotella
Taxon35833	Bilophila_wadsworthia	Health	0.0389868	0.0478154	Proteobacteria	Desulfovibrionaceae	Bilophila
Taxon281920	Porphyromonas_uenonis	Health	0.0390478	0.0478154	Bacteroidetes	Porphyromonadaceae	Porphyromonas
Taxon65552	Meiothermus_cerbereus	Health	0.0403401	0.0478154	Deinococcus_Thermus	Thermaceae	Meiothermus
Taxon1492	Clostridium_butyricum	Health	0.0405953	0.0478154	Firmicutes	Clostridiaceae	Clostridium
Taxon237258	Cloacibacterium_normanense	Health	0.0413294	0.0478154	Bacteroidetes	Weeksellaceae	Cloacibacterium
Taxon28026	Bifidobacterium_pseudocatenulatum	Health	0.0413436	0.0478154	Actinobacteria	Bifidobacteriaceae	Bifidobacterium
Taxon48256	Clostridium_hungatei	Health	0.0417484	0.0478154	Firmicutes	Hungateiclostridiaceae	Ruminiclostridium
Taxon44250	Paenibacillus_alvei	Health	0.0430189	0.0478154	Firmicutes	Paenibacillaceae	Paenibacillus
Taxon1302	Streptococcus_gordonii	Health	0.0444126	0.0478154	Firmicutes	Streptococcaceae	Streptococcus
Taxon220684	Bacillus_drentensis	Health	0.0447462	0.0478154	Firmicutes	Bacillaceae	Neobacillus
Taxon147802	Lactobacillus_iners	Health	0.0447767	0.0478154	Firmicutes	Lactobacillaceae	Lactobacillus
Taxon319644	Saccharofermentans_acetigenes	Health	0.0448715	0.0478154	Firmicutes	Hungateiclostridiaceae	Saccharofermentans
Taxon137658	Pseudomonas_indica	Health	0.0449869	0.0478154	Proteobacteria	Pseudomonadaceae	Pseudomonas
Taxon438	Acetobacter_pasteurianus	Health	0.0451954	0.0478154	Proteobacteria	Acetobacteraceae	Acetobacter
Taxon1765967	Acidihalobacter_ferrooxidans	Health	0.0451954	0.0478154	Proteobacteria	Ectothiorhodospiraceae	Acidihalobacter
Taxon53635	Acidimicrobium_ferrooxidans	Health	0.0451954	0.0478154	Actinobacteria	Acidimicrobiaceae	Acidimicrobium
Taxon498055	Arenimonas_oryziterrae	Health	0.0451954	0.0478154	Proteobacteria	Xanthomonadaceae	Arenimonas
Taxon79885	Bacillus_pseudofirmus	Health	0.0451954	0.0478154	Firmicutes	Bacillaceae	Bacillus
Taxon882157	Bacillus_sp._IHB_B_4043	Health	0.0451954	0.0478154	Firmicutes	Bacillaceae	Bacillus
Taxon1465	Brevibacillus_laterosporus	Health	0.0451954	0.0478154	Firmicutes	Paenibacillaceae	Brevibacillus
Taxon65058	Corynebacterium_ulcerans	Health	0.0451954	0.0478154	Actinobacteria	Corynebacteriaceae	Corynebacterium
Taxon53332	Desulfobulbus_elongatus	Health	0.0451954	0.0478154	Proteobacteria	Desulfobulbaceae	Desulfobulbus
Taxon1528	Eubacterium_barkeri	Health	0.0451954	0.0478154	Firmicutes	Eubacteriaceae	Eubacterium
Taxon738	Haemophilus_parasuis	Health	0.0451954	0.0478154	Proteobacteria	Pasteurellaceae	Glaesserella
Taxon121726	Heliorestis_baculata	Health	0.0451954	0.0478154	Firmicutes	Heliobacteriaceae	Heliorestis
Taxon442734	Lewinella_antarctica	Health	0.0451954	0.0478154	Bacteroidetes	Lewinellaceae	Lewinella
Taxon880	Desulfovibrio_salexigens	Health	0.0451954	0.0478154	Proteobacteria	Desulfovibrionaceae	Maridesulfovibrio
Taxon604332	Meiothermus_rufus	Health	0.0451954	0.0478154	Deinococcus_Thermus	Thermaceae	Meiothermus
Taxon158849	Moellerella_wisconsensis	Health	0.0451954	0.0478154	Proteobacteria	Morganellaceae	Moellerella
Taxon53437	Nocardiopsis_alba	Health	0.0451954	0.0478154	Actinobacteria	Nocardiopsaceae	Nocardiopsis
Taxon412861	Paenibacillus_humicus	Health	0.0451954	0.0478154	Firmicutes	Paenibacillaceae	Paenibacillus
Taxon266	Paracoccus_denitrificans	Health	0.0451954	0.0478154	Proteobacteria	Rhodobacteraceae	Paracoccus
Taxon200616	Rhodoplanes_cryptolactis	Health	0.0451954	0.0478154	Proteobacteria	Hyphomicrobiaceae	Rhodoplanes
Taxon439219	Streptococcus_henryi	Health	0.0451954	0.0478154	Firmicutes	Streptococcaceae	Streptococcus
Taxon67348	Streptomyces_prunicolor	Health	0.0451954	0.0478154	Actinobacteria	Streptomycetaceae	Streptomyces
Taxon51197	Syntrophobotulus_glycolicus	Health	0.0451954	0.0478154	Firmicutes	Peptococcaceae	Syntrophobotulus
Taxon672	Vibrio_vulnificus	Health	0.0451954	0.0478154	Proteobacteria	Vibrionaceae	Vibrio
Taxon140100	Vibrio_albensis	Health	0.0451954	0.0478154	Proteobacteria	Vibrionaceae	Vibrio
Taxon1264899	Zavarzinia_compransoris	Health	0.0451954	0.0478154	Proteobacteria	Zavarziniaceae	Zavarzinia
Taxon204038	Dickeya_dadantii	Health	0.0455877	0.0479985	Proteobacteria	Pectobacteriaceae	Dickeya
Taxon454155	Paraprevotella_xylaniphila	Health	0.0458595	0.0480537	Bacteroidetes	Prevotellaceae	Paraprevotella
Taxon256325	Psychrobacter_maritimus	Health	0.0468444	0.048238	Proteobacteria	Moraxellaceae	Psychrobacter
Taxon585	Proteus_vulgaris	Health	0.0469931	0.048238	Proteobacteria	Morganellaceae	Proteus
Taxon89014	Blautia_luti	Health	0.0470243	0.048238	Firmicutes	Lachnospiraceae	Blautia
Taxon51664	Lactobacillus_dextrinicus	Health	0.0472976	0.048238	Firmicutes	Lactobacillaceae	Lapidilactobacillus
Taxon78331	Mycobacterium_canettii	Health	0.0474049	0.048238	Actinobacteria	Mycobacteriaceae	Mycobacterium
Taxon316068	Leadbetterella_byssophila	Health	0.0475226	0.048238	Bacteroidetes	Cytophagaceae	Leadbetterella
Taxon290053	Bacteroides_helcogenes	Health	0.0475772	0.048238	Bacteroidetes	Bacteroidaceae	Bacteroides
Taxon290055	Eubacterium_fissicatena	Health	0.048316	0.0486139	Firmicutes	Lachnospiraceae	Faecalicatena
Taxon996	Flavobacterium_columnare	Health	0.0483919	0.0486139	Bacteroidetes	Flavobacteriaceae	Flavobacterium
Taxon51229	Wigglesworthia_glossinidia	Health	0.0495812	0.0495812	Proteobacteria	Erwiniaceae	Wigglesworthia
Taxon1596	Lactobacillus_gasseri	Health	0.0501341	0.619662	Firmicutes	Lactobacillaceae	Lactobacillus
Taxon102134	Desulfotomaculum_gibsoniae	Health	0.0503195	0.619662	Firmicutes	Peptococcaceae	Desulfoscipio
Taxon1356	Enterococcus_sulfureus	Health	0.0504111	0.619662	Firmicutes	Enterococcaceae	Enterococcus
Taxon46228	Ruminococcus_lactaris	Health	0.0505607	0.619662	Firmicutes	Lachnospiraceae	Mediterraneibacter
Taxon59839	Paenibacillus_alginolyticus	Health	0.0508866	0.619662	Firmicutes	Paenibacillaceae	Paenibacillus
Taxon114	Gemmata_obscuriglobus	Health	0.0512553	0.619662	Planctomycetes	Gemmataceae	Gemmata
Taxon37915	Dietzia_maris	Health	0.0513659	0.619662	Actinobacteria	Dietziaceae	Dietzia
Taxon83771	Succinivibrio_dextrinosolvens	Health	0.0513847	0.619662	Proteobacteria	Succinivibrionaceae	Succinivibrio
Taxon293552	Marinomonas_polaris	Health	0.0518237	0.619662	Proteobacteria	Oceanospirillaceae	Marinomonas
Taxon360807	Roseburia_inulinivorans	Health	0.0522694	0.619662	Firmicutes	Lachnospiraceae	Roseburia
Taxon332249	Truepera_radiovictrix	Health	0.0524006	0.619662	Deinococcus_Thermus	Trueperaceae	Truepera
Taxon1134405	Melioribacter_roseus	Health	0.0527994	0.619662	Ignavibacteriae	Melioribacteraceae	Melioribacter
Taxon1382	Atopobium_parvulum	Health	0.0532547	0.619662	Actinobacteria	Atopobiaceae	Lancefieldella
Taxon529	Ochrobactrum_anthropi	Health	0.0535038	0.619662	Proteobacteria	Brucellaceae	Brucella
Taxon52226	Mitsuokella_multacida	Health	0.0548785	0.619662	Firmicutes	Selenomonadaceae	Mitsuokella
Taxon44001	Caldicellulosiruptor_saccharolyticus	Health	0.0549356	0.619662	Firmicutes	Thermoanaerobacterales_Incertae_Sedis	Caldicellulosiruptor
Taxon52022	Meiothermus_silvanus	Health	0.0551634	0.619662	Deinococcus_Thermus	Thermaceae	Meiothermus
Taxon1590651	Paenibacillus_sp._VKM_B_2647	Health	0.0557563	0.619662	Firmicutes	Paenibacillaceae	Paenibacillus
Taxon28119	Bacteroides_zoogleoformans	Health	0.0562922	0.619662	Bacteroidetes	Bacteroidaceae	Bacteroides
Taxon53363	Brevibacterium_mcbrellneri	Health	0.0563477	0.619662	Actinobacteria	Brevibacteriaceae	Brevibacterium
Taxon755172	Peptoniphilus_coxii	Health	0.0567043	0.619662	Firmicutes	Peptoniphilaceae	Peptoniphilus
Taxon405	Methylobacillus_flagellatus	Health	0.0570114	0.619662	Proteobacteria	Methylophilaceae	Methylobacillus
Taxon166501	Thermobaculum_terrenum	Health	0.0571172	0.619662	Chloroflexi	Unassigned	Thermobaculum
Taxon732	Aggregatibacter_aphrophilus	Health	0.0572031	0.619662	Proteobacteria	Pasteurellaceae	Aggregatibacter
Taxon28189	Capnocytophaga_cynodegmi	Health	0.057249	0.619662	Bacteroidetes	Flavobacteriaceae	Capnocytophaga
Taxon1671366	Ruminococcus_sp._DSM_100440	Health	0.0572827	0.619662	Firmicutes	Ruminococcaceae	Ruminococcus
Taxon2748	Carnobacterium_divergens	Health	0.0572917	0.619662	Firmicutes	Carnobacteriaceae	Carnobacterium
Taxon1921566	Nocardioides_cavernae	Health	0.0572917	0.619662	Actinobacteria	Nocardioidaceae	Nocardioides
Taxon42096	Ureaplasma_gallorale	Health	0.0572917	0.619662	Tenericutes	Mycoplasmataceae	Ureaplasma
Taxon165096	Weissella_koreensis	Health	0.0572917	0.619662	Firmicutes	Lactobacillaceae	Weissella
Taxon208596	Carnobacterium_sp._17_4	Health	0.0575731	0.619662	Firmicutes	Carnobacteriaceae	Carnobacterium
Taxon1114033	Lactobacillus_sp._NBRC_107210	Health	0.0575731	0.619662	Firmicutes	Lactobacillaceae	Lactobacillus
Taxon666	Vibrio_cholerae	Health	0.0575731	0.619662	Proteobacteria	Vibrionaceae	Vibrio
Taxon1017	Capnocytophaga_gingivalis	Health	0.0578557	0.619662	Bacteroidetes	Flavobacteriaceae	Capnocytophaga
Taxon40683	Sphingomonas_pruni	Health	0.0578557	0.619662	Proteobacteria	Sphingomonadaceae	Sphingomonas
Taxon475254	Pedobacter_borealis	Health	0.0579586	0.619662	Bacteroidetes	Sphingobacteriaceae	Pedobacter
Taxon1377	Aerococcus_viridans	Health	0.0581394	0.619662	Firmicutes	Aerococcaceae	Aerococcus
Taxon1767	Mycobacterium_intracellulare	Health	0.0581394	0.619662	Actinobacteria	Mycobacteriaceae	Mycobacterium
Taxon33008	Rhodococcus_globerulus	Health	0.0581394	0.619662	Actinobacteria	Nocardiaceae	Rhodococcus
Taxon2144	Spiroplasma_mirum	Health	0.0581394	0.619662	Tenericutes	Spiroplasmataceae	Spiroplasma
Taxon637886	Dysgonomonas_hofstadii	Health	0.0584243	0.619662	Bacteroidetes	Dysgonomonadaceae	Dysgonomonas
Taxon703	Plesiomonas_shigelloides	Health	0.0587981	0.619662	Proteobacteria	Enterobacterales_Incertae_Sedis	Plesiomonas
Taxon839	Prevotella_ruminicola	Health	0.0608311	0.619662	Bacteroidetes	Prevotellaceae	Prevotella
Taxon339862	Desulfosporosinus_youngiae	Health	0.0610578	0.619662	Firmicutes	Peptococcaceae	Desulfosporosinus
Taxon197614	Streptococcus_pasteurianus	Health	0.0615673	0.619662	Firmicutes	Streptococcaceae	Streptococcus
Taxon36834	Clostridium_celatum	Health	0.0649517	0.619662	Firmicutes	Clostridiaceae	Clostridium
Taxon35760	Bifidobacterium_choerinum	Health	0.0651888	0.619662	Actinobacteria	Bifidobacteriaceae	Bifidobacterium
Taxon28901	Salmonella_enterica	Health	0.0652084	0.619662	Proteobacteria	Enterobacteriaceae	Salmonella
Taxon351091	Oscillibacter_valericigenes	Health	0.0652366	0.619662	Firmicutes	Oscillospiraceae	Oscillibacter
Taxon392412	Nubsella_zeaxanthinifaciens	Health	0.0658738	0.619662	Bacteroidetes	Sphingobacteriaceae	Nubsella
Taxon1038856	Planococcus_plakortidis	Health	0.0666144	0.619662	Firmicutes	Planococcaceae	Planococcus
Taxon1133319	Bacteroides_reticulotermitis	Health	0.0676274	0.619662	Bacteroidetes	Bacteroidaceae	Bacteroides
Taxon392333	Geoalkalibacter_ferrihydriticus	Health	0.0684037	0.619662	Proteobacteria	Geobacteraceae	Geoalkalibacter
Taxon1077256	Methanosphaera_cuniculi	Health	0.068729	0.619662	Euryarchaeota	Methanobacteriaceae	Methanosphaera
Taxon31973	Eggerthia_catenaformis	Health	0.0689437	0.619662	Firmicutes	Coprobacillaceae	Eggerthia
Taxon60920	Sanguibacter_keddieii	Health	0.0689437	0.619662	Actinobacteria	Sanguibacteraceae	Sanguibacter
Taxon1661059	Pseudomonas_sp._NBRC_111144	Health	0.0700282	0.619662	Proteobacteria	Pseudomonadaceae	Pseudomonas
Taxon853	Faecalibacterium_prausnitzii	Health	0.0703029	0.619662	Firmicutes	Oscillospiraceae	Faecalibacterium
Taxon260337	beta_proteobacterium_HTCC379	Health	0.0703431	0.619662	Proteobacteria	Unassigned	Unassigned
Taxon84110	Slackia_heliotrinireducens	Health	0.0705325	0.619662	Actinobacteria	Eggerthellaceae	Slackia
Taxon472113	Geofilum_rubicundum	Health	0.0709076	0.619662	Bacteroidetes	Marinilabiliaceae	Geofilum
Taxon322505	Sharpea_azabuensis	Health	0.0735695	0.619662	Firmicutes	Coprobacillaceae	Sharpea
Taxon29552	Acholeplasma_axanthum	Health	0.0741689	0.619662	Tenericutes	Acholeplasmataceae	Acholeplasma
Taxon821	Bacteroides_vulgatus	Health	0.0745332	0.619662	Bacteroidetes	Bacteroidaceae	Phocaeicola
Taxon38289	Corynebacterium_jeikeium	Health	0.0759208	0.619662	Actinobacteria	Corynebacteriaceae	Corynebacterium
Taxon1833	Rhodococcus_erythropolis	Health	0.0763137	0.619662	Actinobacteria	Nocardiaceae	Rhodococcus
Taxon270496	Desulfovibrio_putealis	Health	0.0778977	0.619662	Proteobacteria	Desulfovibrionaceae	Desulfovibrio
Taxon279832	Suttonella_ornithocola	Health	0.0779511	0.619662	Proteobacteria	Cardiobacteriaceae	Suttonella
Taxon2702	Gardnerella_vaginalis	Health	0.078394	0.619662	Actinobacteria	Bifidobacteriaceae	Gardnerella
Taxon546	Citrobacter_freundii	Health	0.0791578	0.619662	Proteobacteria	Enterobacteriaceae	Citrobacter
Taxon152335	Lactobacillus_suebicus	Health	0.0797438	0.619662	Firmicutes	Lactobacillaceae	Paucilactobacillus
Taxon39487	Atopobium_fossor	Health	0.0797716	0.619662	Actinobacteria	Atopobiaceae	Atopobium
Taxon43948	Tolumonas_auensis	Health	0.0808805	0.619662	Proteobacteria	Aeromonadaceae	Tolumonas
Taxon135083	Selenomonas_noxia	Health	0.0811667	0.619662	Firmicutes	Selenomonadaceae	Selenomonas
Taxon709987	Pseudonocardia_rhizophila	Health	0.0817416	0.619662	Actinobacteria	Pseudonocardiaceae	Pseudonocardia
Taxon32016	Desulfovibrio_oxamicus	Health	0.082123	0.619662	Proteobacteria	Desulfovibrionaceae	Cupidesulfovibrio
Taxon290052	Acetivibrio_ethanolgignens	Health	0.0831191	0.619662	Firmicutes	Ruminococcaceae	Acetivibrio
Taxon52694	Acetobacterium_wieringae	Health	0.0831191	0.619662	Firmicutes	Eubacteriaceae	Acetobacterium
Taxon202954	Acinetobacter_tandoii	Health	0.0831191	0.619662	Proteobacteria	Moraxellaceae	Acinetobacter
Taxon446787	Actinopolymorpha_rutila	Health	0.0831191	0.619662	Actinobacteria	Actinopolymorphaceae	Actinopolymorpha
Taxon414992	Actinopolyspora_sp._YIM_90485	Health	0.0831191	0.619662	Actinobacteria	Actinopolysporaceae	Actinopolyspora
Taxon1265694	Amphritea_sp._KMM_6733	Health	0.0831191	0.619662	Proteobacteria	Oceanospirillaceae	Amphritea
Taxon887349	Arthrobacter_sp._KOPRI_25486	Health	0.0831191	0.619662	Actinobacteria	Micrococcaceae	Arthrobacter
Taxon193	Azospirillum_lipoferum	Health	0.0831191	0.619662	Proteobacteria	Azospirillaceae	Azospirillum
Taxon292	Burkholderia_cepacia	Health	0.0831191	0.619662	Proteobacteria	Burkholderiaceae	Burkholderia
Taxon200905	Cellvibrio_ostraviensis	Health	0.0831191	0.619662	Proteobacteria	Cellvibrionaceae	Cellvibrio
Taxon217159	Clostridium_carboxidivorans	Health	0.0831191	0.619662	Firmicutes	Clostridiaceae	Clostridium
Taxon124919	Corynebacterium_sp._ATCC_43833	Health	0.0831191	0.619662	Actinobacteria	Corynebacteriaceae	Corynebacterium
Taxon119219	Cupriavidus_metallidurans	Health	0.0831191	0.619662	Proteobacteria	Burkholderiaceae	Cupriavidus
Taxon259537	Dechloromonas_aromatica	Health	0.0831191	0.619662	Proteobacteria	Azonexaceae	Dechloromonas
Taxon102170	Desulfotomaculum_sapomandens	Health	0.0831191	0.619662	Firmicutes	Peptococcaceae	Desulfallas
Taxon90733	Desulfobacterium_indolicum	Health	0.0831191	0.619662	Proteobacteria	Desulfobacteraceae	Desulfobacterium
Taxon1520671	Flavobacterium_maris	Health	0.0831191	0.619662	Bacteroidetes	Flavobacteriaceae	Flavobacterium
Taxon178356	Flavobacterium_xinjiangense	Health	0.0831191	0.619662	Bacteroidetes	Flavobacteriaceae	Flavobacterium
Taxon683124	Flavobacterium_haoranii	Health	0.0831191	0.619662	Bacteroidetes	Flavobacteriaceae	Flavobacterium
Taxon350894	Flavobacterium_suncheonense	Health	0.0831191	0.619662	Bacteroidetes	Flavobacteriaceae	Flavobacterium
Taxon320324	Formosa_agariphila	Health	0.0831191	0.619662	Bacteroidetes	Flavobacteriaceae	Formosa
Taxon396812	Fulvivirga_kasyanovii	Health	0.0831191	0.619662	Bacteroidetes	Fulvivirgaceae	Fulvivirga
Taxon202259	Halobacillus_sp._YIM_kkny15	Health	0.0831191	0.619662	Firmicutes	Bacillaceae	Halobacillus
Taxon42422	Halobacteroides_halobius	Health	0.0831191	0.619662	Firmicutes	Halobacteroidaceae	Halobacteroides
Taxon1498	Hathewaya_histolytica	Health	0.0831191	0.619662	Firmicutes	Clostridiaceae	Hathewaya
Taxon70996	Herpetosiphon_geysericola	Health	0.0831191	0.619662	Chloroflexi	Herpetosiphonaceae	Herpetosiphon
Taxon65657	Hydrogenophaga_flava	Health	0.0831191	0.619662	Proteobacteria	Comamonadaceae	Hydrogenophaga
Taxon33943	Kyrpidia_tusciae	Health	0.0831191	0.619662	Firmicutes	Alicyclobacillaceae	Kyrpidia
Taxon1811976	Bacillus_sp._KCTC_13219	Health	0.0831191	0.619662	Firmicutes	Bacillaceae	Lysinibacillus
Taxon40223	Methylophaga_thalassica	Health	0.0831191	0.619662	Proteobacteria	Piscirickettsiaceae	Methylophaga
Taxon47874	Micromonospora_rosaria	Health	0.0831191	0.619662	Actinobacteria	Micromonosporaceae	Micromonospora
Taxon2105	Mycoplasma_leachii	Health	0.0831191	0.619662	Tenericutes	Mycoplasmataceae	Mycoplasma
Taxon619304	Neptunomonas_antarctica	Health	0.0831191	0.619662	Proteobacteria	Oceanospirillaceae	Neptunomonas
Taxon225762	Nocardiopsis_alkaliphila	Health	0.0831191	0.619662	Actinobacteria	Nocardiopsaceae	Nocardiopsis
Taxon220378	Nocardiopsis_aegyptia	Health	0.0831191	0.619662	Actinobacteria	Nocardiopsaceae	Nocardiopsis
Taxon90244	Oligella_ureolytica	Health	0.0831191	0.619662	Proteobacteria	Alcaligenaceae	Oligella
Taxon383631	Methylophilales_bacterium_HTCC2181	Health	0.0831191	0.619662	Proteobacteria	Unassigned	OM43_clade
Taxon171402	Paenibacillus_sp._DSM_1474	Health	0.0831191	0.619662	Firmicutes	Paenibacillaceae	Paenibacillus
Taxon486407	Paenochrobactrum_glaciei	Health	0.0831191	0.619662	Proteobacteria	Brucellaceae	Paenochrobactrum
Taxon761	Pasteurella_testudinis	Health	0.0831191	0.619662	Proteobacteria	Pasteurellaceae	Pasteurella
Taxon81037	Pseudoalteromonas_elyakovii	Health	0.0831191	0.619662	Proteobacteria	Pseudoalteromonadaceae	Pseudoalteromonas
Taxon240495	Pseudonocardia_dioxanivorans	Health	0.0831191	0.619662	Actinobacteria	Pseudonocardiaceae	Pseudonocardia
Taxon176598	Pseudoxanthomonas_taiwanensis	Health	0.0831191	0.619662	Proteobacteria	Xanthomonadaceae	Pseudoxanthomonas
Taxon887413	Psychrobacter_sp._KOPRI_25503	Health	0.0831191	0.619662	Proteobacteria	Moraxellaceae	Psychrobacter
Taxon1537	Romboutsia_lituseburensis	Health	0.0831191	0.619662	Firmicutes	Peptostreptococcaceae	Romboutsia
Taxon452982	Roseomonas_aerilata	Health	0.0831191	0.619662	Proteobacteria	Acetobacteraceae	Roseomonas
Taxon1113643	Runella_sp._NBRC_15128	Health	0.0831191	0.619662	Bacteroidetes	Cytophagaceae	Runella
Taxon667303	Salinirepens_amamiensis	Health	0.0831191	0.619662	Bacteroidetes	Crocinitomicaceae	Salinirepens
Taxon414682	Lactobacillus_similis	Health	0.0831191	0.619662	Firmicutes	Lactobacillaceae	Secundilactobacillus
Taxon398037	Segetibacter_koreensis	Health	0.0831191	0.619662	Bacteroidetes	Chitinophagaceae	Segetibacter
Taxon135719	Sphingobium_amiense	Health	0.0831191	0.619662	Proteobacteria	Sphingomonadaceae	Sphingobium
Taxon330920	Sphingomonas_azotifigens	Health	0.0831191	0.619662	Proteobacteria	Sphingomonadaceae	Sphingomonas
Taxon2141	Spiroplasma_ixodetis	Health	0.0831191	0.619662	Tenericutes	Spiroplasmataceae	Spiroplasma
Taxon354246	Spongiibacter_marinus	Health	0.0831191	0.619662	Proteobacteria	Spongiibacteraceae	Spongiibacter
Taxon34105	Streptobacillus_moniliformis	Health	0.0831191	0.619662	Fusobacteria	Leptotrichiaceae	Streptobacillus
Taxon573062	Thermoanaerobacter_sp._X513	Health	0.0831191	0.619662	Firmicutes	Thermoanaerobacteraceae	Thermoanaerobacter
Taxon1517	Thermoanaerobacterium_thermosaccharolyticum	Health	0.0831191	0.619662	Firmicutes	Thermoanaerobacterales_Incertae_Sedis	Thermoanaerobacterium
Taxon86166	Thermodesulfovibrio_aggregans	Health	0.0831191	0.619662	Nitrospirae	Thermodesulfovibrionaceae	Thermodesulfovibrio
Taxon2039	Tropheryma_whipplei	Health	0.0831191	0.619662	Actinobacteria	Tropherymataceae	Tropheryma
Taxon639224	marine_bacterium_SIMO_4483	Health	0.0831191	0.619662	Unassigned	Unassigned	Unassigned
Taxon123840	Haemophilus_cf._paragallinarum_CCUG_18783	Health	0.0831191	0.619662	Proteobacteria	Pasteurellaceae	Unassigned
Taxon56460	Xanthomonas_vesicatoria	Health	0.0831191	0.619662	Proteobacteria	Xanthomonadaceae	Xanthomonas
Taxon86957	Selenomonas_lacticifex	Health	0.0831933	0.619662	Firmicutes	Selenomonadaceae	Selenomonas
Taxon33038	Ruminococcus_gnavus	IBS	0.0845029	0.619662	Firmicutes	Lachnospiraceae	Mediterraneibacter
Taxon84026	Clostridium_methylpentosum	Health	0.0861654	0.619662	Firmicutes	Oscillospiraceae	Oscillospiraceae_incertae_sedis
Taxon419015	Alloscardovia_omnicolens	Health	0.0869282	0.619662	Actinobacteria	Bifidobacteriaceae	Bifidobacterium
Taxon1553	Clostridium_tetanomorphum	Health	0.0870434	0.619662	Firmicutes	Clostridiaceae	Clostridium
Taxon42256	Rubrobacter_radiotolerans	Health	0.0879021	0.619662	Actinobacteria	Rubrobacteraceae	Rubrobacter
Taxon92647	Paraburkholderia_tropica	Health	0.088908	0.619662	Proteobacteria	Burkholderiaceae	Paraburkholderia
Taxon1113609	Sphingobacterium_sp._NBRC_13496	Health	0.0894296	0.619662	Bacteroidetes	Sphingobacteriaceae	Sphingobacterium
Taxon446369	Paenibacillus_glebae	Health	0.0896913	0.619662	Firmicutes	Paenibacillaceae	Paenibacillus
Taxon312279	Emticicia_oligotrophica	Health	0.0897171	0.619662	Bacteroidetes	Cytophagaceae	Emticicia
Taxon1322	Blautia_hansenii	Health	0.089838	0.619662	Firmicutes	Lachnospiraceae	Blautia
Taxon35756	Corynebacterium_pilosum	Health	0.0902165	0.619662	Actinobacteria	Corynebacteriaceae	Corynebacterium
Taxon547188	Phycisphaera_mikurensis	Health	0.0903989	0.619662	Planctomycetes	Phycisphaeraceae	Phycisphaera
Taxon831	Butyrivibrio_fibrisolvens	Health	0.0905483	0.619662	Firmicutes	Lachnospiraceae	Butyrivibrio
Taxon1456	Bacillus_benzoevorans	Health	0.0912936	0.619662	Firmicutes	Bacillaceae	Bacillus
Taxon264463	Anaerosporobacter_mobilis	Health	0.091733	0.619662	Firmicutes	Lachnospiraceae	Anaerosporobacter
Taxon1549	Clostridium_sporosphaeroides	Health	0.0921811	0.619662	Firmicutes	Ruminococcaceae	Ruminiclostridium
Taxon202261	Virgibacillus_kekensis	Health	0.0924214	0.619662	Firmicutes	Bacillaceae	Virgibacillus
Taxon1113805	Marinobacter_sp._NBRC_101712	Health	0.0927888	0.619662	Proteobacteria	Marinobacteraceae	Marinobacter
Taxon153151	Geobacillus_toebii	Health	0.0929314	0.619662	Firmicutes	Bacillaceae	Parageobacillus
Taxon33032	Anaerococcus_lactolyticus	Health	0.0933508	0.619662	Firmicutes	Peptoniphilaceae	Anaerococcus
Taxon446	Legionella_pneumophila	Health	0.0935271	0.619662	Proteobacteria	Legionellaceae	Legionella
Taxon470861	Virgibacillus_sp._YIM_C826	Health	0.0935271	0.619662	Firmicutes	Bacillaceae	Virgibacillus
Taxon301302	Roseburia_faecis	Health	0.0943486	0.619662	Firmicutes	Lachnospiraceae	Roseburia
Taxon287	Pseudomonas_aeruginosa	Health	0.0945598	0.619662	Proteobacteria	Pseudomonadaceae	Pseudomonas
Taxon173362	Brachybacterium_paraconglomeratum	Health	0.0946433	0.619662	Actinobacteria	Dermabacteraceae	Brachybacterium
Taxon54005	Peptoniphilus_harei	Health	0.0947256	0.619662	Firmicutes	Peptoniphilaceae	Peptoniphilus
Taxon47886	Pseudomonas_luteola	Health	0.0950177	0.619662	Proteobacteria	Pseudomonadaceae	Pseudomonas
Taxon1358	Lactococcus_lactis	Health	0.09504	0.619662	Firmicutes	Streptococcaceae	Lactococcus
Taxon1261	Peptostreptococcus_anaerobius	Health	0.095857	0.619662	Firmicutes	Peptostreptococcaceae	Peptostreptococcus
Taxon28128	Prevotella_corporis	Health	0.0961212	0.619662	Bacteroidetes	Prevotellaceae	Prevotella
Taxon301301	Roseburia_hominis	Health	0.0963845	0.619662	Firmicutes	Lachnospiraceae	Roseburia
Taxon46503	Parabacteroides_merdae	Health	0.0966037	0.619662	Bacteroidetes	Tannerellaceae	Parabacteroides
Taxon483	Neisseria_cinerea	Health	0.09811	0.619662	Proteobacteria	Neisseriaceae	Neisseria
Taxon97478	Lactobacillus_mucosae	Health	0.0984611	0.619662	Firmicutes	Lactobacillaceae	Limosilactobacillus
Taxon232270	Effusibacillus_pohliae	Health	0.098633	0.619662	Firmicutes	Alicyclobacillaceae	Effusibacillus
Taxon29394	Dolosigranulum_pigrum	Health	0.099309	0.619662	Firmicutes	Carnobacteriaceae	Dolosigranulum
Taxon341220	Lactonifactor_longoviformis	Health	0.0995252	0.619662	Firmicutes	Clostridiaceae	Lactonifactor
Taxon626937	Christensenella_minuta	Health	0.0998774	0.619662	Firmicutes	Christensenellaceae	Christensenella
Taxon41170	Exiguobacterium_acetylicum	Health	0.100298	0.619662	Firmicutes	Bacillales_Incertae_Sedis	Exiguobacterium
Taxon430522	Pedobacter_steynii	Health	0.100694	0.619662	Bacteroidetes	Sphingobacteriaceae	Pedobacter
Taxon998	Flexibacter_flexilis	Health	0.100778	0.619662	Bacteroidetes	Flexibacteraceae	Flexibacter
Taxon386056	Paraburkholderia_ferrariae	Health	0.100778	0.619662	Proteobacteria	Burkholderiaceae	Paraburkholderia
Taxon351604	Geobacter_uraniireducens	Health	0.101259	0.619662	Proteobacteria	Geobacteraceae	Geobacter
Taxon415229	Pseudoxanthomonas_spadix	Health	0.101259	0.619662	Proteobacteria	Xanthomonadaceae	Pseudoxanthomonas
Taxon502558	Eggerthella_sp._YY7918	Health	0.101386	0.619662	Actinobacteria	Eggerthellaceae	Eggerthella
Taxon28152	Yersinia_kristensenii	Health	0.101623	0.619662	Proteobacteria	Yersiniaceae	Yersinia
Taxon114615	Bradyrhizobium_sp._ORS_278	Health	0.101742	0.619662	Proteobacteria	Bradyrhizobiaceae	Bradyrhizobium
Taxon223967	Methylobacterium_populi	Health	0.101742	0.619662	Proteobacteria	Methylobacteriaceae	Methylorubrum
Taxon1343	Streptococcus_vestibularis	Health	0.101814	0.619662	Firmicutes	Streptococcaceae	Streptococcus
Taxon943673	Lactobacillus_brantae	Health	0.101853	0.619662	Firmicutes	Lactobacillaceae	Lacticaseibacillus
Taxon363832	Solirubrobacter_soli	Health	0.10195	0.619662	Actinobacteria	Solirubrobacteraceae	Solirubrobacter
Taxon231447	Desulfobulbus_japonicus	Health	0.102114	0.619662	Proteobacteria	Desulfobulbaceae	Desulfobulbus
Taxon237446	Lactobacillus_kitasatonis	Health	0.102227	0.619662	Firmicutes	Lactobacillaceae	Lactobacillus
Taxon187326	Megasphaera_micronuciformis	Health	0.102227	0.619662	Firmicutes	Veillonellaceae	Megasphaera
Taxon67576	Rheinheimera_baltica	Health	0.102227	0.619662	Proteobacteria	Chromatiaceae	Rheinheimera
Taxon86193	Sphingobium_abikonense	Health	0.102227	0.619662	Proteobacteria	Sphingomonadaceae	Sphingobium
Taxon1113920	Sporolactobacillus_sp._NBRC_103096	Health	0.102227	0.619662	Firmicutes	Sporolactobacillaceae	Sporolactobacillus
Taxon818	Bacteroides_thetaiotaomicron	IBS	0.102616	0.619662	Bacteroidetes	Bacteroidaceae	Bacteroides
Taxon47847	Brachybacterium_nesterenkovii	Health	0.102714	0.619662	Actinobacteria	Dermabacteraceae	Brachybacterium
Taxon161895	Corynebacterium_phocae	Health	0.102714	0.619662	Actinobacteria	Corynebacteriaceae	Corynebacterium
Taxon104623	Serratia_sp._ATCC_39006	Health	0.102714	0.619662	Proteobacteria	Yersiniaceae	Serratia
Taxon33052	Sphingopyxis_terrae	Health	0.102714	0.619662	Proteobacteria	Sphingomonadaceae	Sphingopyxis
Taxon246167	Vibrio_crassostreae	Health	0.102714	0.619662	Proteobacteria	Vibrionaceae	Vibrio
Taxon727	Haemophilus_influenzae	Health	0.103193	0.619662	Proteobacteria	Pasteurellaceae	Haemophilus
Taxon1247	Oenococcus_oeni	Health	0.104756	0.619662	Firmicutes	Lactobacillaceae	Oenococcus
Taxon645	Aeromonas_salmonicida	Health	0.10617	0.619662	Proteobacteria	Aeromonadaceae	Aeromonas
Taxon35825	Pseudobacteroides_cellulosolvens	Health	0.10693	0.619662	Firmicutes	Pseudobacteroides	Pseudobacteroides
Taxon252	Halomonas_halmophila	Health	0.107269	0.619662	Proteobacteria	Halomonadaceae	Halomonas
Taxon39490	Eubacterium_ramulus	Health	0.107282	0.619662	Firmicutes	Eubacteriaceae	Eubacterium
Taxon304207	Lactobacillus_harbinensis	Health	0.107725	0.619662	Firmicutes	Lactobacillaceae	Schleiferilactobacillus
Taxon148814	Lactobacillus_kunkeei	Health	0.108329	0.619662	Firmicutes	Lactobacillaceae	Apilactobacillus
Taxon51173	Ureibacillus_thermosphaericus	Health	0.109975	0.619662	Firmicutes	Planococcaceae	Ureibacillus
Taxon33953	Clostridium_aminobutyricum	Health	0.110091	0.619662	Firmicutes	Clostridiaceae	Clostridium
Taxon52786	Anaerofilum_agile	Health	0.110881	0.619662	Firmicutes	Ruminococcaceae	Anaerofilum
Taxon191495	Conexibacter_woesei	Health	0.111785	0.619662	Actinobacteria	Conexibacteraceae	Conexibacter
Taxon1408	Bacillus_pumilus	Health	0.112065	0.619662	Firmicutes	Bacillaceae	Bacillus
Taxon626933	Odoribacter_laneus	Health	0.112158	0.619662	Bacteroidetes	Odoribacteraceae	Odoribacter
Taxon255723	Slackia_faecicanis	Health	0.112399	0.619662	Actinobacteria	Eggerthellaceae	Slackia
Taxon70775	Pseudomonas_plecoglossicida	Health	0.112421	0.619662	Proteobacteria	Pseudomonadaceae	Pseudomonas
Taxon39492	Eubacterium_siraeum	Health	0.11335	0.619662	Firmicutes	Oscillospiraceae	Oscillospiraceae_incertae_sedis
Taxon1124188	Flavobacterium_fontis	Health	0.114333	0.619662	Bacteroidetes	Flavobacteriaceae	Flavobacterium
Taxon1113650	Sphingobacterium_sp._NBRC_15340	Health	0.114515	0.619662	Bacteroidetes	Sphingobacteriaceae	Sphingobacterium
Taxon1113656	Psychrobacter_sp._NBRC_15753	Health	0.115692	0.619662	Proteobacteria	Moraxellaceae	Psychrobacter
Taxon39482	Eubacterium_contortum	Health	0.115893	0.619662	Firmicutes	Lachnospiraceae	Faecalicatena
Taxon239935	Akkermansia_muciniphila	Health	0.116349	0.619662	Verrucomicrobia	Akkermansiaceae	Akkermansia
Taxon1507	Clostridium_sp._ATCC_29733	Health	0.117163	0.619662	Firmicutes	Clostridiaceae	Clostridium
Taxon13076	Globicatella_sanguinis	Health	0.11729	0.619662	Firmicutes	Aerococcaceae	Globicatella
Taxon510947	Lacibacter_cauensis	Health	0.118171	0.619662	Bacteroidetes	Chitinophagaceae	Lacibacter
Taxon1633	Lactobacillus_vaginalis	Health	0.118466	0.619662	Firmicutes	Lactobacillaceae	Limosilactobacillus
Taxon1223514	Corynebacterium_humireducens	Health	0.120263	0.619662	Actinobacteria	Corynebacteriaceae	Corynebacterium
Taxon1110546	Veillonella_tobetsuensis	Health	0.122024	0.619662	Firmicutes	Veillonellaceae	Veillonella
Taxon39485	Eubacterium_eligens	Health	0.122632	0.619662	Firmicutes	Lachnospiraceae	Lachnospira
Taxon225324	Enhydrobacter_aerosaccus	Health	0.122651	0.619662	Proteobacteria	Rhodospirillales_Incertae_Sedis	Enhydrobacter
Taxon410072	Coprococcus_comes	Health	0.124044	0.619662	Firmicutes	Lachnospiraceae	Coprococcus
Taxon901	Desulfovibrio_piger	Health	0.124821	0.619662	Proteobacteria	Desulfovibrionaceae	Desulfovibrio
Taxon1693	Bifidobacterium_minimum	Health	0.125735	0.619662	Actinobacteria	Bifidobacteriaceae	Bifidobacterium
Taxon57732	Enterococcus_asini	Health	0.125735	0.619662	Firmicutes	Enterococcaceae	Enterococcus
Taxon882141	Bacillus_sp._IHB_B_2296	Health	0.125918	0.619662	Firmicutes	Bacillaceae	Bacillus
Taxon71999	Kocuria_palustris	Health	0.126333	0.619662	Actinobacteria	Micrococcaceae	Kocuria
Taxon44575	Nitrosomonas_cryotolerans	Health	0.126585	0.619662	Proteobacteria	Nitrosomonadaceae	Nitrosomonas
Taxon768539	Microbacterium_sp._JCM_9637	Health	0.126647	0.619662	Actinobacteria	Microbacteriaceae	Microbacterium
Taxon156978	Corynebacterium_imitans	Health	0.126819	0.619662	Actinobacteria	Corynebacteriaceae	Corynebacterium
Taxon449659	Lactobacillus_pobuzihii	Health	0.127358	0.619662	Firmicutes	Lactobacillaceae	Ligilactobacillus
Taxon49185	Kineosporia_aurantiaca	Health	0.12873	0.619662	Actinobacteria	Kineosporiaceae	Kineosporia
Taxon426421	Sediminibacterium_salmoneum	Health	0.12873	0.619662	Bacteroidetes	Chitinophagaceae	Sediminibacterium
Taxon1031	Thiothrix_nivea	Health	0.13003	0.619662	Proteobacteria	Thiotrichaceae	Thiothrix
Taxon1539	Clostridium_malenominatum	Health	0.130394	0.619662	Firmicutes	Clostridiaceae	Clostridium
Taxon259	Sphingobacterium_thalpophilum	Health	0.130466	0.619662	Bacteroidetes	Sphingobacteriaceae	Sphingobacterium
Taxon589537	Prevotella_dentasini	Health	0.130509	0.619662	Bacteroidetes	Prevotellaceae	Prevotella
Taxon596085	Prevotella_aurantiaca	Health	0.131324	0.619662	Bacteroidetes	Prevotellaceae	Prevotella
Taxon305	Ralstonia_solanacearum	Health	0.13178	0.619662	Proteobacteria	Burkholderiaceae	Ralstonia
Taxon258	Sphingobacterium_spiritivorum	Health	0.13178	0.619662	Bacteroidetes	Sphingobacteriaceae	Sphingobacterium
Taxon90245	Oligella_urethralis	Health	0.132055	0.619662	Proteobacteria	Alcaligenaceae	Oligella
Taxon985664	Bacillus_sp._CCUG_60788	Health	0.132262	0.619662	Firmicutes	Bacillaceae	Bacillus
Taxon234908	Sutterella_stercoricanis	Health	0.132354	0.619662	Proteobacteria	Sutterellaceae	Sutterella
Taxon66904	Streptomyces_roseolilacinus	Health	0.132422	0.619662	Actinobacteria	Streptomycetaceae	Streptomyces
Taxon2139	Spiroplasma_clarkii	Health	0.133787	0.619662	Tenericutes	Spiroplasmataceae	Spiroplasma
Taxon41976	Porphyromonas_catoniae	Health	0.134011	0.619662	Bacteroidetes	Porphyromonadaceae	Porphyromonas
Taxon28454	Sphingobacterium_multivorum	Health	0.135232	0.619662	Bacteroidetes	Sphingobacteriaceae	Sphingobacterium
Taxon28116	Bacteroides_ovatus	IBS	0.135921	0.619662	Bacteroidetes	Bacteroidaceae	Bacteroides
Taxon58138	Desulfotomaculum_acetoxidans	Health	0.137274	0.619662	Firmicutes	Peptococcaceae	Desulfofarcimen
Taxon151781	Lactobacillus_intestinalis	Health	0.137758	0.619662	Firmicutes	Lactobacillaceae	Lactobacillus
Taxon53462	Mycobacterium_mageritense	Health	0.137949	0.619662	Actinobacteria	Mycobacteriaceae	Mycolicibacterium
Taxon54911	Brevibacillus_choshinensis	Health	0.139947	0.619662	Firmicutes	Paenibacillaceae	Brevibacillus
Taxon626947	Parasutterella_secunda	Health	0.140001	0.619662	Proteobacteria	Sutterellaceae	Parasutterella
Taxon29375	Clostridium_xylanolyticum	Health	0.14048	0.619662	Firmicutes	Lachnospiraceae	Lacrimispora
Taxon1459	Sporosarcina_globispora	Health	0.140714	0.619662	Firmicutes	Planococcaceae	Sporosarcina
Taxon379900	Niabella_aurantiaca	Health	0.145681	0.619662	Bacteroidetes	Chitinophagaceae	Niabella
Taxon156974	Dysgonomonas_gadei	Health	0.146675	0.619662	Bacteroidetes	Dysgonomonadaceae	Dysgonomonas
Taxon1681	Bifidobacterium_bifidum	Health	0.150175	0.619662	Actinobacteria	Bifidobacteriaceae	Bifidobacterium
Taxon100884	Coprobacillus_cateniformis	Health	0.150437	0.619662	Firmicutes	Coprobacillaceae	Coprobacillus
Taxon2052	Mobiluncus_mulieris	Health	0.15162	0.619662	Actinobacteria	Actinomycetaceae	Mobiluncus
Taxon1042156	Clostridium_sp._SY8519	Health	0.151751	0.619662	Firmicutes	Clostridiaceae	Clostridium
Taxon324057	Paenibacillus_sp._JDR_2	Health	0.152064	0.619662	Firmicutes	Paenibacillaceae	Paenibacillus
Taxon172042	Rothia_aeria	Health	0.152517	0.619662	Actinobacteria	Micrococcaceae	Rothia
Taxon477666	Bacteroides_graminisolvens	Health	0.152591	0.619662	Bacteroidetes	Bacteroidaceae	Bacteroides
Taxon732236	Prevotella_sp._JCM_6330	Health	0.153795	0.619662	Bacteroidetes	Prevotellaceae	Prevotella
Taxon390841	Lactobacillus_farraginis	Health	0.154375	0.619662	Firmicutes	Lactobacillaceae	Lentilactobacillus
Taxon184064	Thermodesulfobium_narugense	Health	0.154459	0.619662	Firmicutes	Thermodesulfobiaceae	Thermodesulfobium
Taxon415425	Flavobacterium_terrae	Health	0.154956	0.619662	Bacteroidetes	Flavobacteriaceae	Flavobacterium
Taxon31998	Methylobacterium_radiotolerans	Health	0.154956	0.619662	Proteobacteria	Methylobacteriaceae	Methylobacterium
Taxon253256	Soehngenia_saccharolytica	Health	0.154956	0.619662	Firmicutes	Tissierellaceae	Soehngenia
Taxon202269	bacterium_YIM_kkny4	Health	0.154956	0.619662	Unassigned	Unassigned	Unassigned
Taxon220687	Bacillus_novalis	Health	0.155152	0.619662	Firmicutes	Bacillaceae	Neobacillus
Taxon164514	Blattabacterium_punctulatus	Health	0.15554	0.619662	Bacteroidetes	Blattabacteriaceae	Blattabacterium
Taxon38302	Corynebacterium_mycetoides	Health	0.15554	0.619662	Actinobacteria	Corynebacteriaceae	Corynebacterium
Taxon1859	Frankia_alni	Health	0.15554	0.619662	Actinobacteria	Frankiaceae	Frankia
Taxon73919	Thermaerobacter_marianensis	Health	0.15554	0.619662	Firmicutes	Clostridiales_Incertae_Sedis	Thermaerobacter
Taxon209463	Bacillus_senegalensis	Health	0.156125	0.619662	Firmicutes	Bacillaceae	Bacillus
Taxon1625	Lactobacillus_sanfranciscensis	Health	0.156125	0.619662	Firmicutes	Lactobacillaceae	Fructilactobacillus
Taxon117207	Sphingopyxis_alaskensis	Health	0.156125	0.619662	Proteobacteria	Sphingomonadaceae	Sphingopyxis
Taxon219742	Psychrobacter_adeliensis	Health	0.156419	0.619662	Proteobacteria	Moraxellaceae	Psychrobacter
Taxon504487	Jejuia_pallidilutea	Health	0.156598	0.619662	Bacteroidetes	Flavobacteriaceae	Jejuia
Taxon94009	Thermicanus_aegyptius	Health	0.1573	0.619662	Firmicutes	Bacillales_Incertae_Sedis	Thermicanus
Taxon2738	Vagococcus_fluvialis	Health	0.1573	0.619662	Firmicutes	Enterococcaceae	Vagococcus
Taxon85698	Achromobacter_xylosoxidans	Health	0.157593	0.619662	Proteobacteria	Alcaligenaceae	Achromobacter
Taxon160808	Acidithiobacillus_ferrivorans	Health	0.157593	0.619662	Proteobacteria	Acidithiobacillaceae	Acidithiobacillus
Taxon461393	Actinomyces_massiliensis	Health	0.157593	0.619662	Actinobacteria	Actinomycetaceae	Actinomyces
Taxon544581	Actinomyces_johnsonii	Health	0.157593	0.619662	Actinobacteria	Actinomycetaceae	Actinomyces
Taxon33936	Aeribacillus_pallidus	Health	0.157593	0.619662	Firmicutes	Bacillaceae	Aeribacillus
Taxon1376	Aerococcus_urinae	Health	0.157593	0.619662	Firmicutes	Aerococcaceae	Aerococcus
Taxon119206	Aerococcus_sanguinicola	Health	0.157593	0.619662	Firmicutes	Aerococcaceae	Aerococcus
Taxon219314	Aeromicrobium_marinum	Health	0.157593	0.619662	Actinobacteria	Nocardioidaceae	Aeromicrobium
Taxon70856	Aeromonas_popoffii	Health	0.157593	0.619662	Proteobacteria	Aeromonadaceae	Aeromonas
Taxon861208	Agrobacterium_sp._H13_3	Health	0.157593	0.619662	Proteobacteria	Rhizobiaceae	Agrobacterium
Taxon293890	Agromyces_subbeticus	Health	0.157593	0.619662	Actinobacteria	Microbacteriaceae	Agromyces
Taxon1746605	Agromyces_sp._HBUM178652	Health	0.157593	0.619662	Actinobacteria	Microbacteriaceae	Agromyces
Taxon128802	Albibacter_methylovorans	Health	0.157593	0.619662	Proteobacteria	Methylocystaceae	Albibacter
Taxon122960	Alicyclobacillus_herbarius	Health	0.157593	0.619662	Firmicutes	Alicyclobacillaceae	Alicyclobacillus
Taxon519424	Bacillus_trypoxylicola	Health	0.157593	0.619662	Firmicutes	Bacillaceae	Alkalihalobacillus
Taxon246272	Bacillus_bogoriensis	Health	0.157593	0.619662	Firmicutes	Bacillaceae	Alkalihalobacillus
Taxon1652	Alloiococcus_otitis	Health	0.157593	0.619662	Firmicutes	Carnobacteriaceae	Alloiococcus
Taxon472963	Anaerobacillus_alkalidiazotrophicus	Health	0.157593	0.619662	Firmicutes	Bacillaceae	Anaerobacillus
Taxon228955	Arenibacter_certesii	Health	0.157593	0.619662	Bacteroidetes	Flavobacteriaceae	Arenibacter
Taxon163874	Arthrobacter_tumbae	Health	0.157593	0.619662	Actinobacteria	Micrococcaceae	Arthrobacter
Taxon354	Azotobacter_vinelandii	Health	0.157593	0.619662	Proteobacteria	Pseudomonadaceae	Azotobacter
Taxon666686	Bacillus_sp._1NLA3E	Health	0.157593	0.619662	Firmicutes	Bacillaceae	Bacillus
Taxon1113737	Bacillus_sp._NBRC_101223	Health	0.157593	0.619662	Firmicutes	Bacillaceae	Bacillus
Taxon127886	Bacillus_hemicellulosilyticus	Health	0.157593	0.619662	Firmicutes	Bacillaceae	Bacillus
Taxon1452	Bacillus_atrophaeus	Health	0.157593	0.619662	Firmicutes	Bacillaceae	Bacillus
Taxon1653831	Blattabacterium_cuenoti	Health	0.157593	0.619662	Bacteroidetes	Blattabacteriaceae	Blattabacterium
Taxon94624	Bordetella_petrii	Health	0.157593	0.619662	Proteobacteria	Alcaligenaceae	Bordetella
Taxon43669	Brachybacterium_faecium	Health	0.157593	0.619662	Actinobacteria	Dermabacteraceae	Brachybacterium
Taxon29459	Brucella_melitensis	Health	0.157593	0.619662	Proteobacteria	Brucellaceae	Brucella
Taxon198	Campylobacter_hyointestinalis	Health	0.157593	0.619662	Proteobacteria	Campylobacteraceae	Campylobacter
Taxon203	Campylobacter_rectus	Health	0.157593	0.619662	Proteobacteria	Campylobacteraceae	Campylobacter
Taxon49118	Candidatus_Arthromitus_sp._SFB_mouse	Health	0.157593	0.619662	Firmicutes	Clostridiaceae	Candidatus_Arthromitus
Taxon91844	Candidatus_Portiera_aleyrodidarum	Health	0.157593	0.619662	Proteobacteria	Halomonadaceae	Candidatus_Portiera
Taxon669502	Candidatus_Profftella_armatura	Health	0.157593	0.619662	Proteobacteria	Unassigned	Candidatus_Profftella
Taxon1073423	Carnobacterium_iners	Health	0.157593	0.619662	Firmicutes	Carnobacteriaceae	Carnobacterium
Taxon979	Cellulophaga_lytica	Health	0.157593	0.619662	Bacteroidetes	Flavobacteriaceae	Cellulophaga
Taxon536980	Chitinophaga_niastensis	Health	0.157593	0.619662	Bacteroidetes	Chitinophagaceae	Chitinophaga
Taxon152260	Chloroflexus_aggregans	Health	0.157593	0.619662	Chloroflexi	Chloroflexineae	Chloroflexus
Taxon158080	Chromohalobacter_salexigens	Health	0.157593	0.619662	Proteobacteria	Halomonadaceae	Chromohalobacter
Taxon141390	Chromohalobacter_israelensis	Health	0.157593	0.619662	Proteobacteria	Halomonadaceae	Chromohalobacter
Taxon1685010	Chryseobacterium_sp._IHB_B_10212	Health	0.157593	0.619662	Bacteroidetes	Weeksellaceae	Chryseobacterium
Taxon1416779	Chryseobacterium_zeae	Health	0.157593	0.619662	Bacteroidetes	Weeksellaceae	Chryseobacterium
Taxon349931	Clostridium_cavendishii	Health	0.157593	0.619662	Firmicutes	Clostridiaceae	Clostridium
Taxon305793	Lactobacillus_nantensis	Health	0.157593	0.619662	Firmicutes	Lactobacillaceae	Companilactobacillus
Taxon153493	Conchiformibius_steedae	Health	0.157593	0.619662	Proteobacteria	Neisseriaceae	Conchiformibius
Taxon43769	Corynebacterium_propinquum	Health	0.157593	0.619662	Actinobacteria	Corynebacteriaceae	Corynebacterium
Taxon109258	Desulfacinum_hydrothermale	Health	0.157593	0.619662	Proteobacteria	Syntrophobacteraceae	Desulfacinum
Taxon264641	Desulfitibacter_alkalitolerans	Health	0.157593	0.619662	Firmicutes	Peptococcaceae	Desulfitibacter
Taxon449306	Desulfobulbus_sp._DSM_2033	Health	0.157593	0.619662	Proteobacteria	Desulfobulbaceae	Desulfobulbus
Taxon51195	Desulfofustis_glycolicus	Health	0.157593	0.619662	Proteobacteria	Desulfocapsaceae	Desulfofustis
Taxon322509	Dietzia_kunjamensis	Health	0.157593	0.619662	Actinobacteria	Dietziaceae	Dietzia
Taxon87458	Facklamia_tabacinasalis	Health	0.157593	0.619662	Firmicutes	Aerococcaceae	Facklamia
Taxon991	Flavobacterium_hydatis	Health	0.157593	0.619662	Bacteroidetes	Flavobacteriaceae	Flavobacterium
Taxon271157	Flavobacterium_segetis	Health	0.157593	0.619662	Bacteroidetes	Flavobacteriaceae	Flavobacterium
Taxon271155	Flavobacterium_antarcticum	Health	0.157593	0.619662	Bacteroidetes	Flavobacteriaceae	Flavobacterium
Taxon468056	Flavobacterium_fluvii	Health	0.157593	0.619662	Bacteroidetes	Flavobacteriaceae	Flavobacterium
Taxon362418	Flavobacterium_reichenbachii	Health	0.157593	0.619662	Bacteroidetes	Flavobacteriaceae	Flavobacterium
Taxon229205	Flavobacterium_micromati	Health	0.157593	0.619662	Bacteroidetes	Flavobacteriaceae	Flavobacterium
Taxon1173025	Geitlerinema_sp._PCC_7407	Health	0.157593	0.619662	Cyanobacteria	Coleofasciculaceae	Geitlerinema
Taxon256702	Glutamicibacter_bergerei	Health	0.157593	0.619662	Actinobacteria	Micrococcaceae	Glutamicibacter
Taxon84595	Gordonia_polyisoprenivorans	Health	0.157593	0.619662	Actinobacteria	Gordoniaceae	Gordonia
Taxon137733	Granulicatella_balaenopterae	Health	0.157593	0.619662	Firmicutes	Carnobacteriaceae	Granulicatella
Taxon1484	Hydrogenibacillus_schlegelii	Health	0.157593	0.619662	Firmicutes	Bacillaceae	Hydrogenibacillus
Taxon1427356	Hyphomicrobium_nitrativorans	Health	0.157593	0.619662	Proteobacteria	Hyphomicrobiaceae	Hyphomicrobium
Taxon135577	Idiomarina_loihiensis	Health	0.157593	0.619662	Proteobacteria	Idiomarinaceae	Idiomarina
Taxon1453492	Chryseobacterium_hispalense	Health	0.157593	0.619662	Bacteroidetes	Weeksellaceae	Iodobacter
Taxon262209	Janibacter_melonis	Health	0.157593	0.619662	Actinobacteria	Intrasporangiaceae	Janibacter
Taxon33995	Komagataeibacter_europaeus	Health	0.157593	0.619662	Proteobacteria	Acetobacteraceae	Komagataeibacter
Taxon37482	Laceyella_sacchari	Health	0.157593	0.619662	Firmicutes	Thermoactinomycetaceae	Laceyella
Taxon28051	Lachnospira_multipara	Health	0.157593	0.619662	Firmicutes	Lachnospiraceae	Lachnospira
Taxon1114022	Lactobacillus_sp._NBRC_107199	Health	0.157593	0.619662	Firmicutes	Lactobacillaceae	Lactobacillus
Taxon872327	Lactobacillus_pasteurii	Health	0.157593	0.619662	Firmicutes	Lactobacillaceae	Lactobacillus
Taxon1113973	Lactococcus_sp._NBRC_106034	Health	0.157593	0.619662	Firmicutes	Streptococcaceae	Lactococcus
Taxon96228	Legionella_drozanskii	Health	0.157593	0.619662	Proteobacteria	Legionellaceae	Legionella
Taxon1138822	Lactobacillus_curieae	Health	0.157593	0.619662	Firmicutes	Lactobacillaceae	Lentilactobacillus
Taxon501483	Leucobacter_tardus	Health	0.157593	0.619662	Actinobacteria	Microbacteriaceae	Leucobacter
Taxon491918	Leucobacter_chironomi	Health	0.157593	0.619662	Actinobacteria	Microbacteriaceae	Leucobacter
Taxon104955	Lactobacillus_frumenti	Health	0.157593	0.619662	Firmicutes	Lactobacillaceae	Levilactobacillus
Taxon357278	Lactobacillus_parabrevis	Health	0.157593	0.619662	Firmicutes	Lactobacillaceae	Levilactobacillus
Taxon637971	Lactobacillus_koreensis	Health	0.157593	0.619662	Firmicutes	Lactobacillaceae	Levilactobacillus
Taxon47493	Lactobacillus_panis	Health	0.157593	0.619662	Firmicutes	Lactobacillaceae	Levilactobacillus
Taxon70997	Lewinella_nigricans	Health	0.157593	0.619662	Bacteroidetes	Lewinellaceae	Lewinella
Taxon376219	Arthrospira_sp._PCC_8005	Health	0.157593	0.619662	Cyanobacteria	Microcoleaceae	Limnospira
Taxon84531	Lysobacter_antibioticus	Health	0.157593	0.619662	Proteobacteria	Xanthomonadaceae	Lysobacter
Taxon569601	Marinomonas_arenicola	Health	0.157593	0.619662	Proteobacteria	Oceanospirillaceae	Marinomonas
Taxon453817	Massilia_aerilata	Health	0.157593	0.619662	Proteobacteria	Oxalobacteraceae	Massilia
Taxon213248	Mesonia_algae	Health	0.157593	0.619662	Bacteroidetes	Flavobacteriaceae	Mesonia
Taxon426117	Methylobacterium_sp._4_46	Health	0.157593	0.619662	Proteobacteria	Methylobacteriaceae	Methylobacterium
Taxon2033	Microbacterium_testaceum	Health	0.157593	0.619662	Actinobacteria	Microbacteriaceae	Microbacterium
Taxon1746950	Microbacterium_sp._HBUM179443	Health	0.157593	0.619662	Actinobacteria	Microbacteriaceae	Microbacterium
Taxon453963	Microbulbifer_halophilus	Health	0.157593	0.619662	Proteobacteria	Microbulbiferaceae	Microbulbifer
Taxon470802	Micrococcus_sp._YIM_C694	Health	0.157593	0.619662	Actinobacteria	Micrococcaceae	Micrococcus
Taxon1332898	Microlunatus_sp._YIM_C01117	Health	0.157593	0.619662	Actinobacteria	Propionibacteriaceae	Microlunatus
Taxon264148	Millisia_brevis	Health	0.157593	0.619662	Actinobacteria	Gordoniaceae	Millisia
Taxon665913	Pantoea_calida	Health	0.157593	0.619662	Proteobacteria	Erwiniaceae	Mixta
Taxon1797	Mycobacterium_thermoresistibile	Health	0.157593	0.619662	Actinobacteria	Mycobacteriaceae	Mycobacterium
Taxon431269	Mycobacterium_setense	Health	0.157593	0.619662	Actinobacteria	Mycobacteriaceae	Mycolicibacterium
Taxon2122	Mycoplasma_pirum	Health	0.157593	0.619662	Tenericutes	Mycoplasmataceae	Mycoplasma
Taxon2100	Mycoplasma_hyorhinis	Health	0.157593	0.619662	Tenericutes	Mycoplasmataceae	Mycoplasma
Taxon36741	Mycoplasma_feliminutum	Health	0.157593	0.619662	Tenericutes	Mycoplasmataceae	Mycoplasma
Taxon1324934	Myroides_xuanwuensis	Health	0.157593	0.619662	Bacteroidetes	Flavobacteriaceae	Myroides
Taxon267212	Neisseria_bacilliformis	Health	0.157593	0.619662	Proteobacteria	Neisseriaceae	Neisseria
Taxon515814	Nesterenkonia_alba	Health	0.157593	0.619662	Actinobacteria	Micrococcaceae	Nesterenkonia
Taxon1735103	Nitratireductor_sp._2_2_12_1	Health	0.157593	0.619662	Proteobacteria	Phyllobacteriaceae	Nitratireductor
Taxon948676	Nitrosomonas_sp._JPCCT2	Health	0.157593	0.619662	Proteobacteria	Nitrosomonadaceae	Nitrosomonas
Taxon134984	Nocardia_fluminea	Health	0.157593	0.619662	Actinobacteria	Nocardiaceae	Nocardia
Taxon228600	Nocardia_araoensis	Health	0.157593	0.619662	Actinobacteria	Nocardiaceae	Nocardia
Taxon1817596	Nocardioides_intraradicalis	Health	0.157593	0.619662	Actinobacteria	Nocardioidaceae	Nocardioides
Taxon239984	Nocardiopsis_ganjiahuensis	Health	0.157593	0.619662	Actinobacteria	Nocardiopsaceae	Nocardiopsis
Taxon1519494	Nocardiopsis_sp._NRRL_B_16309	Health	0.157593	0.619662	Actinobacteria	Streptosporangiaceae	Nocardiopsis
Taxon319236	Nonlabens_sediminis	Health	0.157593	0.619662	Bacteroidetes	Flavobacteriaceae	Nonlabens
Taxon368835	Oceanobacillus_sp._YIM_DH3	Health	0.157593	0.619662	Firmicutes	Bacillaceae	Oceanobacillus
Taxon64976	Oceanospirillum_beijerinckii	Health	0.157593	0.619662	Proteobacteria	Oceanospirillaceae	Oceanospirillum
Taxon425341	Ochrobactrum_sp._CCBAU_10752	Health	0.157593	0.619662	Proteobacteria	Brucellaceae	Ochrobactrum
Taxon59846	Paenibacillus_chibensis	Health	0.157593	0.619662	Firmicutes	Paenibacillaceae	Paenibacillus
Taxon1870819	Paenibacillus_sp._BIHB4019	Health	0.157593	0.619662	Firmicutes	Paenibacillaceae	Paenibacillus
Taxon79263	Paenibacillus_chitinolyticus	Health	0.157593	0.619662	Firmicutes	Paenibacillaceae	Paenibacillus
Taxon369333	Paenibacillus_terrigena	Health	0.157593	0.619662	Firmicutes	Paenibacillaceae	Paenibacillus
Taxon93222	Pandoraea_sputorum	Health	0.157593	0.619662	Proteobacteria	Burkholderiaceae	Pandoraea
Taxon60547	Paraburkholderia_glathei	Health	0.157593	0.619662	Proteobacteria	Burkholderiaceae	Paraburkholderia
Taxon660537	Paraburkholderia_acidipaludis	Health	0.157593	0.619662	Proteobacteria	Burkholderiaceae	Paraburkholderia
Taxon1113815	Paracoccus_sp._NBRC_101723	Health	0.157593	0.619662	Proteobacteria	Rhodobacteraceae	Paracoccus
Taxon34003	Paracoccus_aminophilus	Health	0.157593	0.619662	Proteobacteria	Rhodobacteraceae	Paracoccus
Taxon90742	Paracoccus_sp._MBIC4017	Health	0.157593	0.619662	Proteobacteria	Rhodobacteraceae	Paracoccus
Taxon78258	Parascardovia_denticolens	Health	0.157593	0.619662	Actinobacteria	Bifidobacteriaceae	Parascardovia
Taxon54062	Pediococcus_parvulus	Health	0.157593	0.619662	Firmicutes	Lactobacillaceae	Pediococcus
Taxon332999	Pedobacter_suwonensis	Health	0.157593	0.619662	Bacteroidetes	Sphingobacteriaceae	Pedobacter
Taxon984	Pedobacter_heparinus	Health	0.157593	0.619662	Bacteroidetes	Sphingobacteriaceae	Pedobacter
Taxon543877	Altererythrobacter_marensis	Health	0.157593	0.619662	Proteobacteria	Erythrobacteraceae	Pelagerythrobacter
Taxon29543	Pelobacter_propionicus	Health	0.157593	0.619662	Proteobacteria	Desulfuromonadaceae	Pelobacter
Taxon296591	Polaromonas_sp._JS666	Health	0.157593	0.619662	Proteobacteria	Comamonadaceae	Polaromonas
Taxon1123045	Ponticaulis_koreensis	Health	0.157593	0.619662	Proteobacteria	Hyphomonadaceae	Ponticaulis
Taxon927669	Pseudanabaena_biceps	Health	0.157593	0.619662	Cyanobacteria	Pseudanabaenaceae	Pseudanabaena
Taxon45629	Desulfovibrio_halophilus	Health	0.157593	0.619662	Proteobacteria	Desulfovibrionaceae	Pseudodesulfovibrio
Taxon29432	Psychrobacter_phenylpyruvicus	Health	0.157593	0.619662	Proteobacteria	Moraxellaceae	Psychrobacter
Taxon1113707	Psychrobacter_sp._NBRC_101050	Health	0.157593	0.619662	Proteobacteria	Moraxellaceae	Psychrobacter
Taxon1113711	Psychrobacter_sp._NBRC_101055	Health	0.157593	0.619662	Proteobacteria	Moraxellaceae	Psychrobacter
Taxon240521	Rhizobium_daejeonense	Health	0.157593	0.619662	Proteobacteria	Rhizobiaceae	Rhizobium
Taxon296218	Roseivirga_echinicomitans	Health	0.157593	0.619662	Bacteroidetes	Roseivirgaceae	Roseivirga
Taxon207340	Roseomonas_mucosa	Health	0.157593	0.619662	Proteobacteria	Acetobacteraceae	Roseomonas
Taxon360056	Schlesneria_paludicola	Health	0.157593	0.619662	Planctomycetes	Planctomycetaceae	Schlesneria
Taxon135080	Selenomonas_flueggei	Health	0.157593	0.619662	Firmicutes	Selenomonadaceae	Selenomonas
Taxon552357	Shewanella_fodinae	Health	0.157593	0.619662	Proteobacteria	Shewanellaceae	Shewanella
Taxon413479	Solimonas_soli	Health	0.157593	0.619662	Proteobacteria	Sinobacteraceae	Solimonas
Taxon1131703	Sphaerochaeta_globosa	Health	0.157593	0.619662	Spirochaetes	Sphaerochaetaceae	Sphaerochaeta
Taxon336203	Sphingobium_fuliginis	Health	0.157593	0.619662	Proteobacteria	Sphingomonadaceae	Sphingobium
Taxon365341	Sphingobium_aromaticiconvertens	Health	0.157593	0.619662	Proteobacteria	Sphingomonadaceae	Sphingobium
Taxon1688487	Sphingomonas_sp._YIM_C00729	Health	0.157593	0.619662	Proteobacteria	Sphingomonadaceae	Sphingomonas
Taxon28212	Sphingomonas_adhaesiva	Health	0.157593	0.619662	Proteobacteria	Sphingomonadaceae	Sphingomonas
Taxon159291	Spirochaeta_americana	Health	0.157593	0.619662	Spirochaetes	Spirochaetaceae	Spirochaeta
Taxon582850	Sporosarcina_luteola	Health	0.157593	0.619662	Firmicutes	Planococcaceae	Sporosarcina
Taxon1385389	Streptococcus_sp._MR_1951	Health	0.157593	0.619662	Firmicutes	Streptococcaceae	Streptococcus
Taxon254785	Streptococcus_halichoeri	Health	0.157593	0.619662	Firmicutes	Streptococcaceae	Streptococcus
Taxon1963	Streptomyces_olivochromogenes	Health	0.157593	0.619662	Actinobacteria	Streptomycetaceae	Streptomyces
Taxon452529	Streptomyces_scopuliridis	Health	0.157593	0.619662	Actinobacteria	Streptomycetaceae	Streptomyces
Taxon58344	Streptomyces_celluloflavus	Health	0.157593	0.619662	Actinobacteria	Streptomycetaceae	Streptomyces
Taxon626938	Succinatimonas_hippei	Health	0.157593	0.619662	Proteobacteria	Succinivibrionaceae	Succinatimonas
Taxon65553	Sulfurospirillum_deleyianum	Health	0.157593	0.619662	Proteobacteria	Sulfurospirillaceae	Sulfurospirillum
Taxon194424	Sulfurospirillum_halorespirans	Health	0.157593	0.619662	Proteobacteria	Sulfurospirillaceae	Sulfurospirillum
Taxon316278	Synechococcus_sp._RCC307	Health	0.157593	0.619662	Cyanobacteria	Synechococcaceae	Synechococcus
Taxon375749	Synergistes_sp._RMA_16290	Health	0.157593	0.619662	Synergistetes	Synergistaceae	Synergistes
Taxon2754	Synergistes_jonesii	Health	0.157593	0.619662	Synergistetes	Synergistaceae	Synergistes
Taxon86170	Syntrophothermus_lipocalidus	Health	0.157593	0.619662	Firmicutes	Syntrophomonadaceae	Syntrophothermus
Taxon931	Thiobacillus_thioparus	Health	0.157593	0.619662	Proteobacteria	Thiobacillaceae	Thiobacillus
Taxon934	Thiomicrospira_pelophila	Health	0.157593	0.619662	Proteobacteria	Piscirickettsiaceae	Thiomicrospira
Taxon53418	Treponema_lecithinolyticum	Health	0.157593	0.619662	Spirochaetes	Treponemataceae	Treponema
Taxon163	Treponema_bryantii	Health	0.157593	0.619662	Spirochaetes	Treponemataceae	Treponema
Taxon639218	marine_bacterium_SIMO_4474	Health	0.157593	0.619662	Unassigned	Unassigned	Unassigned
Taxon519472	Vagococcus_teuberi	Health	0.157593	0.619662	Firmicutes	Enterococcaceae	Vagococcus
Taxon436515	Variovorax_boronicumulans	Health	0.157593	0.619662	Proteobacteria	Comamonadaceae	Variovorax
Taxon364317	Verminephrobacter_eiseniae	Health	0.157593	0.619662	Proteobacteria	Comamonadaceae	Verminephrobacter
Taxon170679	Vibrio_chagasii	Health	0.157593	0.619662	Proteobacteria	Vibrionaceae	Vibrio
Taxon61016	Virgibacillus_salexigens	Health	0.157593	0.619662	Firmicutes	Bacillaceae	Virgibacillus
Taxon1473	Virgibacillus_pantothenticus	Health	0.157593	0.619662	Firmicutes	Bacillaceae	Virgibacillus
Taxon1195760	Wenyingzhuangia_marina	Health	0.157593	0.619662	Bacteroidetes	Flavobacteriaceae	Wenyingzhuangia
Taxon343	Xanthomonas_translucens	Health	0.157593	0.619662	Proteobacteria	Xanthomonadaceae	Xanthomonas
Taxon56458	Xanthomonas_sacchari	Health	0.157593	0.619662	Proteobacteria	Xanthomonadaceae	Xanthomonas
Taxon29447	Xanthomonas_albilineans	Health	0.157593	0.619662	Proteobacteria	Xanthomonadaceae	Xanthomonas
Taxon151755	Xenophilus_azovorans	Health	0.157593	0.619662	Proteobacteria	Comamonadaceae	Xenophilus
Taxon29485	Yersinia_rohdei	Health	0.157593	0.619662	Proteobacteria	Yersiniaceae	Yersinia
Taxon685706	Yersinia_nurmii	Health	0.157593	0.619662	Proteobacteria	Yersiniaceae	Yersinia
Taxon1406512	Candidatus_Methanomassiliicoccus_intestinalis	Health	0.157604	0.619662	Candidatus_Thermoplasmatota	Methanomassiliicoccaceae	Methanomassiliicoccus
Taxon298653	Frankia_sp._EAN1pec	Health	0.15789	0.619662	Actinobacteria	Frankiaceae	Frankia
Taxon372463	Oceanobacillus_profundus	Health	0.15789	0.619662	Firmicutes	Bacillaceae	Oceanobacillus
Taxon205941	Salinibacterium_amurskyense	Health	0.15789	0.619662	Actinobacteria	Microbacteriaceae	Salinibacterium
Taxon60217	Shewanella_violacea	Health	0.15789	0.619662	Proteobacteria	Shewanellaceae	Shewanella
Taxon19	Pelobacter_carbinolicus	Health	0.157943	0.619662	Proteobacteria	Syntrophotaleaceae	Syntrophotalea
Taxon187327	Acidaminococcus_intestini	Health	0.158054	0.619662	Firmicutes	Acidaminococcaceae	Acidaminococcus
Taxon33964	Leuconostoc_citreum	Health	0.158082	0.619662	Firmicutes	Lactobacillaceae	Leuconostoc
Taxon209649	Ferrithrix_thermotolerans	Health	0.158482	0.619662	Actinobacteria	Acidimicrobiaceae	Ferrithrix
Taxon748811	Sulfuritalea_hydrogenivorans	Health	0.159195	0.619662	Proteobacteria	Sterolibacteriaceae	Sulfuritalea
Taxon481743	Paenibacillus_sp._Y412MC10	Health	0.159254	0.619662	Firmicutes	Paenibacillaceae	Paenibacillus
Taxon1258	Peptoniphilus_asaccharolyticus	Health	0.159512	0.619662	Firmicutes	Peptoniphilaceae	Peptoniphilus
Taxon76122	Alloprevotella_tannerae	Health	0.16031	0.619662	Bacteroidetes	Prevotellaceae	Alloprevotella
Taxon349751	Corynebacterium_marinum	Health	0.161699	0.619662	Actinobacteria	Corynebacteriaceae	Corynebacterium
Taxon46124	Granulicatella_adiacens	Health	0.162577	0.619662	Firmicutes	Carnobacteriaceae	Granulicatella
Taxon381741	Lactobacillus_thailandensis	Health	0.163432	0.619662	Firmicutes	Lactobacillaceae	Lacticaseibacillus
Taxon521157	Weissella_sp._KLDS_7.0701	Health	0.163432	0.619662	Firmicutes	Lactobacillaceae	Weissella
Taxon189722	Prevotella_marshii	Health	0.163544	0.619662	Bacteroidetes	Prevotellaceae	Prevotella
Taxon81425	Desulfovibrio_aminophilus	Health	0.16408	0.619662	Proteobacteria	Desulfovibrionaceae	Desulfovibrio
Taxon400390	Alkalimonas_collagenimarina	Health	0.164736	0.619662	Proteobacteria	Unassigned	Alkalimonas
Taxon187491	Corynebacterium_glaucum	Health	0.164965	0.619662	Actinobacteria	Corynebacteriaceae	Corynebacterium
Taxon105612	Lactobacillus_algidus	Health	0.165521	0.619662	Firmicutes	Lactobacillaceae	Dellaglioa
Taxon216943	Spiroplasma_montanense	Health	0.165521	0.619662	Tenericutes	Spiroplasmataceae	Spiroplasma
Taxon539	Eikenella_corrodens	Health	0.166004	0.619662	Proteobacteria	Neisseriaceae	Eikenella
Taxon143393	Eubacterium_sulci	IBS	0.166487	0.619662	Firmicutes	Clostridiales_Incertae_Sedis	Eubacterium
Taxon308892	Bacillus_boroniphilus	Health	0.167841	0.619662	Firmicutes	Bacillaceae	Mesobacillus
Taxon654	Aeromonas_veronii	Health	0.168011	0.619662	Proteobacteria	Aeromonadaceae	Aeromonas
Taxon29341	Clostridium_argentinense	Health	0.168922	0.619662	Firmicutes	Clostridiaceae	Clostridium
Taxon1764	Mycobacterium_avium	Health	0.171476	0.619662	Actinobacteria	Mycobacteriaceae	Mycobacterium
Taxon739	Aggregatibacter_segnis	Health	0.172788	0.619662	Proteobacteria	Pasteurellaceae	Aggregatibacter
Taxon392838	Bacteroides_propionicifaciens	Health	0.173283	0.619662	Bacteroidetes	Bacteroidaceae	Bacteroides
Taxon1004156	Candidatus_Brocadia_caroliniensis	Health	0.173917	0.619662	Planctomycetes	Candidatus_Brocadiaceae	Candidatus_Brocadia
Taxon28224	Mesoplasma_seiffertii	Health	0.175503	0.619662	Tenericutes	Entomoplasmataceae	Mesoplasma
Taxon191493	Corynebacterium_sphenisci	Health	0.177099	0.619662	Actinobacteria	Corynebacteriaceae	Corynebacterium
Taxon1457	Alicyclobacillus_cycloheptanicus	Health	0.177259	0.619662	Firmicutes	Alicyclobacillaceae	Alicyclobacillus
Taxon1460639	Bacillus_sp._JCM_19045	Health	0.177259	0.619662	Firmicutes	Bacillaceae	Bacillus
Taxon1399115	Exiguobacterium_sp._MH3	Health	0.177259	0.619662	Firmicutes	Bacillales_Incertae_Sedis	Exiguobacterium
Taxon157673	Mannheimia_succiniciproducens	Health	0.177259	0.619662	Proteobacteria	Pasteurellaceae	Mannheimia
Taxon170367	Paenibacillus_anaericanus	Health	0.177259	0.619662	Firmicutes	Paenibacillaceae	Paenibacillus
Taxon191960	Sedimenticola_selenatireducens	Health	0.177259	0.619662	Proteobacteria	Unassigned	Sedimenticola
Taxon1308	Streptococcus_thermophilus	IBS	0.177479	0.619662	Firmicutes	Streptococcaceae	Streptococcus
Taxon204470	Alicyclobacillus_pomorum	Health	0.178074	0.619662	Firmicutes	Alicyclobacillaceae	Alicyclobacillus
Taxon392016	Alicyclobacillus_contaminans	Health	0.178074	0.619662	Firmicutes	Alicyclobacillaceae	Alicyclobacillus
Taxon327160	Candidatus_Accumulibacter_phosphatis	Health	0.178074	0.619662	Proteobacteria	Unassigned	Candidatus_Accumulibacter
Taxon155892	Caulobacter_vibrioides	Health	0.178074	0.619662	Proteobacteria	Caulobacteraceae	Caulobacter
Taxon180916	Cellvibrio_fulvus	Health	0.178074	0.619662	Proteobacteria	Cellvibrionaceae	Cellvibrio
Taxon849	Fusobacterium_gonidiaformans	Health	0.178074	0.619662	Fusobacteria	Fusobacteriaceae	Fusobacterium
Taxon48076	Marinobacterium_georgiense	Health	0.178074	0.619662	Proteobacteria	Oceanospirillaceae	Marinobacterium
Taxon1075	Rhodobacter_blasticus	Health	0.178074	0.619662	Proteobacteria	Rhodobacteraceae	Rhodobacter
Taxon1385387	Streptococcus_sp._MR_1949	Health	0.178074	0.619662	Firmicutes	Streptococcaceae	Streptococcus
Taxon171686	Bacillus_sp._LMG_20243	Health	0.178892	0.619662	Firmicutes	Bacillaceae	Bacillus
Taxon386487	Candidatus_Ruthia_magnifica	Health	0.178892	0.619662	Proteobacteria	Unassigned	Candidatus_Ruthia
Taxon307480	Chryseobacterium_vrystaatense	Health	0.178892	0.619662	Bacteroidetes	Weeksellaceae	Chryseobacterium
Taxon288995	Devosia_limi	Health	0.178892	0.619662	Proteobacteria	Devosiaceae	Devosia
Taxon1909395	Nonomuraea_sp._ATCC_55076	Health	0.178892	0.619662	Actinobacteria	Streptosporangiaceae	Nonomuraea
Taxon130049	Paenibacillus_dendritiformis	Health	0.178892	0.619662	Firmicutes	Paenibacillaceae	Paenibacillus
Taxon1007105	Pusillimonas_sp._T7_7	Health	0.178892	0.619662	Proteobacteria	Alcaligenaceae	Pusillimonas
Taxon29549	Rhodothermus_marinus	Health	0.178892	0.619662	Bacteroidetes	Rhodothermaceae	Rhodothermus
Taxon1341	Streptococcus_ratti	Health	0.178892	0.619662	Firmicutes	Streptococcaceae	Streptococcus
Taxon1463836	Streptomyces_sp._NRRL_B_3229	Health	0.178892	0.619662	Actinobacteria	Streptomycetaceae	Streptomyces
Taxon426114	Thiomonas_arsenitoxydans	Health	0.178892	0.619662	Proteobacteria	Burkholderiales_genera_Incertae_Sedis	Thiomonas
Taxon511062	Oceanimonas_sp._GK1	Health	0.179295	0.619662	Proteobacteria	Aeromonadaceae	Oceanimonas
Taxon238013	Lactobacillus_rennini	Health	0.179712	0.619662	Firmicutes	Lactobacillaceae	Loigolactobacillus
Taxon1908	Streptomyces_globisporus	Health	0.179712	0.619662	Actinobacteria	Streptomycetaceae	Streptomyces
Taxon1463840	Streptomyces_sp._NRRL_F_2305	Health	0.180451	0.619662	Actinobacteria	Streptomycetaceae	Streptomyces
Taxon35623	Acholeplasma_oculi	Health	0.180536	0.619662	Tenericutes	Acholeplasmataceae	Acholeplasma
Taxon217204	Achromobacter_insolitus	Health	0.180536	0.619662	Proteobacteria	Alcaligenaceae	Achromobacter
Taxon173364	Brachybacterium_sacelli	Health	0.180536	0.619662	Actinobacteria	Dermabacteraceae	Brachybacterium
Taxon1136497	Brevibacterium_siliguriense	Health	0.180536	0.619662	Actinobacteria	Brevibacteriaceae	Brevibacterium
Taxon266123	Castellaniella_caeni	Health	0.180536	0.619662	Proteobacteria	Alcaligenaceae	Castellaniella
Taxon470799	Jeotgalibacillus_sp._YIM_C596	Health	0.180536	0.619662	Firmicutes	Planococcaceae	Jeotgalibacillus
Taxon525640	Paracoccus_chinensis	Health	0.180536	0.619662	Proteobacteria	Rhodobacteraceae	Paracoccus
Taxon676599	Stenotrophomonas_panacihumi	Health	0.180536	0.619662	Proteobacteria	Xanthomonadaceae	Stenotrophomonas
Taxon66869	Streptomyces_atroolivaceus	Health	0.180536	0.619662	Actinobacteria	Streptomycetaceae	Streptomyces
Taxon163877	Virgibacillus_necropolis	Health	0.180536	0.619662	Firmicutes	Bacillaceae	Virgibacillus
Taxon487698	Stenotrophomonas_pavanii	Health	0.180559	0.619662	Proteobacteria	Xanthomonadaceae	Stenotrophomonas
Taxon2350	Haliscomenobacter_hydrossis	Health	0.181286	0.619662	Bacteroidetes	Haliscomenobacteraceae	Haliscomenobacter
Taxon349096	Pectinatus_haikarae	Health	0.181364	0.619662	Firmicutes	Selenomonadaceae	Pectinatus
Taxon253245	Owenweeksia_hongkongensis	Health	0.182132	0.619662	Bacteroidetes	Schleiferiaceae	Owenweeksia
Taxon310298	Bacteroides_coprocola	Health	0.182156	0.619662	Bacteroidetes	Bacteroidaceae	Phocaeicola
Taxon358220	Acidovorax_sp._KKS102	Health	0.182542	0.619662	Proteobacteria	Comamonadaceae	Acidovorax
Taxon125614	Thiothrix_disciformis	Health	0.183633	0.619662	Proteobacteria	Thiolinaceae	Thiolinea
Taxon650643	Alistipes_sp._RMA_9912	Health	0.184187	0.619662	Bacteroidetes	Rikenellaceae	Alistipes
Taxon58134	Desulfotomaculum_guttoideum	Health	0.184899	0.619662	Firmicutes	Lachnospiraceae	Lacrimispora
Taxon217070	Stella_vacuolata	Health	0.186564	0.619662	Proteobacteria	Stellaceae	Stella
Taxon363872	Bacillus_panaciterrae	Health	0.187151	0.619662	Firmicutes	Bacillaceae	Ectobacillus
Taxon563	Shimwellia_blattae	Health	0.187151	0.619662	Proteobacteria	Enterobacteriaceae	Shimwellia
Taxon1724	Corynebacterium_renale	Health	0.187214	0.619662	Actinobacteria	Corynebacteriaceae	Corynebacterium
Taxon28139	Rikenella_microfusus	Health	0.187509	0.619662	Bacteroidetes	Rikenellaceae	Rikenella
Taxon180332	Robinsoniella_peoriensis	Health	0.187891	0.619662	Firmicutes	Lachnospiraceae	Robinsoniella
Taxon1660	Actinomyces_odontolyticus	Health	0.188416	0.619662	Actinobacteria	Actinomycetaceae	Schaalia
Taxon347	Xanthomonas_oryzae	Health	0.189529	0.619662	Proteobacteria	Xanthomonadaceae	Xanthomonas
Taxon1725	Corynebacterium_xerosis	Health	0.189844	0.619662	Actinobacteria	Corynebacteriaceae	Corynebacterium
Taxon180311	Hespellia_stercorisuis	Health	0.190021	0.619662	Firmicutes	Lachnospiraceae	Hespellia
Taxon86185	Pseudomonas_lundensis	Health	0.190027	0.619662	Proteobacteria	Pseudomonadaceae	Pseudomonas
Taxon407019	Sphingomonas_astaxanthinifaciens	Health	0.190027	0.619662	Proteobacteria	Sphingomonadaceae	Sphingomonas
Taxon28108	Alteromonas_macleodii	Health	0.190208	0.619662	Proteobacteria	Alteromonadaceae	Alteromonas
Taxon85338	Rothia_sp._CCUG_25688	Health	0.190525	0.619662	Actinobacteria	Micrococcaceae	Rothia
Taxon1019	Capnocytophaga_sputigena	Health	0.191427	0.619662	Bacteroidetes	Flavobacteriaceae	Capnocytophaga
Taxon57666	Sulfurospirillum_arcachonense	Health	0.19226	0.619662	Proteobacteria	Campylobacteraceae	Sulfurospirillum
Taxon1069985	Pedobacter_kyungheensis	Health	0.192529	0.619662	Bacteroidetes	Sphingobacteriaceae	Pedobacter
Taxon33069	Pseudomonas_viridiflava	Health	0.193077	0.619662	Proteobacteria	Pseudomonadaceae	Pseudomonas
Taxon337315	Candidatus_Peptoniphilus_massiliensis	Health	0.195138	0.619662	Firmicutes	Peptoniphilaceae	Peptoniphilus
Taxon294710	Proteiniphilum_acetatigenes	Health	0.196269	0.619662	Bacteroidetes	Dysgonomonadaceae	Proteiniphilum
Taxon36745	Clostridium_saccharoperbutylacetonicum	Health	0.196997	0.619662	Firmicutes	Clostridiaceae	Clostridium
Taxon1229909	Candidatus_Nitrosopumilus_sp._AR2	Health	0.197311	0.619662	Thaumarchaeota	Nitrosopumilaceae	Nitrosopumilus
Taxon78345	Bifidobacterium_merycicum	Health	0.197408	0.619662	Actinobacteria	Bifidobacteriaceae	Bifidobacterium
Taxon86666	Salimicrobium_halophilum	Health	0.197961	0.619662	Firmicutes	Bacillaceae	Salimicrobium
Taxon29466	Veillonella_parvula	IBS	0.19807	0.619662	Firmicutes	Veillonellaceae	Veillonella
Taxon187145	Caldithrix_abyssi	Health	0.198116	0.619662	Calditrichaeota	Calditrichaceae	Caldithrix
Taxon156892	Actinomyces_marimammalium	Health	0.198588	0.619662	Actinobacteria	Actinomycetaceae	Boudabousia
Taxon185300	Paludibacter_propionicigenes	Health	0.199839	0.619662	Bacteroidetes	Paludibacteraceae	Paludibacter
Taxon694315	Kofleria_flava	Health	0.199847	0.619662	Proteobacteria	Nannocystineae	Kofleria
Taxon126157	Psychrobacillus_psychrodurans	Health	0.199847	0.619662	Firmicutes	Bacillaceae	Psychrobacillus
Taxon44742	Desulfovibrio_fairfieldensis	Health	0.199931	0.619662	Proteobacteria	Desulfovibrionaceae	Desulfovibrio
Taxon123820	Actinobacillus_rossii	Health	0.200479	0.619662	Proteobacteria	Pasteurellaceae	Actinobacillus
Taxon1667	Arthrobacter_sp.	Health	0.201111	0.619662	Actinobacteria	Micrococcaceae	Arthrobacter
Taxon191026	Desulfovibrio_hydrothermalis	Health	0.201111	0.619662	Proteobacteria	Desulfovibrionaceae	Maridesulfovibrio
Taxon1646	Renibacterium_salmoninarum	Health	0.201251	0.619662	Actinobacteria	Micrococcaceae	Renibacterium
Taxon238012	Lactobacillus_tucceti	Health	0.202382	0.619662	Firmicutes	Lactobacillaceae	Companilactobacillus
Taxon329	Ralstonia_pickettii	Health	0.202382	0.619662	Proteobacteria	Burkholderiaceae	Ralstonia
Taxon1338	Streptococcus_intermedius	Health	0.203157	0.619662	Firmicutes	Streptococcaceae	Streptococcus
Taxon36854	Desulfitobacterium_dehalogenans	Health	0.203578	0.619662	Firmicutes	Peptococcaceae	Desulfitobacterium
Taxon55508	Janthinobacterium_agaricidamnosum	Health	0.203658	0.619662	Proteobacteria	Oxalobacteraceae	Janthinobacterium
Taxon28251	Ornithobacterium_rhinotracheale	Health	0.203658	0.619662	Bacteroidetes	Weeksellaceae	Ornithobacterium
Taxon1497	Clostridium_formicaceticum	Health	0.203825	0.619662	Firmicutes	Clostridiaceae	Clostridium
Taxon284581	Bacillus_koreensis	Health	0.20494	0.619662	Firmicutes	Bacillaceae	Priestia
Taxon255507	Arcobacter_cibarius	Health	0.205583	0.619662	Proteobacteria	Campylobacteraceae	Arcobacter
Taxon216933	Spiroplasma_chrysopicola	Health	0.206227	0.619662	Tenericutes	Spiroplasmataceae	Spiroplasma
Taxon307643	Exiguobacterium_profundum	Health	0.206874	0.619662	Firmicutes	Bacillales_Incertae_Sedis	Exiguobacterium
Taxon1888	Streptomyces_albus	Health	0.206874	0.619662	Actinobacteria	Streptomycetaceae	Streptomyces
Taxon232721	Acidovorax_sp._JS42	Health	0.207295	0.619662	Proteobacteria	Comamonadaceae	Acidovorax
Taxon1659	Actinomyces_israelii	Health	0.207493	0.619662	Actinobacteria	Actinomycetaceae	Actinomyces
Taxon442870	Acanthopleuribacter_pedis	Health	0.207521	0.619662	Acidobacteria	Acanthopleuribacteraceae	Acanthopleuribacter
Taxon121428	Sphingobium_xenophagum	Health	0.207612	0.619662	Proteobacteria	Sphingomonadaceae	Sphingobium
Taxon76853	Solibacillus_silvestris	Health	0.207985	0.619662	Firmicutes	Planococcaceae	Solibacillus
Taxon217219	Meganema_perideroedes	Health	0.20817	0.619662	Proteobacteria	Neomegalonemataceae	Neomegalonema
Taxon70995	Lewinella_cohaerens	Health	0.208821	0.619662	Bacteroidetes	Lewinellaceae	Lewinella
Taxon93220	Pandoraea_pnomenusa	Health	0.208821	0.619662	Proteobacteria	Burkholderiaceae	Pandoraea
Taxon663	Vibrio_alginolyticus	Health	0.208821	0.619662	Proteobacteria	Vibrionaceae	Vibrio
Taxon944671	Lactobacillus_nasuensis	Health	0.208824	0.619662	Firmicutes	Lactobacillaceae	Lacticaseibacillus
Taxon47246	Clostridium_viride	Health	0.209036	0.619662	Firmicutes	Ruminococcaceae	Ruminococcus
Taxon29356	Clostridium_chartatabidum	Health	0.212485	0.619662	Firmicutes	Clostridiaceae	Clostridium
Taxon307126	Lactobacillus_apodemi	Health	0.213048	0.619662	Firmicutes	Lactobacillaceae	Ligilactobacillus
Taxon38286	Corynebacterium_afermentans	Health	0.213618	0.619662	Actinobacteria	Corynebacteriaceae	Corynebacterium
Taxon2718	Cardiobacterium_hominis	Health	0.213827	0.619662	Proteobacteria	Cardiobacteriaceae	Cardiobacterium
Taxon28227	Mycoplasma_penetrans	Health	0.215324	0.619662	Tenericutes	Mycoplasmataceae	Mycoplasma
Taxon258224	Corynebacterium_resistens	Health	0.21612	0.619662	Actinobacteria	Corynebacteriaceae	Corynebacterium
Taxon867	Ruminobacter_amylophilus	Health	0.21612	0.619662	Proteobacteria	Succinivibrionaceae	Ruminobacter
Taxon28111	Bacteroides_eggerthii	Health	0.216482	0.619662	Bacteroidetes	Bacteroidaceae	Bacteroides
Taxon310300	Bacteroides_pyogenes	Health	0.216604	0.619662	Bacteroidetes	Bacteroidaceae	Bacteroides
Taxon475255	Pedobacter_nyackensis	Health	0.21794	0.619662	Bacteroidetes	Sphingobacteriaceae	Pedobacter
Taxon37930	Glutamicibacter_protophormiae	Health	0.220486	0.619662	Actinobacteria	Micrococcaceae	Glutamicibacter
Taxon47679	Sporomusa_sphaeroides	Health	0.220959	0.619662	Firmicutes	Sporomusaceae	Sporomusa
Taxon272239	Pseudoclavibacter_bifida	Health	0.221266	0.619662	Actinobacteria	Microbacteriaceae	Gulosibacter
Taxon1423	Bacillus_subtilis	Health	0.221719	0.619662	Firmicutes	Bacillaceae	Bacillus
Taxon1511	Clostridium_sticklandii	Health	0.222359	0.619662	Firmicutes	Peptostreptococcaceae	Acetoanaerobium
Taxon328814	Alistipes_shahii	Health	0.222612	0.619662	Bacteroidetes	Rikenellaceae	Alistipes
Taxon39484	Eubacterium_desmolans	Health	0.222711	0.619662	Firmicutes	Ruminococcaceae	Agathobaculum
Taxon171685	Bacillus_murimartini	Health	0.222795	0.619662	Firmicutes	Bacillaceae	Alkalihalobacillus
Taxon228604	Prevotella_salivae	Health	0.222958	0.619662	Bacteroidetes	Prevotellaceae	Prevotella
Taxon385406	Paenibacillus_sp._CCBAU_ZL506	Health	0.224996	0.619662	Firmicutes	Paenibacillaceae	Paenibacillus
Taxon1336	Streptococcus_equi	Health	0.225696	0.619662	Firmicutes	Streptococcaceae	Streptococcus
Taxon60133	Prevotella_pallens	Health	0.227305	0.619662	Bacteroidetes	Prevotellaceae	Prevotella
Taxon587	Providencia_rettgeri	Health	0.227392	0.619662	Proteobacteria	Morganellaceae	Providencia
Taxon1736	Eubacterium_limosum	Health	0.2277	0.619662	Firmicutes	Eubacteriaceae	Eubacterium
Taxon137732	Granulicatella_elegans	Health	0.228523	0.619662	Firmicutes	Carnobacteriaceae	Granulicatella
Taxon216931	Spiroplasma_alleghenense	Health	0.229385	0.619662	Tenericutes	Spiroplasmataceae	Spiroplasma
Taxon216940	Spiroplasma_lampyridicola	Health	0.230172	0.619662	Tenericutes	Spiroplasmataceae	Spiroplasma
Taxon587753	Pseudomonas_chlororaphis	Health	0.230767	0.619662	Proteobacteria	Pseudomonadaceae	Pseudomonas
Taxon34087	Sphingobacterium_faecium	Health	0.231956	0.619662	Bacteroidetes	Sphingobacteriaceae	Sphingobacterium
Taxon28112	Tannerella_forsythia	Health	0.232846	0.619662	Bacteroidetes	Tannerellaceae	Tannerella
Taxon315358	Spiroplasma_eriocheiris	Health	0.233771	0.619662	Tenericutes	Spiroplasmataceae	Spiroplasma
Taxon633417	Aeromonas_taiwanensis	Health	0.234028	0.619662	Proteobacteria	Aeromonadaceae	Aeromonas
Taxon1311	Streptococcus_agalactiae	Health	0.234346	0.619662	Firmicutes	Streptococcaceae	Streptococcus
Taxon33007	Actinomyces_neuii	Health	0.234361	0.619662	Actinobacteria	Actinomycetaceae	Winkia
Taxon1566358	Paenibacillus_sp._IHBB_10380	Health	0.234658	0.619662	Firmicutes	Paenibacillaceae	Paenibacillus
Taxon633701	Prevotella_saccharolytica	Health	0.235014	0.619662	Bacteroidetes	Prevotellaceae	Prevotella
Taxon445709	Pandoraea_thiooxydans	Health	0.235579	0.619662	Proteobacteria	Burkholderiaceae	Pandoraea
Taxon626932	Alistipes_indistinctus	Health	0.235611	0.619662	Bacteroidetes	Rikenellaceae	Alistipes
Taxon199	Campylobacter_concisus	Health	0.235874	0.619662	Proteobacteria	Campylobacteraceae	Campylobacter
Taxon1177732	Varibaculum_sp._CCUG_45271	Health	0.236089	0.619662	Actinobacteria	Actinomycetaceae	Varibaculum
Taxon133453	Caldilinea_aerophila	IBS	0.236222	0.619662	Chloroflexi	Caldilineaceae	Caldilinea
Taxon88431	Dorea_longicatena	Health	0.236692	0.619662	Firmicutes	Lachnospiraceae	Dorea
Taxon36847	Clostridium_neopropionicum	Health	0.237503	0.619662	Firmicutes	Lachnospiraceae	Anaerotignum
Taxon29354	Clostridium_celerecrescens	Health	0.23772	0.619662	Firmicutes	Lachnospiraceae	Lacrimispora
Taxon544645	Butyricimonas_virosa	Health	0.238815	0.619662	Bacteroidetes	Odoribacteraceae	Butyricimonas
Taxon76860	Streptococcus_constellatus	Health	0.239227	0.619662	Firmicutes	Streptococcaceae	Streptococcus
Taxon157692	Leptotrichia_goodfellowii	Health	0.239294	0.619662	Fusobacteria	Leptotrichiaceae	Pseudoleptotrichia
Taxon114528	Mogibacterium_neglectum	Health	0.239536	0.619662	Firmicutes	Clostridiales_Incertae_Sedis	Mogibacterium
Taxon300	Pseudomonas_mendocina	Health	0.240579	0.619662	Proteobacteria	Pseudomonadaceae	Pseudomonas
Taxon46609	Clostridium_pascui	Health	0.241355	0.619662	Firmicutes	Clostridiaceae	Clostridium
Taxon1134687	Klebsiella_michiganensis	Health	0.242208	0.619662	Proteobacteria	Enterobacteriaceae	Klebsiella
Taxon51048	Actinobacillus_porcinus	Health	0.242386	0.619662	Proteobacteria	Pasteurellaceae	Actinobacillus
Taxon33940	Geobacillus_thermodenitrificans	Health	0.24287	0.619662	Firmicutes	Bacillaceae	Geobacillus
Taxon1113744	Bacillus_sp._NBRC_101253	Health	0.244199	0.619662	Firmicutes	Bacillaceae	Bacillus
Taxon131110	Actinomyces_radingae	Health	0.244199	0.619662	Actinobacteria	Actinomycetaceae	Schaalia
Taxon40543	Sneathia_sanguinegens	Health	0.244508	0.619662	Fusobacteria	Leptotrichiaceae	Sneathia
Taxon1589	Lactobacillus_pentosus	Health	0.244865	0.619662	Firmicutes	Lactobacillaceae	Lactiplantibacillus
Taxon34038	Rahnella_aquatilis	Health	0.244865	0.619662	Proteobacteria	Yersiniaceae	Rahnella
Taxon456493	Saccharibacillus_sacchari	Health	0.245533	0.619662	Firmicutes	Paenibacillaceae	Saccharibacillus
Taxon1502	Clostridium_perfringens	Health	0.2458	0.619662	Firmicutes	Clostridiaceae	Clostridium
Taxon43771	Corynebacterium_urealyticum	Health	0.246108	0.619662	Actinobacteria	Corynebacteriaceae	Corynebacterium
Taxon54565	Desulfovibrio_simplex	Health	0.246202	0.619662	Proteobacteria	Desulfovibrionaceae	Desulfovibrio
Taxon69824	Clostridium_cocleatum	Health	0.24661	0.619662	Firmicutes	Erysipelotrichaceae	Erysipelatoclostridium
Taxon73098	Kluyvera_georgiana	Health	0.246643	0.619662	Proteobacteria	Enterobacteriaceae	Kluyvera
Taxon86958	Propionispira_paucivorans	Health	0.246643	0.619662	Firmicutes	Selenomonadaceae	Propionispira
Taxon1992	Actinomadura_echinospora	Health	0.246872	0.619662	Actinobacteria	Thermomonosporaceae	Thermomonospora
Taxon572016	Pasteurellaceae_bacterium_CCUG_36050	Health	0.247543	0.619662	Proteobacteria	Pasteurellaceae	Unassigned
Taxon53374	Corynebacterium_coyleae	Health	0.247664	0.619662	Actinobacteria	Corynebacteriaceae	Corynebacterium
Taxon562	Escherichia_coli	IBS	0.247998	0.619662	Proteobacteria	Enterobacteriaceae	Escherichia
Taxon33075	Acidobacterium_capsulatum	Health	0.248216	0.619662	Acidobacteria	Acidobacteriaceae	Acidobacterium
Taxon119484	Syntrophobacter_fumaroxidans	Health	0.248792	0.619662	Proteobacteria	Syntrophobacteraceae	Syntrophobacter
Taxon2024	Thermoactinomyces_intermedius	Health	0.248792	0.619662	Firmicutes	Thermoactinomycetaceae	Thermoactinomyces
Taxon1458	Bacillus_fastidiosus	Health	0.24889	0.619662	Firmicutes	Bacillaceae	Metabacillus
Taxon282402	Prevotella_multiformis	Health	0.249058	0.619662	Bacteroidetes	Prevotellaceae	Prevotella
Taxon110845	Jeotgalicoccus_pinnipedialis	Health	0.250817	0.619662	Firmicutes	Staphylococcaceae	Jeotgalicoccus
Taxon153721	Sporocytophaga_myxococcoides	Health	0.250817	0.619662	Bacteroidetes	Cytophagaceae	Sporocytophaga
Taxon111015	Actinomyces_radicidentis	Health	0.251495	0.619662	Actinobacteria	Actinomycetaceae	Actinomyces
Taxon43990	Corynebacterium_segmentosum	Health	0.251495	0.619662	Actinobacteria	Corynebacteriaceae	Corynebacterium
Taxon29322	Eubacterium_cellulosolvens	Health	0.251703	0.619662	Firmicutes	Eubacteriaceae	Eubacterium
Taxon285	Comamonas_testosteroni	Health	0.252214	0.619662	Proteobacteria	Comamonadaceae	Comamonas
Taxon68909	Deinococcus_geothermalis	Health	0.252279	0.619662	Deinococcus_Thermus	Deinococcaceae	Deinococcus
Taxon833	Fibrobacter_succinogenes	Health	0.252591	0.619662	Fibrobacteres	Fibrobacteraceae	Fibrobacter
Taxon44009	Enterococcus_dispar	Health	0.253481	0.619662	Firmicutes	Enterococcaceae	Enterococcus
Taxon387635	Persicobacter_sp._NBRC_101267	Health	0.253481	0.619662	Bacteroidetes	Persicobacterace	Persicobacter
Taxon28049	Acidothermus_cellulolyticus	Health	0.254374	0.619662	Actinobacteria	Acidothermaceae	Acidothermus
Taxon135735	Bacillus_endophyticus	Health	0.254374	0.619662	Firmicutes	Bacillaceae	Bacillus
Taxon386490	Terribacillus_goriensis	Health	0.254374	0.619662	Firmicutes	Bacillaceae	Terribacillus
Taxon86332	Mogibacterium_pumilum	Health	0.254527	0.619662	Firmicutes	Clostridiales_Incertae_Sedis	Mogibacterium
Taxon693075	Caldisericum_exile	Health	0.255269	0.619662	Caldisericia	Caldisericaceae	Caldisericum
Taxon126569	Paenibacillus_glycanilyticus	Health	0.255269	0.619662	Firmicutes	Paenibacillaceae	Paenibacillus
Taxon357808	Roseiflexus_sp._RS_1	Health	0.255269	0.619662	Chloroflexi	Roseiflexineae	Roseiflexaceae
Taxon1882754	Clostridium_sp._DSM_4029	Health	0.255398	0.619662	Firmicutes	Clostridiaceae	Clostridium
Taxon49186	Marinobacterium_stanieri	Health	0.256166	0.619662	Proteobacteria	Oceanospirillaceae	Marinobacterium
Taxon1795	Mycobacterium_neoaurum	Health	0.256166	0.619662	Actinobacteria	Mycobacteriaceae	Mycolicibacterium
Taxon45670	Salinicoccus_roseus	Health	0.256166	0.619662	Firmicutes	Staphylococcaceae	Salinicoccus
Taxon1310	Streptococcus_sobrinus	Health	0.256166	0.619662	Firmicutes	Streptococcaceae	Streptococcus
Taxon1534	Clostridium_kluyveri	Health	0.257065	0.619662	Firmicutes	Clostridiaceae	Clostridium
Taxon490189	Flavobacterium_caeni	Health	0.257065	0.619662	Bacteroidetes	Flavobacteriaceae	Flavobacterium
Taxon44253	Paenibacillus_validus	Health	0.257065	0.619662	Firmicutes	Paenibacillaceae	Paenibacillus
Taxon516075	Providencia_sneebia	Health	0.257374	0.619662	Proteobacteria	Morganellaceae	Providencia
Taxon194326	Lactobacillus_versmoldensis	Health	0.257395	0.619662	Firmicutes	Lactobacillaceae	Companilactobacillus
Taxon150240	Gemella_cuniculi	Health	0.257966	0.619662	Firmicutes	Bacillales_Incertae_Sedis	Gemella
Taxon1184387	Mesotoga_prima	Health	0.257966	0.619662	Thermotogae	Kosmotogaceae	Mesotoga
Taxon354630	Mucilaginibacter_lappiensis	Health	0.257966	0.619662	Bacteroidetes	Sphingobacteriaceae	Mucilaginibacter
Taxon270914	Myroides_pelagicus	Health	0.257966	0.619662	Bacteroidetes	Flavobacteriaceae	Myroides
Taxon524286	Salinibacterium_sp._JC2486	Health	0.257966	0.619662	Actinobacteria	Microbacteriaceae	Salinibacterium
Taxon34101	Filibacter_limicola	Health	0.257966	0.619662	Firmicutes	Planococcaceae	Sporosarcina
Taxon52773	Actinomyces_meyeri	Health	0.258371	0.619662	Actinobacteria	Actinomycetaceae	Schaalia
Taxon294935	Enterovibrio_coralii	Health	0.258869	0.619662	Proteobacteria	Vibrionaceae	Enterovibrio
Taxon220714	Fructobacillus_pseudoficulneus	Health	0.258869	0.619662	Firmicutes	Lactobacillaceae	Fructobacillus
Taxon547163	Mycobacterium_vulneris	Health	0.258869	0.619662	Actinobacteria	Mycobacteriaceae	Mycobacterium
Taxon197345	Psychroflexus_tropicus	Health	0.258869	0.619662	Bacteroidetes	Flavobacteriaceae	Psychroflexus
Taxon84037	Syntrophococcus_sucromutans	Health	0.258869	0.619662	Firmicutes	Lachnospiraceae	Syntrophococcus
Taxon29367	Clostridium_puniceum	Health	0.259094	0.619662	Firmicutes	Clostridiaceae	Clostridium
Taxon649724	Clostridium_sp._ATCC_BAA_442	Health	0.259445	0.619662	Firmicutes	Clostridiaceae	Clostridium
Taxon78329	Coenonia_anatina	Health	0.259775	0.619662	Bacteroidetes	Flavobacteriaceae	Coenonia
Taxon35751	Sporichthya_polymorpha	Health	0.259775	0.619662	Actinobacteria	Sporichthyaceae	Sporichthya
Taxon316277	Syntrophus_aciditrophicus	Health	0.259775	0.619662	Proteobacteria	Syntrophaceae	Syntrophus
Taxon384638	Bacteroides_pectinophilus	Health	0.259902	0.619662	Bacteroidetes	Bacteroidaceae	Bacteroides
Taxon61435	Dehalococcoides_mccartyi	IBS	0.260724	0.619662	Chloroflexi	Dehalococcoidaceae	Dehalococcoides
Taxon777	Coxiella_burnetii	Health	0.261229	0.619662	Proteobacteria	Coxiellaceae	Coxiella
Taxon202956	Acinetobacter_towneri	Health	0.262739	0.619662	Proteobacteria	Moraxellaceae	Acinetobacter
Taxon415	Methylobacter_luteus	Health	0.264072	0.619662	Proteobacteria	Methylococcaceae	Methylobacter
Taxon827	Campylobacter_ureolyticus	Health	0.265064	0.619662	Proteobacteria	Campylobacteraceae	Campylobacter
Taxon234828	Corynebacterium_caspium	Health	0.265309	0.619662	Actinobacteria	Corynebacteriaceae	Corynebacterium
Taxon317	Pseudomonas_syringae	Health	0.265966	0.619662	Proteobacteria	Pseudomonadaceae	Pseudomonas
Taxon1113655	Psychrobacter_sp._NBRC_15736	Health	0.266515	0.619662	Proteobacteria	Moraxellaceae	Psychrobacter
Taxon1488	Clostridium_acetobutylicum	Health	0.268157	0.619662	Firmicutes	Clostridiaceae	Clostridium
Taxon1383	Atopobium_rimae	Health	0.268698	0.619662	Actinobacteria	Atopobiaceae	Lancefieldella
Taxon28264	Arcanobacterium_haemolyticum	Health	0.269226	0.619662	Actinobacteria	Actinomycetaceae	Arcanobacterium
Taxon1608994	Pseudomonas_weihenstephanensis	Health	0.270279	0.619662	Proteobacteria	Pseudomonadaceae	Pseudomonas
Taxon28114	Porphyromonas_levii	Health	0.270852	0.619662	Bacteroidetes	Porphyromonadaceae	Porphyromonas
Taxon74426	Collinsella_aerofaciens	Health	0.274191	0.619662	Actinobacteria	Coriobacteriaceae	Collinsella
Taxon256	Myroides_odoratus	Health	0.274545	0.619662	Bacteroidetes	Flavobacteriaceae	Myroides
Taxon274	Thermus_thermophilus	Health	0.274697	0.619662	Deinococcus_Thermus	Thermaceae	Thermus
Taxon171523	Lactobacillus_pantheris	Health	0.275966	0.619662	Firmicutes	Lactobacillaceae	Lacticaseibacillus
Taxon169292	Corynebacterium_aurimucosum	Health	0.276158	0.619662	Actinobacteria	Corynebacteriaceae	Corynebacterium
Taxon591197	Ignavibacterium_album	Health	0.276493	0.619662	Ignavibacteriae	Ignavibacteriaceae	Ignavibacterium
Taxon1538	Clostridium_ljungdahlii	Health	0.277175	0.619662	Firmicutes	Clostridiaceae	Clostridium
Taxon879	Desulfovibrio_gigas	Health	0.277185	0.619662	Proteobacteria	Desulfovibrionaceae	Desulfovibrio
Taxon1285	Staphylococcus_intermedius	Health	0.278007	0.619662	Firmicutes	Staphylococcaceae	Staphylococcus
Taxon1121298	Clostridium_amylolyticum	Health	0.278253	0.619662	Firmicutes	Clostridiaceae	Clostridium
Taxon257984	Glutamicibacter_mysorens	Health	0.278581	0.619662	Actinobacteria	Micrococcaceae	Glutamicibacter
Taxon1131462	Dehalobacter_sp._CF	Health	0.279258	0.619662	Firmicutes	Peptococcaceae	Dehalobacter
Taxon59610	Desulfotomaculum_reducens	Health	0.279258	0.619662	Firmicutes	Peptococcaceae	Desulfotomaculum
Taxon48466	Prosthecobacter_vanneervenii	Health	0.279445	0.619662	Verrucomicrobia	Verrucomicrobiaceae	Prosthecobacter
Taxon43263	Pseudomonas_alcaligenes	Health	0.279992	0.619662	Proteobacteria	Pseudomonadaceae	Pseudomonas
Taxon1471	Bacillus_methanolicus	Health	0.280148	0.619662	Firmicutes	Bacillaceae	Bacillus
Taxon852	Fusobacterium_perfoetens	Health	0.280212	0.619662	Fusobacteria	Fusobacteriaceae	Fusobacterium
Taxon1010	Sphingobacterium_mizutaii	Health	0.281775	0.619662	Bacteroidetes	Sphingobacteriaceae	Sphingobacterium
Taxon1516126	Dysgonomonas_termitidis	Health	0.281976	0.619662	Bacteroidetes	Dysgonomonadaceae	Dysgonomonas
Taxon47678	Bacteroides_caccae	Health	0.282407	0.619662	Bacteroidetes	Bacteroidaceae	Bacteroides
Taxon61635	Acholeplasma_brassicae	Health	0.282574	0.619662	Tenericutes	Acholeplasmataceae	Acholeplasma
Taxon316	Pseudomonas_stutzeri	Health	0.283387	0.619662	Proteobacteria	Pseudomonadaceae	Pseudomonas
Taxon454171	Chthonomonas_calidirosea	Health	0.28392	0.619662	Armatimonadetes	Chthonomonadaceae	Chthonomonas
Taxon566027	Micrococcus_yunnanensis	Health	0.284025	0.619662	Actinobacteria	Micrococcaceae	Micrococcus
Taxon1086703	Luteolibacter_luojiensis	Health	0.284458	0.619662	Verrucomicrobia	Verrucomicrobiaceae	Luteolibacter
Taxon267818	Lactobacillus_kefiranofaciens	Health	0.285931	0.619662	Firmicutes	Lactobacillaceae	Lactobacillus
Taxon1613	Lactobacillus_fermentum	Health	0.288056	0.619662	Firmicutes	Lactobacillaceae	Limosilactobacillus
Taxon225196	Geopsychrobacter_electrodiphilus	Health	0.288156	0.619662	Proteobacteria	Geobacteraceae	Geopsychrobacter
Taxon1113614	Paenibacillus_sp._NBRC_13630	Health	0.288156	0.619662	Firmicutes	Paenibacillaceae	Paenibacillus
Taxon2082	Syntrophomonas_bryantii	Health	0.288485	0.619662	Firmicutes	Syntrophomonadaceae	Syntrophomonas
Taxon1521	Clostridium_cellulolyticum	Health	0.288737	0.619662	Firmicutes	Hungateiclostridiaceae	Ruminiclostridium
Taxon190893	Vibrio_coralliilyticus	Health	0.289693	0.619662	Proteobacteria	Vibrionaceae	Vibrio
Taxon405446	Stenotrophomonas_terrae	Health	0.290092	0.619662	Proteobacteria	Xanthomonadaceae	Stenotrophomonas
Taxon1244	Leuconostoc_gelidum	Health	0.290969	0.619662	Firmicutes	Lactobacillaceae	Leuconostoc
Taxon88132	Eremococcus_coleocola	Health	0.291516	0.619662	Firmicutes	Aerococcaceae	Eremococcus
Taxon1859290	Corynebacterium_sp._YIM_101343	Health	0.294873	0.619662	Actinobacteria	Corynebacteriaceae	Corynebacterium
Taxon1686	Bifidobacterium_catenulatum	Health	0.297523	0.619662	Actinobacteria	Bifidobacteriaceae	Bifidobacterium
Taxon324767	Bacillus_infantis	Health	0.302275	0.619662	Firmicutes	Bacillaceae	Bacillus
Taxon308994	Dialister_propionicifaciens	Health	0.305854	0.619662	Firmicutes	Veillonellaceae	Dialister
Taxon35519	Mogibacterium_timidum	Health	0.306294	0.619662	Firmicutes	Clostridiales_Incertae_Sedis	Mogibacterium
Taxon47877	Pseudomonas_amygdali	Health	0.30658	0.619662	Proteobacteria	Pseudomonadaceae	Pseudomonas
Taxon233055	Desulfitobacterium_dichloroeliminans	Health	0.307151	0.619662	Firmicutes	Peptococcaceae	Desulfitobacterium
Taxon191579	Fluviicola_taffensis	Health	0.307742	0.619662	Bacteroidetes	Crocinitomicaceae	Fluviicola
Taxon871324	Bacteroides_stercorirosoris	IBS	0.30895	0.619662	Bacteroidetes	Bacteroidaceae	Bacteroides
Taxon177400	Anaerophaga_thermohalophila	Health	0.310486	0.619662	Bacteroidetes	Marinilabiliaceae	Anaerophaga
Taxon29349	Clostridium_thermoalcaliphilum	Health	0.310486	0.619662	Firmicutes	Peptostreptococcaceae	Clostridium
Taxon433660	Nocardioides_halotolerans	Health	0.310486	0.619662	Actinobacteria	Nocardioidaceae	Nocardioides
Taxon375748	Synergistes_sp._RMA_16406	Health	0.310486	0.619662	Synergistetes	Synergistaceae	Synergistes
Taxon79883	Bacillus_horikoshii	Health	0.310577	0.619662	Firmicutes	Bacillaceae	Sutcliffiella
Taxon1297750	Bacteroides_luti	Health	0.310853	0.619662	Bacteroidetes	Bacteroidaceae	Bacteroides
Taxon414	Methylococcus_capsulatus	Health	0.311391	0.619662	Proteobacteria	Methylococcaceae	Methylococcus
Taxon540746	Rudaea_cellulosilytica	Health	0.311391	0.619662	Proteobacteria	Rhodanobacteraceae	Rudaea
Taxon520083	Lactobacillus_sp._KLDS_1.0716	Health	0.311822	0.619662	Firmicutes	Lactobacillaceae	Lactobacillus
Taxon28188	Capnocytophaga_canimorsus	Health	0.312297	0.619662	Bacteroidetes	Flavobacteriaceae	Capnocytophaga
Taxon428712	Jonquetella_anthropi	Health	0.312297	0.619662	Synergistetes	Synergistaceae	Jonquetella
Taxon861	Fusobacterium_ulcerans	Health	0.312506	0.619662	Fusobacteria	Fusobacteriaceae	Fusobacterium
Taxon53446	Streptomyces_cinnamoneus	Health	0.31319	0.619662	Actinobacteria	Streptomycetaceae	Streptomyces
Taxon387092	Nitratiruptor_sp._SB155_2	Health	0.313205	0.619662	Proteobacteria	Nitratiruptoraceae	Nitratiruptor
Taxon28131	Prevotella_intermedia	Health	0.313346	0.619662	Bacteroidetes	Prevotellaceae	Prevotella
Taxon1363	Lactococcus_garvieae	Health	0.313875	0.619662	Firmicutes	Streptococcaceae	Lactococcus
Taxon1422	Geobacillus_stearothermophilus	Health	0.314115	0.619662	Firmicutes	Bacillaceae	Geobacillus
Taxon418856	Nevskia_soli	Health	0.314115	0.619662	Proteobacteria	Sinobacteraceae	Nevskia
Taxon446683	Niabella_soli	Health	0.314115	0.619662	Bacteroidetes	Chitinophagaceae	Niabella
Taxon64642	Tetragenococcus_muriaticus	Health	0.314115	0.619662	Firmicutes	Enterococcaceae	Tetragenococcus
Taxon208443	Amycolatopsis_balhimycina	Health	0.314919	0.619662	Actinobacteria	Pseudonocardiaceae	Amycolatopsis
Taxon1750	Propionibacterium_propionicum	Health	0.314919	0.619662	Actinobacteria	Propionibacteriaceae	Arachnia
Taxon28113	Bacteroides_heparinolyticus	Health	0.314919	0.619662	Bacteroidetes	Bacteroidaceae	Bacteroides
Taxon1186051	Blattabacterium_sp.	Health	0.314919	0.619662	Bacteroidetes	Blattabacteriaceae	Blattabacterium
Taxon471827	Candidatus_Desulforudis_audaxviator	Health	0.314919	0.619662	Firmicutes	Peptococcaceae	Candidatus_Desulforudis
Taxon234827	Candidatus_Midichloria_mitochondrii	Health	0.314919	0.619662	Proteobacteria	Candidatus_Midichloriaceae	Candidatus_Midichloria
Taxon241425	Crinalium_epipsammum	Health	0.314919	0.619662	Cyanobacteria	Gomontiellaceae	Crinalium
Taxon29536	Flavobacterium_succinicans	Health	0.314919	0.619662	Bacteroidetes	Flavobacteriaceae	Flavobacterium
Taxon370405	Gallionella_capsiferriformans	Health	0.314919	0.619662	Proteobacteria	Gallionellaceae	Gallionella
Taxon857252	Pseudomonas_aestusnigri	Health	0.314919	0.619662	Proteobacteria	Pseudomonadaceae	Halopseudomonas
Taxon206506	Kerstersia_gyiorum	Health	0.314919	0.619662	Proteobacteria	Alcaligenaceae	Kerstersia
Taxon1114014	Lactobacillus_sp._NBRC_107191	Health	0.314919	0.619662	Firmicutes	Lactobacillaceae	Lactobacillus
Taxon29299	Nocardioides_plantarum	Health	0.314919	0.619662	Actinobacteria	Nocardioidaceae	Nocardioides
Taxon702113	Novosphingobium_sp._PP1Y	Health	0.314919	0.619662	Proteobacteria	Sphingomonadaceae	Novosphingobium
Taxon119854	Peptostreptococcus_sp._CCUG_42997	Health	0.314919	0.619662	Firmicutes	Peptostreptococcaceae	Peptostreptococcus
Taxon310400	Sphingomonas_yunnanensis	Health	0.314919	0.619662	Proteobacteria	Sphingomonadaceae	Sphingomonas
Taxon165813	Sporanaerobacter_acetigenes	Health	0.314919	0.619662	Firmicutes	Tissierellaceae	Sporanaerobacter
Taxon68188	Streptomyces_clavifer	Health	0.314919	0.619662	Actinobacteria	Streptomycetaceae	Streptomyces
Taxon236753	Fastidiosipila_sanguinis	Health	0.315026	0.619662	Firmicutes	Hungateiclostridiaceae	Fastidiosipila
Taxon157463	Fructobacillus_ficulneus	Health	0.315026	0.619662	Firmicutes	Lactobacillaceae	Fructobacillus
Taxon400772	Microbacterium_ginsengisoli	Health	0.315026	0.619662	Actinobacteria	Microbacteriaceae	Microbacterium
Taxon99807	Corynebacterium_auriscanis	Health	0.315896	0.619662	Actinobacteria	Corynebacteriaceae	Corynebacterium
Taxon284042	Streptomyces_violaceorubidus	Health	0.315938	0.619662	Actinobacteria	Streptomycetaceae	Streptomyces
Taxon1131707	Sphaerochaeta_pleomorpha	Health	0.315939	0.619662	Spirochaetes	Sphaerochaetaceae	Sphaerochaeta
Taxon34103	Sphaerotilus_natans	Health	0.315939	0.619662	Proteobacteria	Unassigned	Sphaerotilus
Taxon999183	Arcanobacterium_canis	Health	0.316284	0.619662	Actinobacteria	Actinomycetaceae	Arcanobacterium
Taxon54913	Brevibacillus_formosus	Health	0.316284	0.619662	Firmicutes	Paenibacillaceae	Brevibacillus
Taxon197	Campylobacter_jejuni	Health	0.316284	0.619662	Proteobacteria	Campylobacteraceae	Campylobacter
Taxon1436290	Candidatus_Symbiobacter_mobilis	Health	0.316284	0.619662	Proteobacteria	Comamonadaceae	Candidatus_Symbiobacter
Taxon87650	Facklamia_sourekii	Health	0.316284	0.619662	Firmicutes	Aerococcaceae	Facklamia
Taxon986	Flavobacterium_johnsoniae	Health	0.316284	0.619662	Bacteroidetes	Flavobacteriaceae	Flavobacterium
Taxon249352	Flavobacterium_fryxellicola	Health	0.316284	0.619662	Bacteroidetes	Flavobacteriaceae	Flavobacterium
Taxon52242	Lactobacillus_gallinarum	Health	0.316284	0.619662	Firmicutes	Lactobacillaceae	Lactobacillus
Taxon258723	Marinilactibacillus_piezotolerans	Health	0.316284	0.619662	Firmicutes	Carnobacteriaceae	Marinilactibacillus
Taxon1521930	Mesocricetibacter_intestinalis	Health	0.316284	0.619662	Proteobacteria	Pasteurellaceae	Mesocricetibacter
Taxon2118	Mycoplasma_mobile	Health	0.316284	0.619662	Tenericutes	Mycoplasmataceae	Mesomycoplasma
Taxon270350	Methylobacterium_hispanicum	Health	0.316284	0.619662	Proteobacteria	Methylobacteriaceae	Methylobacterium
Taxon887061	Methylovorus_sp._MP688	Health	0.316284	0.619662	Proteobacteria	Methylophilaceae	Methylovorus
Taxon37916	Mycobacterium_chlorophenolicum	Health	0.316284	0.619662	Actinobacteria	Mycobacteriaceae	Mycobacterium
Taxon326522	Neisseria_animaloris	Health	0.316284	0.619662	Proteobacteria	Neisseriaceae	Neisseria
Taxon29434	Neisseria_pharyngis	Health	0.316284	0.619662	Proteobacteria	Neisseriaceae	Neisseria
Taxon225051	Nocardia_alba	Health	0.316284	0.619662	Actinobacteria	Nocardiaceae	Nocardia
Taxon49283	Paenibacillus_thiaminolyticus	Health	0.316284	0.619662	Firmicutes	Paenibacillaceae	Paenibacillus
Taxon1661049	Pseudomonas_sp._NBRC_111134	Health	0.316284	0.619662	Proteobacteria	Pseudomonadaceae	Pseudomonas
Taxon70864	Shewanella_pealeana	Health	0.316284	0.619662	Proteobacteria	Shewanellaceae	Shewanella
Taxon60961	Shewanella_woodyi	Health	0.316284	0.619662	Proteobacteria	Shewanellaceae	Shewanella
Taxon1463908	Streptomyces_sp._NRRL_S_455	Health	0.316284	0.619662	Actinobacteria	Streptomycetaceae	Streptomyces
Taxon137584	Thalassomonas_viridans	Health	0.316284	0.619662	Proteobacteria	Colwelliaceae	Thalassomonas
Taxon83406	gamma_proteobacterium_HdN1	Health	0.316284	0.619662	Proteobacteria	Unassigned	Unassigned
Taxon52787	Anaerofilum_pentosovorans	IBS	0.316776	0.619662	Firmicutes	Ruminococcaceae	Anaerofilum
Taxon281120	Candidatus_Amoebophilus_asiaticus	Health	0.316854	0.619662	Bacteroidetes	Amoebophilaceae	Candidatus_Amoebophilus
Taxon51123	Eubacterium_saphenum	Health	0.317317	0.619662	Firmicutes	Eubacteriales_Incertae_Sedis	Eubacterium
Taxon28137	Prevotella_veroralis	Health	0.31738	0.619662	Bacteroidetes	Prevotellaceae	Prevotella
Taxon1232575	Acidithiobacillus_ferridurans	Health	0.317653	0.619662	Proteobacteria	Acidithiobacillaceae	Acidithiobacillus
Taxon401562	Aureimonas_ureilytica	Health	0.317653	0.619662	Proteobacteria	Aurantimonadaceae	Aureimonas
Taxon270345	Azotobacter_armeniacus	Health	0.317653	0.619662	Proteobacteria	Pseudomonadaceae	Azotobacter
Taxon31943	Brevibacterium_iodinum	Health	0.317653	0.619662	Actinobacteria	Brevibacteriaceae	Brevibacterium
Taxon795097	Deinococcus_sp._MBIC3950	Health	0.317653	0.619662	Deinococcus_Thermus	Deinococcaceae	Deinococcus
Taxon58135	Desulfotomaculum_kuznetsovii	Health	0.317653	0.619662	Firmicutes	Peptococcaceae	Desulfofundulus
Taxon504469	Enterovibrio_nigricans	Health	0.317653	0.619662	Proteobacteria	Vibrionaceae	Enterovibrio
Taxon96345	Flavobacterium_psychrophilum	Health	0.317653	0.619662	Bacteroidetes	Flavobacteriaceae	Flavobacterium
Taxon505	Kingella_oralis	Health	0.317653	0.619662	Proteobacteria	Neisseriaceae	Kingella
Taxon399370	Lactobacillus_ghanensis	Health	0.317653	0.619662	Firmicutes	Lactobacillaceae	Liquorilactobacillus
Taxon670291	Microvirga_aerophila	Health	0.317653	0.619662	Proteobacteria	Methylobacteriaceae	Microvirga
Taxon1869182	Nakamurella_sp.	Health	0.317653	0.619662	Actinobacteria	Nakamurellaceae	Nakamurella
Taxon269144	Nesterenkonia_aethiopica	Health	0.317653	0.619662	Actinobacteria	Micrococcaceae	Nesterenkonia
Taxon331648	Nonlabens_spongiae	Health	0.317653	0.619662	Bacteroidetes	Flavobacteriaceae	Nonlabens
Taxon268407	Paenibacillus_wynnii	Health	0.317653	0.619662	Firmicutes	Paenibacillaceae	Paenibacillus
Taxon33025	Phascolarctobacterium_faecium	Health	0.317653	0.619662	Firmicutes	Acidaminococcaceae	Phascolarctobacterium
Taxon47885	Pseudomonas_oryzihabitans	Health	0.317653	0.619662	Proteobacteria	Pseudomonadaceae	Pseudomonas
Taxon2074	Pseudonocardia_autotrophica	Health	0.317653	0.619662	Actinobacteria	Pseudonocardiaceae	Pseudonocardia
Taxon62322	Shewanella_baltica	Health	0.317653	0.619662	Proteobacteria	Shewanellaceae	Shewanella
Taxon67368	Streptomyces_termitum	Health	0.317653	0.619662	Actinobacteria	Streptomycetaceae	Streptomyces
Taxon73141	Thiocystis_violascens	Health	0.317653	0.619662	Proteobacteria	Chromatiaceae	Thiocystis
Taxon53419	Treponema_socranskii	Health	0.317653	0.619662	Spirochaetes	Treponemataceae	Treponema
Taxon1114040	Weissella_sp._NBRC_107217	Health	0.317653	0.619662	Firmicutes	Lactobacillaceae	Weissella
Taxon54914	Brevibacillus_parabrevis	Health	0.31777	0.619662	Firmicutes	Paenibacillaceae	Brevibacillus
Taxon90729	Desulfobacterium_catecholicum	Health	0.31777	0.619662	Proteobacteria	Desulfobulbaceae	Desulfobacterium
Taxon2382	Acetitomaculum_ruminis	Health	0.31868	0.619662	Firmicutes	Lachnospiraceae	Acetitomaculum
Taxon104102	Acetobacter_tropicalis	Health	0.31868	0.619662	Proteobacteria	Acetobacteraceae	Acetobacter
Taxon1076592	Acetobacter_papayae	Health	0.31868	0.619662	Proteobacteria	Acetobacteraceae	Acetobacter
Taxon178900	Acetobacter_cerevisiae	Health	0.31868	0.619662	Proteobacteria	Acetobacteraceae	Acetobacter
Taxon52692	Acetobacterium_malicum	Health	0.31868	0.619662	Firmicutes	Eubacteriaceae	Acetobacterium
Taxon52689	Acetobacterium_bakii	Health	0.31868	0.619662	Firmicutes	Eubacteriaceae	Acetobacterium
Taxon33952	Acetobacterium_woodii	Health	0.31868	0.619662	Firmicutes	Eubacteriaceae	Acetobacterium
Taxon28187	Acetohalobium_arabaticum	Health	0.31868	0.619662	Firmicutes	Halobacteroidaceae	Acetohalobium
Taxon97477	Anaerobaculum_mobile	Health	0.31868	0.619662	Synergistetes	Synergistaceae	Acetomicrobium
Taxon228419	Acholeplasma_pleciae	Health	0.31868	0.619662	Tenericutes	Acholeplasmataceae	Acholeplasma
Taxon946336	Acidicapsa_borealis	Health	0.31868	0.619662	Acidobacteria	Acidobacteriaceae	Acidicapsa
Taxon80868	Acidovorax_cattleyae	Health	0.31868	0.619662	Proteobacteria	Comamonadaceae	Acidovorax
Taxon1148157	Acinetobacter_oleivorans	Health	0.31868	0.619662	Proteobacteria	Moraxellaceae	Acinetobacter
Taxon62977	Acinetobacter_sp._ADP1	Health	0.31868	0.619662	Proteobacteria	Moraxellaceae	Acinetobacter
Taxon1051899	Actimicrobium_antarcticum	Health	0.31868	0.619662	Proteobacteria	Oxalobacteraceae	Actimicrobium
Taxon340345	Actinoalloteichus_hymeniacidonis	Health	0.31868	0.619662	Actinobacteria	Pseudonocardiaceae	Actinoalloteichus
Taxon720	Actinobacillus_lignieresii	Health	0.31868	0.619662	Proteobacteria	Pasteurellaceae	Actinobacillus
Taxon723	Actinobacillus_ureae	Health	0.31868	0.619662	Proteobacteria	Pasteurellaceae	Actinobacillus
Taxon46204	Actinocorallia_aurantiaca	Health	0.31868	0.619662	Actinobacteria	Thermomonosporaceae	Actinocorallia
Taxon65511	Actinocorallia_aurea	Health	0.31868	0.619662	Actinobacteria	Thermomonosporaceae	Actinocorallia
Taxon60706	Actinomadura_formosensis	Health	0.31868	0.619662	Actinobacteria	Thermomonosporaceae	Actinomadura
Taxon111807	Actinomadura_yumaensis	Health	0.31868	0.619662	Actinobacteria	Thermomonosporaceae	Actinomadura
Taxon163603	Actinomadura_latina	Health	0.31868	0.619662	Actinobacteria	Thermomonosporaceae	Actinomadura
Taxon1993	Actinomadura_madurae	Health	0.31868	0.619662	Actinobacteria	Thermomonosporaceae	Actinomadura
Taxon79909	Actinomadura_livida	Health	0.31868	0.619662	Actinobacteria	Thermomonosporaceae	Actinomadura
Taxon183916	Actinomyces_vaccimaxillae	Health	0.31868	0.619662	Actinobacteria	Actinomycetaceae	Actinomyces
Taxon673520	Actinomycetospora_sp._YIM_68245	Health	0.31868	0.619662	Actinobacteria	Pseudonocardiaceae	Actinomycetospora
Taxon1070864	Actinophytocola_sp._YIM_75635	Health	0.31868	0.619662	Actinobacteria	Pseudonocardiaceae	Actinophytocola
Taxon113560	Actinoplanes_consettensis	Health	0.31868	0.619662	Actinobacteria	Micromonosporaceae	Actinoplanes
Taxon414996	Actinopolyspora_erythraea	Health	0.31868	0.619662	Actinobacteria	Actinopolysporaceae	Actinopolyspora
Taxon304899	Actinospica_acidiphila	Health	0.31868	0.619662	Actinobacteria	Actinospicaceae	Actinospica
Taxon487317	Aequorivita_capsosiphonis	Health	0.31868	0.619662	Bacteroidetes	Flavobacteriaceae	Aequorivita
Taxon101385	Aequorivita_sublithincola	Health	0.31868	0.619662	Bacteroidetes	Flavobacteriaceae	Aequorivita
Taxon87541	Aerococcus_christensenii	Health	0.31868	0.619662	Firmicutes	Aerococcaceae	Aerococcus
Taxon1871063	Aeromicrobium_sp.	Health	0.31868	0.619662	Actinobacteria	Nocardioidaceae	Aeromicrobium
Taxon1071849	Aeromicrobium_sp._CCBAU_10887	Health	0.31868	0.619662	Actinobacteria	Nocardioidaceae	Aeromicrobium
Taxon182262	Agarivorans_albus	Health	0.31868	0.619662	Proteobacteria	Alteromonadaceae	Agarivorans
Taxon150121	Agreia_pratensis	Health	0.31868	0.619662	Actinobacteria	Microbacteriaceae	Agreia
Taxon394096	Hyalangium_minutum	Health	0.31868	0.619662	Proteobacteria	Cystobacterineae	Agrobacterium
Taxon362516	Agrobacterium_sp._CCBAU_25157	Health	0.31868	0.619662	Proteobacteria	Rhizobiaceae	Agrobacterium
Taxon373	Agrobacterium_vitis	Health	0.31868	0.619662	Proteobacteria	Rhizobiaceae	Agrobacterium
Taxon46353	Agrococcus_jenensis	Health	0.31868	0.619662	Actinobacteria	Microbacteriaceae	Agrococcus
Taxon41986	Agromyces_mediolanus	Health	0.31868	0.619662	Actinobacteria	Microbacteriaceae	Agromyces
Taxon279572	Agromyces_italicus	Health	0.31868	0.619662	Actinobacteria	Microbacteriaceae	Agromyces
Taxon33878	Agromyces_cerinus	Health	0.31868	0.619662	Actinobacteria	Microbacteriaceae	Agromyces
Taxon76980	Ahrensia_kielensis	Health	0.31868	0.619662	Proteobacteria	Ahrensiaceae	Ahrensia
Taxon1755639	Akkermansia_sp._MC_55	Health	0.31868	0.619662	Verrucomicrobia	Akkermansiaceae	Akkermansia
Taxon84485	Alcanivorax_sp._K3_3	Health	0.31868	0.619662	Proteobacteria	Alcanivoracaceae	Alcanivorax
Taxon544718	Arcobacter_thereius	Health	0.31868	0.619662	Proteobacteria	Arcobacteraceae	Aliarcobacter
Taxon89784	Alicyclobacillus_hesperidum	Health	0.31868	0.619662	Firmicutes	Alicyclobacillaceae	Alicyclobacillus
Taxon42808	Alicyclobacillus_disulfidooxidans	Health	0.31868	0.619662	Firmicutes	Alicyclobacillaceae	Alicyclobacillus
Taxon1450	Alicyclobacillus_acidoterrestris	Health	0.31868	0.619662	Firmicutes	Alicyclobacillaceae	Alicyclobacillus
Taxon157696	Alicyclobacillus_sp._DSM_6481	Health	0.31868	0.619662	Firmicutes	Alicyclobacillaceae	Alicyclobacillus
Taxon1194090	Aliifodinibius_roseus	Health	0.31868	0.619662	Balneolaeota	Balneolaceae	Aliifodinibius
Taxon235931	Alkalibacter_saccharofermentans	Health	0.31868	0.619662	Firmicutes	Eubacteriaceae	Alkalibacter
Taxon290589	Alkalibacterium_iburiense	Health	0.31868	0.619662	Firmicutes	Carnobacteriaceae	Alkalibacterium
Taxon426702	Alkalibacterium_pelagium	Health	0.31868	0.619662	Firmicutes	Carnobacteriaceae	Alkalibacterium
Taxon286730	Alkaliflexus_imshenetskii	Health	0.31868	0.619662	Bacteroidetes	Marinilabiliaceae	Alkaliflexus
Taxon1874116	Allobranchiibius_huperziae	Health	0.31868	0.619662	Actinobacteria	Dermacoccaceae	Allobranchiibius
Taxon645517	Altererythrobacter_namhicola	Health	0.31868	0.619662	Proteobacteria	Erythrobacteraceae	Altererythrobacter
Taxon290732	Aminiphilus_circumscriptus	Health	0.31868	0.619662	Synergistetes	Synergistaceae	Aminiphilus
Taxon385957	Amycolatopsis_sp._ATCC_39116	Health	0.31868	0.619662	Actinobacteria	Pseudonocardiaceae	Amycolatopsis
Taxon129921	Amycolatopsis_keratiniphila	Health	0.31868	0.619662	Actinobacteria	Pseudonocardiaceae	Amycolatopsis
Taxon546364	Amycolatopsis_australiensis	Health	0.31868	0.619662	Actinobacteria	Pseudonocardiaceae	Amycolatopsis
Taxon1603	Lactobacillus_amylophilus	Health	0.31868	0.619662	Firmicutes	Lactobacillaceae	Amylolactobacillus
Taxon100134	Anaerocolumna_xylanovorans	Health	0.31868	0.619662	Firmicutes	Lachnospiraceae	Anaerocolumna
Taxon404589	Anaeromyxobacter_sp._Fw109_5	Health	0.31868	0.619662	Proteobacteria	Cystobacterineae	Anaeromyxobacter
Taxon1120994	Anaerosphaera_aminiphila	Health	0.31868	0.619662	Firmicutes	Peptoniphilaceae	Anaerosphaera
Taxon267746	Aneurinibacillus_danicus	Health	0.31868	0.619662	Firmicutes	Paenibacillaceae	Aneurinibacillus
Taxon278991	Aneurinibacillus_terranovensis	Health	0.31868	0.619662	Firmicutes	Paenibacillaceae	Aneurinibacillus
Taxon181658	Aquaspirillum_putridiconchylium	Health	0.31868	0.619662	Proteobacteria	Chromobacteriaceae	Aquaspirillum
Taxon279446	Aquibacillus_koreensis	Health	0.31868	0.619662	Firmicutes	Bacillaceae	Aquibacillus
Taxon279356	Aquimarina_muelleri	Health	0.31868	0.619662	Bacteroidetes	Flavobacteriaceae	Aquimarina
Taxon28199	Arcobacter_nitrofigilis	Health	0.31868	0.619662	Proteobacteria	Arcobacteraceae	Arcobacter
Taxon188872	Arenibacter_troitsensis	Health	0.31868	0.619662	Bacteroidetes	Flavobacteriaceae	Arenibacter
Taxon370776	Arenimonas_composti	Health	0.31868	0.619662	Proteobacteria	Xanthomonadaceae	Arenimonas
Taxon229480	Arsenicicoccus_bolidensis	Health	0.31868	0.619662	Actinobacteria	Intrasporangiaceae	Arsenicicoccus
Taxon290399	Arthrobacter_sp._FB24	Health	0.31868	0.619662	Actinobacteria	Micrococcaceae	Arthrobacter
Taxon887336	Arthrobacter_sp._KOPRI_25417	Health	0.31868	0.619662	Actinobacteria	Micrococcaceae	Arthrobacter
Taxon590842	Arthrobacter_sp._YIM_100118	Health	0.31868	0.619662	Actinobacteria	Micrococcaceae	Arthrobacter
Taxon271431	Arthrobacter_castelli	Health	0.31868	0.619662	Actinobacteria	Micrococcaceae	Arthrobacter
Taxon479106	Arthrobacter_sanguinis	Health	0.31868	0.619662	Actinobacteria	Micrococcaceae	Arthrobacter
Taxon91915	Asaia_bogorensis	Health	0.31868	0.619662	Proteobacteria	Acetobacteraceae	Asaia
Taxon347481	Asticcacaulis_benevestitus	Health	0.31868	0.619662	Proteobacteria	Caulobacteraceae	Asticcacaulis
Taxon651183	Aurantimonas_manganoxydans	Health	0.31868	0.619662	Proteobacteria	Aurantimonadaceae	Aurantimonas
Taxon755	Avibacterium_gallinarum	Health	0.31868	0.619662	Proteobacteria	Pasteurellaceae	Avibacterium
Taxon146939	Azospira_oryzae	Health	0.31868	0.619662	Proteobacteria	Rhodocyclaceae	Azospira
Taxon403962	Azospirillum_canadense	Health	0.31868	0.619662	Proteobacteria	Azospirillaceae	Azospirillum
Taxon34010	Azospirillum_halopraeferens	Health	0.31868	0.619662	Proteobacteria	Azospirillaceae	Azospirillum
Taxon528244	Azospirillum_thiophilum	Health	0.31868	0.619662	Proteobacteria	Azospirillaceae	Azospirillum
Taxon69964	Azotobacter_salinestris	Health	0.31868	0.619662	Proteobacteria	Pseudomonadaceae	Azotobacter
Taxon270344	Azotobacter_nigricans	Health	0.31868	0.619662	Proteobacteria	Pseudomonadaceae	Azotobacter
Taxon1503961	Bacillus_caseinilyticus	Health	0.31868	0.619662	Firmicutes	Bacillaceae	Bacillus
Taxon1113738	Bacillus_sp._NBRC_101224	Health	0.31868	0.619662	Firmicutes	Bacillaceae	Bacillus
Taxon1481928	Bacillus_sp._JCM_19034	Health	0.31868	0.619662	Firmicutes	Bacillaceae	Bacillus
Taxon521467	Bacillus_sp._CCBAU_10792	Health	0.31868	0.619662	Firmicutes	Bacillaceae	Bacillus
Taxon33022	Bacillus_racemilacticus	Health	0.31868	0.619662	Firmicutes	Bacillaceae	Bacillus
Taxon246786	Bacillus_indicus	Health	0.31868	0.619662	Firmicutes	Bacillaceae	Bacillus
Taxon225844	Bacillus_algicola	Health	0.31868	0.619662	Firmicutes	Bacillaceae	Bacillus
Taxon324768	Bacillus_idriensis	Health	0.31868	0.619662	Firmicutes	Bacillaceae	Bacillus
Taxon425359	Bacillus_sp._CCBAU_10777	Health	0.31868	0.619662	Firmicutes	Bacillaceae	Bacillus
Taxon450367	Brevibacterium_frigoritolerans	Health	0.31868	0.619662	Firmicutes	Bacillaceae	Bacillus
Taxon470765	Bacillus_sp._YIM_C579	Health	0.31868	0.619662	Firmicutes	Bacillaceae	Bacillus
Taxon1755604	Bacteroides_sp._MC_13	Health	0.31868	0.619662	Bacteroidetes	Bacteroidaceae	Bacteroides
Taxon232259	Belliella_baltica	Health	0.31868	0.619662	Bacteroidetes	Cyclobacteriaceae	Belliella
Taxon638617	Bifidobacterium_bohemicum	Health	0.31868	0.619662	Actinobacteria	Bifidobacteriaceae	Bifidobacterium
Taxon705309	Bifidobacterium_sp._JCM_6439	Health	0.31868	0.619662	Actinobacteria	Bifidobacteriaceae	Bifidobacterium
Taxon929426	Bifidobacterium_sp._JCM_7042	Health	0.31868	0.619662	Actinobacteria	Bifidobacteriaceae	Bifidobacterium
Taxon1505727	Bifidobacterium_commune	Health	0.31868	0.619662	Actinobacteria	Bifidobacteriaceae	Bifidobacterium
Taxon1316444	Blattabacterium_sp.	Health	0.31868	0.619662	Bacteroidetes	Blattabacteriaceae	Blattabacterium
Taxon518	Bordetella_bronchiseptica	Health	0.31868	0.619662	Proteobacteria	Alcaligenaceae	Bordetella
Taxon173361	Brachybacterium_rhamnosum	Health	0.31868	0.619662	Actinobacteria	Dermabacteraceae	Brachybacterium
Taxon173363	Brachybacterium_fresconis	Health	0.31868	0.619662	Actinobacteria	Dermabacteraceae	Brachybacterium
Taxon159	Brachyspira_hyodysenteriae	Health	0.31868	0.619662	Spirochaetes	Brachyspiraceae	Brachyspira
Taxon84379	Brachyspira_alvinipulli	Health	0.31868	0.619662	Spirochaetes	Brachyspiraceae	Brachyspira
Taxon43992	Bradyrhizobium_liaoningense	Health	0.31868	0.619662	Proteobacteria	Bradyrhizobiaceae	Bradyrhizobium
Taxon455353	Bradyrhizobium_sp._CCBAU_15544	Health	0.31868	0.619662	Proteobacteria	Bradyrhizobiaceae	Bradyrhizobium
Taxon55214	Brenneria_salicis	Health	0.31868	0.619662	Proteobacteria	Pectobacteriaceae	Brenneria
Taxon55213	Brenneria_rubrifaciens	Health	0.31868	0.619662	Proteobacteria	Pectobacteriaceae	Brenneria
Taxon1707527	Brevibacillus_sediminis	Health	0.31868	0.619662	Firmicutes	Paenibacillaceae	Brevibacillus
Taxon1701	Brevibacterium_sp.	Health	0.31868	0.619662	Actinobacteria	Brevibacteriaceae	Brevibacterium
Taxon1703	Brevibacterium_linens	Health	0.31868	0.619662	Actinobacteria	Brevibacteriaceae	Brevibacterium
Taxon1746641	Brevibacterium_sp._HBUM179137_2	Health	0.31868	0.619662	Actinobacteria	Brevibacteriaceae	Brevibacterium
Taxon1746642	Brevibacterium_sp._HBUM179624	Health	0.31868	0.619662	Actinobacteria	Brevibacteriaceae	Brevibacterium
Taxon1746640	Brevibacterium_sp._HBUM179133	Health	0.31868	0.619662	Actinobacteria	Brevibacteriaceae	Brevibacterium
Taxon1113824	Brevundimonas_sp._NBRC_101767	Health	0.31868	0.619662	Proteobacteria	Caulobacteraceae	Brevundimonas
Taxon98510	Brevundimonas_sp._LMG_9567t1	Health	0.31868	0.619662	Proteobacteria	Caulobacteraceae	Brevundimonas
Taxon98512	Brevundimonas_sp._LMG_9564	Health	0.31868	0.619662	Proteobacteria	Caulobacteraceae	Brevundimonas
Taxon74314	Brevundimonas_alba	Health	0.31868	0.619662	Proteobacteria	Caulobacteraceae	Brevundimonas
Taxon74312	Brevundimonas_variabilis	Health	0.31868	0.619662	Proteobacteria	Caulobacteraceae	Brevundimonas
Taxon2756	Brochothrix_thermosphacta	Health	0.31868	0.619662	Firmicutes	Listeriaceae	Brochothrix
Taxon52770	Actinomyces_hordeovulneris	Health	0.31868	0.619662	Actinobacteria	Actinomycetaceae	Buchananella
Taxon28450	Burkholderia_pseudomallei	Health	0.31868	0.619662	Proteobacteria	Burkholderiaceae	Burkholderia
Taxon488447	Burkholderia_contaminans	Health	0.31868	0.619662	Proteobacteria	Burkholderiaceae	Burkholderia
Taxon1097668	Burkholderia_sp._YI23	Health	0.31868	0.619662	Proteobacteria	Burkholderiaceae	Burkholderia
Taxon28095	Burkholderia_gladioli	Health	0.31868	0.619662	Proteobacteria	Burkholderiaceae	Burkholderia
Taxon31899	Caldicellulosiruptor_bescii	Health	0.31868	0.619662	Firmicutes	Thermoanaerobacterales_Incertae_Sedis	Caldicellulosiruptor
Taxon55205	Caldicellulosiruptor_owensensis	Health	0.31868	0.619662	Firmicutes	Thermoanaerobacterales_Incertae_Sedis	Caldicellulosiruptor
Taxon52766	Caldicellulosiruptor_lactoaceticus	Health	0.31868	0.619662	Firmicutes	Thermoanaerobacterales_Incertae_Sedis	Caldicellulosiruptor
Taxon373054	Calditerricola_satsumensis	Health	0.31868	0.619662	Firmicutes	Bacillaceae	Calditerricola
Taxon1041504	Candidatus_Arthromitus_sp._SFB_rat_Yit	Health	0.31868	0.619662	Firmicutes	Clostridiaceae	Candidatus_Arthromitus
Taxon203907	Candidatus_Blochmannia_floridanus	Health	0.31868	0.619662	Proteobacteria	Enterobacteriaceae	Candidatus_Blochmannia
Taxon410330	Calyptogena_okutanii_thioautotrophic_gill_symbiont	Health	0.31868	0.619662	Proteobacteria	Unassigned	Candidatus_Ruthia
Taxon129958	Carboxydothermus_hydrogenoformans	Health	0.31868	0.619662	Firmicutes	Thermoanaerobacteraceae	Carboxydothermus
Taxon69396	Caulobacter_fusiformis	Health	0.31868	0.619662	Proteobacteria	Caulobacteraceae	Caulobacter
Taxon1708	Cellulomonas_fimi	Health	0.31868	0.619662	Actinobacteria	Cellulomonadaceae	Cellulomonas
Taxon156981	Cellulomonas_hominis	Health	0.31868	0.619662	Actinobacteria	Cellulomonadaceae	Cellulomonas
Taxon1714	Cellulomonas_uda	Health	0.31868	0.619662	Actinobacteria	Cellulomonadaceae	Cellulomonas
Taxon504486	Cellulophaga_tyrosinoxydans	Health	0.31868	0.619662	Bacteroidetes	Flavobacteriaceae	Cellulophaga
Taxon1746649	Cellulosimicrobium_sp._HBUM179724	Health	0.31868	0.619662	Actinobacteria	Promicromonosporaceae	Cellulosimicrobium
Taxon363953	Chelatococcus_sambhunathii	Health	0.31868	0.619662	Proteobacteria	Chelatococcaceae	Chelatococcus
Taxon1434701	Chishuiella_changwenlii	Health	0.31868	0.619662	Bacteroidetes	Weeksellaceae	Chishuiella
Taxon813	Chlamydia_trachomatis	Health	0.31868	0.619662	Chlamydiae	Chlamydiaceae	Chlamydia
Taxon1097	Chlorobaculum_tepidum	Health	0.31868	0.619662	Chlorobi	Chlorobiaceae	Chlorobaculum
Taxon1096	Chlorobium_phaeobacteroides	Health	0.31868	0.619662	Chlorobi	Chlorobiaceae	Chlorobium
Taxon536	Chromobacterium_violaceum	Health	0.31868	0.619662	Proteobacteria	Chromobacteriaceae	Chromobacterium
Taxon59733	Chryseobacterium_scophthalmum	Health	0.31868	0.619662	Bacteroidetes	Weeksellaceae	Chryseobacterium
Taxon1071862	Chryseobacterium_sp._CCBAU_10985	Health	0.31868	0.619662	Bacteroidetes	Weeksellaceae	Chryseobacterium
Taxon365343	Chryseobacterium_caeni	Health	0.31868	0.619662	Bacteroidetes	Weeksellaceae	Chryseobacterium
Taxon1423959	Chryseobacterium_contaminans	Health	0.31868	0.619662	Bacteroidetes	Weeksellaceae	Chryseobacterium
Taxon28447	Clavibacter_michiganensis	Health	0.31868	0.619662	Actinobacteria	Microbacteriaceae	Clavibacter
Taxon1551	Clostridium_aurantibutyricum	Health	0.31868	0.619662	Firmicutes	Clostridiaceae	Clostridium
Taxon84025	Clostridium_haemolyticum	Health	0.31868	0.619662	Firmicutes	Clostridiaceae	Clostridium
Taxon29357	Clostridium_collagenovorans	Health	0.31868	0.619662	Firmicutes	Clostridiaceae	Clostridium
Taxon169679	Clostridium_saccharobutylicum	Health	0.31868	0.619662	Firmicutes	Clostridiaceae	Clostridium
Taxon1557	Clostridium_litorale	Health	0.31868	0.619662	Firmicutes	Clostridiaceae	Clostridium
Taxon1494	Clostridium_cochlearium	Health	0.31868	0.619662	Firmicutes	Clostridiaceae	Clostridium
Taxon477675	Cohnella_fontinalis	Health	0.31868	0.619662	Firmicutes	Paenibacillaceae	Cohnella
Taxon64178	Coleofasciculus_chthonoplastes	Health	0.31868	0.619662	Cyanobacteria	Coleofasciculaceae	Coleofasciculus
Taxon1113589	Collimonas_sp._NBRC_3740	Health	0.31868	0.619662	Proteobacteria	Oxalobacteraceae	Collimonas
Taxon160825	Comamonas_koreensis	Health	0.31868	0.619662	Proteobacteria	Comamonadaceae	Comamonas
Taxon1612	Lactobacillus_farciminis	Health	0.31868	0.619662	Firmicutes	Lactobacillaceae	Companilactobacillus
Taxon1505726	Convivina_intestini	Health	0.31868	0.619662	Firmicutes	Lactobacillaceae	Convivina
Taxon1859292	Corynebacterium_sp._YIM_101645	Health	0.31868	0.619662	Actinobacteria	Corynebacteriaceae	Corynebacterium
Taxon1050174	Corynebacterium_epidermidicanis	Health	0.31868	0.619662	Actinobacteria	Corynebacteriaceae	Corynebacterium
Taxon487732	Corynebacterium_ulceribovis	Health	0.31868	0.619662	Actinobacteria	Corynebacteriaceae	Corynebacterium
Taxon184072	Cosenzaea_myxofaciens	Health	0.31868	0.619662	Proteobacteria	Morganellaceae	Cosenzaea
Taxon184607	Crocinitomix_catalasitica	Health	0.31868	0.619662	Bacteroidetes	Crocinitomicaceae	Crocinitomix
Taxon395962	Cyanothece_sp._PCC_8802	Health	0.31868	0.619662	Cyanobacteria	Aphanothecaceae	Crocosphaera
Taxon113569	Cryptosporangium_minutisporangium	Health	0.31868	0.619662	Actinobacteria	Cryptosporangiaceae	Cryptosporangium
Taxon150122	Curtobacterium_herbarum	Health	0.31868	0.619662	Actinobacteria	Microbacteriaceae	Curtobacterium
Taxon69373	Curtobacterium_pusillum	Health	0.31868	0.619662	Actinobacteria	Microbacteriaceae	Curtobacterium
Taxon465820	Curtobacterium_oceanosedimentum	Health	0.31868	0.619662	Actinobacteria	Microbacteriaceae	Curtobacterium
Taxon80879	Curvibacter_delicatus	Health	0.31868	0.619662	Proteobacteria	Comamonadaceae	Curvibacter
Taxon104	Cyclobacterium_marinum	Health	0.31868	0.619662	Bacteroidetes	Cyclobacteriaceae	Cyclobacterium
Taxon197162	Deferribacter_desulfuricans	Health	0.31868	0.619662	Deferribacteres	Deferribacteraceae	Deferribacter
Taxon1147129	Dehalobacter_sp._DCA	Health	0.31868	0.619662	Firmicutes	Desulfitobacteriaceae	Dehalobacter
Taxon392413	Deinococcus_misasensis	Health	0.31868	0.619662	Deinococcus_Thermus	Deinococcaceae	Deinococcus
Taxon309886	Deinococcus_apachensis	Health	0.31868	0.619662	Deinococcus_Thermus	Deinococcaceae	Deinococcus
Taxon309887	Deinococcus_maricopensis	Health	0.31868	0.619662	Deinococcus_Thermus	Deinococcaceae	Deinococcus
Taxon882162	Delftia_sp._IHB_B_4037	Health	0.31868	0.619662	Proteobacteria	Comamonadaceae	Delftia
Taxon453215	Desulfocella_sp._DSM_2056	Health	0.31868	0.619662	Proteobacteria	Desulfobacteraceae	Desulfocella
Taxon58137	Desulfotomaculum_thermosapovorans	Health	0.31868	0.619662	Firmicutes	Peptococcaceae	Desulfofundulus
Taxon90731	Desulfomicrobium_macestii	Health	0.31868	0.619662	Proteobacteria	Desulfomicrobiaceae	Desulfomicrobium
Taxon392842	Desulfothermus_okinawensis	Health	0.31868	0.619662	Proteobacteria	Desulfohalobiaceae	Desulfothermus
Taxon41211	Desulfotomaculum_sp.	Health	0.31868	0.619662	Firmicutes	Desulfotomaculaceae	Desulfotomaculum
Taxon181662	Desulfovibrio_giganteus	Health	0.31868	0.619662	Proteobacteria	Desulfovibrionaceae	Desulfovibrio
Taxon936456	Desulfurispirillum_indicum	Health	0.31868	0.619662	Chrysiogenetes	Chrysiogenaceae	Desulfurispirillum
Taxon57664	Desulfuromonas_thiophila	Health	0.31868	0.619662	Proteobacteria	Desulfuromonadaceae	Desulfuromonas
Taxon37625	Desulfuromusa_kysingii	Health	0.31868	0.619662	Proteobacteria	Desulfuromonadaceae	Desulfuromusa
Taxon47055	Dethiosulfovibrio_peptidovorans	Health	0.31868	0.619662	Synergistetes	Synergistaceae	Dethiosulfovibrio
Taxon133534	Dethiosulfovibrio_russensis	Health	0.31868	0.619662	Synergistetes	Synergistaceae	Dethiosulfovibrio
Taxon513050	Dictyoglomus_turgidum	Health	0.31868	0.619662	Dictyoglomi	Dictyoglomaceae	Dictyoglomus
Taxon321318	Dietzia_cinnamea	Health	0.31868	0.619662	Actinobacteria	Dietziaceae	Dietzia
Taxon94254	Dyadobacter_fermentans	Health	0.31868	0.619662	Bacteroidetes	Cytophagaceae	Dyadobacter
Taxon365489	Dyadobacter_beijingensis	Health	0.31868	0.619662	Bacteroidetes	Spirosomaceae	Dyadobacter
Taxon421628	Ectothiorhodospira_haloalkaliphila	Health	0.31868	0.619662	Proteobacteria	Ectothiorhodospiraceae	Ectothiorhodospira
Taxon1027273	Endozoicomonas_montiporae	Health	0.31868	0.619662	Proteobacteria	Endozoicomonadaceae	Endozoicomonas
Taxon106592	Ensifer_adhaerens	Health	0.31868	0.619662	Proteobacteria	Rhizobiaceae	Ensifer
Taxon39960	Erythrobacter_litoralis	Health	0.31868	0.619662	Proteobacteria	Erythrobacteraceae	Erythrobacter
Taxon196588	Porphyrobacter_cryptus	Health	0.31868	0.619662	Proteobacteria	Erythrobacteraceae	Erythrobacter
Taxon340146	Exiguobacterium_mexicanum	Health	0.31868	0.619662	Firmicutes	Bacillales_Incertae_Sedis	Exiguobacterium
Taxon332410	Exiguobacterium_sibiricum	Health	0.31868	0.619662	Firmicutes	Bacillales_Incertae_Sedis	Exiguobacterium
Taxon270495	Fangia_hongkongensis	Health	0.31868	0.619662	Proteobacteria	Fastidiosibacteraceae	Fangia
Taxon28122	Fibrobacter_intestinalis	Health	0.31868	0.619662	Fibrobacteres	Fibrobacteraceae	Fibrobacter
Taxon66850	Filomicrobium_fusiforme	Health	0.31868	0.619662	Proteobacteria	Hyphomicrobiaceae	Filomicrobium
Taxon1789691	Flaviaesturariibacter_luteus	Health	0.31868	0.619662	Bacteroidetes	Chitinophagaceae	Flaviaesturariibacter
Taxon549295	Flavihumibacter_petaseus	Health	0.31868	0.619662	Bacteroidetes	Chitinophagaceae	Flavihumibacter
Taxon426226	Flavobacterium_subsaxonicum	Health	0.31868	0.619662	Bacteroidetes	Flavobacteriaceae	Flavobacterium
Taxon180441	Flavobacterium_limicola	Health	0.31868	0.619662	Bacteroidetes	Flavobacteriaceae	Flavobacterium
Taxon55197	Flavobacterium_branchiophilum	Health	0.31868	0.619662	Bacteroidetes	Flavobacteriaceae	Flavobacterium
Taxon1265696	Flavobacterium_ahnfeltiae	Health	0.31868	0.619662	Bacteroidetes	Flavobacteriaceae	Flavobacterium
Taxon29534	Flavobacterium_saccharophilum	Health	0.31868	0.619662	Bacteroidetes	Flavobacteriaceae	Flavobacterium
Taxon350893	Flavobacterium_daejeonense	Health	0.31868	0.619662	Bacteroidetes	Flavobacteriaceae	Flavobacterium
Taxon362413	Flavobacterium_aquidurense	Health	0.31868	0.619662	Bacteroidetes	Flavobacteriaceae	Flavobacterium
Taxon370974	Flavobacterium_filum	Health	0.31868	0.619662	Bacteroidetes	Flavobacteriaceae	Flavobacterium
Taxon295428	Flavobacterium_cheniae	Health	0.31868	0.619662	Bacteroidetes	Flavobacteriaceae	Flavobacterium
Taxon280093	Flavobacterium_granuli	Health	0.31868	0.619662	Bacteroidetes	Flavobacteriaceae	Flavobacterium
Taxon588902	Flavobacterium_sp._KOPRI_25160	Health	0.31868	0.619662	Bacteroidetes	Flavobacteriaceae	Flavobacterium
Taxon954	Francisella_persica	Health	0.31868	0.619662	Proteobacteria	Francisellaceae	Francisella
Taxon28110	Francisella_philomiragia	Health	0.31868	0.619662	Proteobacteria	Francisellaceae	Francisella
Taxon298654	Frankia_sp._EuI1c	Health	0.31868	0.619662	Actinobacteria	Frankiaceae	Frankia
Taxon81475	Frateuria_aurantia	Health	0.31868	0.619662	Proteobacteria	Rhodanobacteraceae	Frateuria
Taxon99117	Friedmanniella_capsulata	Health	0.31868	0.619662	Actinobacteria	Nocardioidaceae	Friedmanniella
Taxon283737	Fructobacillus_durionis	Health	0.31868	0.619662	Firmicutes	Lactobacillaceae	Fructobacillus
Taxon111611	Geitlerinema_sp._PCC_9228	Health	0.31868	0.619662	Cyanobacteria	Coleofasciculaceae	Geitlerinema
Taxon81408	Geobacillus_caldoxylosilyticus	Health	0.31868	0.619662	Firmicutes	Bacillaceae	Geobacillus
Taxon1070870	Geodermatophilus_nigrescens	Health	0.31868	0.619662	Actinobacteria	Geodermatophilaceae	Geodermatophilus
Taxon1861	Geodermatophilus_obscurus	Health	0.31868	0.619662	Actinobacteria	Geodermatophilaceae	Geodermatophilus
Taxon1411133	Geothermomicrobium_terrae	Health	0.31868	0.619662	Firmicutes	Thermoactinomycetaceae	Geothermomicrobium
Taxon139438	Geovibrio_thiophilus	Health	0.31868	0.619662	Deferribacteres	Deferribacteraceae	Geovibrio
Taxon195907	Gillisia_limnaea	Health	0.31868	0.619662	Bacteroidetes	Flavobacteriaceae	Gillisia
Taxon396005	Gilvimarinus_chinensis	Health	0.31868	0.619662	Proteobacteria	Cellvibrionaceae	Gilvimarinus
Taxon44473	Gloeothece_membranacea	Health	0.31868	0.619662	Cyanobacteria	Aphanothecaceae	Gloeothece
Taxon33996	Gluconacetobacter_diazotrophicus	Health	0.31868	0.619662	Proteobacteria	Acetobacteraceae	Gluconacetobacter
Taxon480997	Glycomyces_scopariae	Health	0.31868	0.619662	Actinobacteria	Glycomycetaceae	Glycomyces
Taxon36820	Gordonia_aichiensis	Health	0.31868	0.619662	Actinobacteria	Gordoniaceae	Gordonia
Taxon249058	Gordonia_otitidis	Health	0.31868	0.619662	Actinobacteria	Gordoniaceae	Gordonia
Taxon410332	Gordonia_malaquae	Health	0.31868	0.619662	Actinobacteria	Gordoniaceae	Gordonia
Taxon89051	Gordonia_desulfuricans	Health	0.31868	0.619662	Actinobacteria	Gordoniaceae	Gordonia
Taxon320799	Gordonia_soli	Health	0.31868	0.619662	Actinobacteria	Gordoniaceae	Gordonia
Taxon84096	Gordonia_alkanivorans	Health	0.31868	0.619662	Actinobacteria	Gordoniaceae	Gordonia
Taxon158898	Gordonia_westfalica	Health	0.31868	0.619662	Actinobacteria	Gordoniaceae	Gordonia
Taxon175628	Gordonia_paraffinivorans	Health	0.31868	0.619662	Actinobacteria	Gordoniaceae	Gordonia
Taxon307521	Gracilibacillus_boraciitolerans	Health	0.31868	0.619662	Firmicutes	Bacillaceae	Gracilibacillus
Taxon543890	Gracilibacillus_saliphilus	Health	0.31868	0.619662	Firmicutes	Bacillaceae	Gracilibacillus
Taxon940614	Granulicella_mallensis	Health	0.31868	0.619662	Acidobacteria	Acidobacteriaceae	Granulicella
Taxon366616	Haematobacter_missouriensis	Health	0.31868	0.619662	Proteobacteria	Rhodobacteraceae	Haematobacter
Taxon733	Haemophilus_haemoglobinophilus	Health	0.31868	0.619662	Proteobacteria	Pasteurellaceae	Haemophilus
Taxon656519	Halanaerobium_hydrogeniformans	Health	0.31868	0.619662	Firmicutes	Halanaerobiaceae	Halanaerobium
Taxon2331	Halanaerobium_praevalens	Health	0.31868	0.619662	Firmicutes	Halanaerobiaceae	Halanaerobium
Taxon202258	Halobacillus_sp._YIM_kkny2	Health	0.31868	0.619662	Firmicutes	Bacillaceae	Halobacillus
Taxon470775	Halobacillus_sp._YIM_C266	Health	0.31868	0.619662	Firmicutes	Bacillaceae	Halobacillus
Taxon664784	Haloechinothrix_alba	Health	0.31868	0.619662	Actinobacteria	Pseudonocardiaceae	Haloechinothrix
Taxon44933	Halomonas_cupida	Health	0.31868	0.619662	Proteobacteria	Halomonadaceae	Halomonas
Taxon77097	Halomonas_aquamarina	Health	0.31868	0.619662	Proteobacteria	Halomonadaceae	Halomonas
Taxon202267	Halomonas_sp._YIM_kkny11	Health	0.31868	0.619662	Proteobacteria	Halomonadaceae	Halomonas
Taxon42565	Halomonas_salina	Health	0.31868	0.619662	Proteobacteria	Halomonadaceae	Halomonas
Taxon91458	Halomonas_sp._MBIC2031	Health	0.31868	0.619662	Proteobacteria	Halomonadaceae	Halomonas
Taxon86175	Pseudomonas_pertucinogena	Health	0.31868	0.619662	Proteobacteria	Pseudomonadaceae	Halopseudomonas
Taxon1053	Halorhodospira_halophila	Health	0.31868	0.619662	Proteobacteria	Ectothiorhodospiraceae	Halorhodospira
Taxon168379	Halorhodospira_neutriphila	Health	0.31868	0.619662	Proteobacteria	Ectothiorhodospiraceae	Halorhodospira
Taxon50960	Helicobacter_trogontum	Health	0.31868	0.619662	Proteobacteria	Helicobacteraceae	Helicobacter
Taxon211	Helicobacter_sp._CLO_3	Health	0.31868	0.619662	Proteobacteria	Helicobacteraceae	Helicobacter
Taxon217	Helicobacter_mustelae	Health	0.31868	0.619662	Proteobacteria	Helicobacteraceae	Helicobacter
Taxon123841	Helicobacter_canadensis	Health	0.31868	0.619662	Proteobacteria	Helicobacteraceae	Helicobacter
Taxon56877	Helicobacter_bizzozeronii	Health	0.31868	0.619662	Proteobacteria	Helicobacteraceae	Helicobacter
Taxon84405	Hippea_maritima	Health	0.31868	0.619662	Proteobacteria	Desulfurellaceae	Hippea
Taxon639313	Hoyosella_subflava	Health	0.31868	0.619662	Actinobacteria	Mycobacteriaceae	Hoyosella
Taxon47421	Hydrogenophaga_pseudoflava	Health	0.31868	0.619662	Proteobacteria	Comamonadaceae	Hydrogenophaga
Taxon489758	Hymenobacter_deserti	Health	0.31868	0.619662	Bacteroidetes	Hymenobacteraceae	Hymenobacter
Taxon1411120	Hymenobacter_sp._YIM_77969	Health	0.31868	0.619662	Bacteroidetes	Hymenobacteraceae	Hymenobacter
Taxon89967	Hymenobacter_roseosalivarius	Health	0.31868	0.619662	Bacteroidetes	Hymenobacteraceae	Hymenobacter
Taxon1113768	Hymenobacter_sp._NBRC_101361	Health	0.31868	0.619662	Bacteroidetes	Hymenobacteraceae	Hymenobacter
Taxon1411122	Hymenobacter_luteus	Health	0.31868	0.619662	Bacteroidetes	Hymenobacteraceae	Hymenobacter
Taxon53399	Hyphomicrobium_denitrificans	Health	0.31868	0.619662	Proteobacteria	Hyphomicrobiaceae	Hyphomicrobium
Taxon53398	Hyphomicrobium_aestuarii	Health	0.31868	0.619662	Proteobacteria	Hyphomicrobiaceae	Hyphomicrobium
Taxon36863	Ideonella_dechloratans	Health	0.31868	0.619662	Proteobacteria	Unassigned	Ideonella
Taxon89093	Ignavigranum_ruoffiae	Health	0.31868	0.619662	Firmicutes	Aerococcaceae	Ignavigranum
Taxon167642	Ilyobacter_polytropus	Health	0.31868	0.619662	Fusobacteria	Fusobacteriaceae	Ilyobacter
Taxon167644	Ilyobacter_tartaricus	Health	0.31868	0.619662	Fusobacteria	Fusobacteriaceae	Ilyobacter
Taxon171674	Inquilinus_limosus	Health	0.31868	0.619662	Proteobacteria	Rhodospirillaceae	Inquilinus
Taxon421058	Chryseobacterium_oranimense	Health	0.31868	0.619662	Bacteroidetes	Weeksellaceae	Iodobacter
Taxon311334	Chryseobacterium_taeanense	Health	0.31868	0.619662	Bacteroidetes	Weeksellaceae	Iodobacter
Taxon311333	Chryseobacterium_soldanellicola	Health	0.31868	0.619662	Bacteroidetes	Weeksellaceae	Iodobacter
Taxon236814	Chryseobacterium_formosense	Health	0.31868	0.619662	Bacteroidetes	Weeksellaceae	Iodobacter
Taxon537	Iodobacter_fluviatilis	Health	0.31868	0.619662	Proteobacteria	Chromobacteriaceae	Iodobacter
Taxon1302685	Chryseobacterium_takakiae	Health	0.31868	0.619662	Bacteroidetes	Weeksellaceae	Iodobacter
Taxon128	Isosphaera_pallida	Health	0.31868	0.619662	Planctomycetes	Isosphaeraceae	Isosphaera
Taxon86667	Jeotgalibacillus_marinus	Health	0.31868	0.619662	Firmicutes	Planococcaceae	Jeotgalibacillus
Taxon946435	Jeotgalicoccus_sp._ATCC_8456	Health	0.31868	0.619662	Firmicutes	Staphylococcaceae	Jeotgalicoccus
Taxon281473	Jiangella_gansuensis	Health	0.31868	0.619662	Actinobacteria	Jiangellaceae	Jiangella
Taxon43995	Johnsonella_ignava	Health	0.31868	0.619662	Firmicutes	Lachnospiraceae	Johnsonella
Taxon453852	Joostella_marina	Health	0.31868	0.619662	Bacteroidetes	Flavobacteriaceae	Joostella
Taxon261964	Kangiella_koreensis	Health	0.31868	0.619662	Proteobacteria	Kangiellaceae	Kangiella
Taxon261965	Kangiella_aquimarina	Health	0.31868	0.619662	Proteobacteria	Kangiellaceae	Kangiella
Taxon1871185	Kineosporia_sp.	Health	0.31868	0.619662	Actinobacteria	Kineosporiaceae	Kineosporia
Taxon499547	Kineosporia_mikuniensis	Health	0.31868	0.619662	Actinobacteria	Kineosporiaceae	Kineosporia
Taxon136241	Mycoplasma_haemocanis	Health	0.31868	0.619662	Actinobacteria	Streptomycetaceae	Kitasatospora
Taxon1272	Kocuria_varians	Health	0.31868	0.619662	Actinobacteria	Micrococcaceae	Kocuria
Taxon1736139	Kocuria_sp._YIM_13062	Health	0.31868	0.619662	Actinobacteria	Micrococcaceae	Kocuria
Taxon1929416	Kocuria_salina	Health	0.31868	0.619662	Actinobacteria	Micrococcaceae	Kocuria
Taxon1288125	Kofleria_sp._DSM_53797	Health	0.31868	0.619662	Proteobacteria	Nannocystineae	Kofleria
Taxon651457	Kosmotoga_olearia	Health	0.31868	0.619662	Thermotogae	Kosmotogaceae	Kosmotoga
Taxon547059	Kribbella_sp._NBRC_104209	Health	0.31868	0.619662	Actinobacteria	Kribbellaceae	Kribbella
Taxon1276	Kytococcus_sedentarius	Health	0.31868	0.619662	Actinobacteria	Kytococcaceae	Kytococcus
Taxon1391654	Labilithrix_luteola	Health	0.31868	0.619662	Proteobacteria	Sorangiineae	Labilitrichaceae
Taxon346912	Labrys_miyagiensis	Health	0.31868	0.619662	Proteobacteria	Xanthobacteraceae	Labrys
Taxon110101	Laceyella_putida	Health	0.31868	0.619662	Firmicutes	Thermoactinomycetaceae	Laceyella
Taxon481719	Lactobacillus_sunkii	Health	0.31868	0.619662	Firmicutes	Lactobacillaceae	Lactobacillus
Taxon1593	Lactobacillus_sp._30A	Health	0.31868	0.619662	Firmicutes	Lactobacillaceae	Lactobacillus
Taxon1505723	Lactobacillus_bombicola	Health	0.31868	0.619662	Firmicutes	Lactobacillaceae	Lactobacillus
Taxon1494462	Lactococcus_hircilactis	Health	0.31868	0.619662	Firmicutes	Streptococcaceae	Lactococcus
Taxon1665536	Lactococcus_sp._LMG_28767	Health	0.31868	0.619662	Firmicutes	Streptococcaceae	Lactococcus
Taxon61598	Lamprocystis_purpurea	Health	0.31868	0.619662	Proteobacteria	Chromatiaceae	Lamprocystis
Taxon60519	Lactobacillus_graminis	Health	0.31868	0.619662	Firmicutes	Lactobacillaceae	Latilactobacillus
Taxon29546	Lawsonia_intracellularis	Health	0.31868	0.619662	Proteobacteria	Desulfovibrionaceae	Lawsonia
Taxon573501	Leeuwenhoekiella_palythoae	Health	0.31868	0.619662	Bacteroidetes	Flavobacteriaceae	Leeuwenhoekiella
Taxon456	Legionella_jordanis	Health	0.31868	0.619662	Proteobacteria	Legionellaceae	Legionella
Taxon45070	Legionella_nautarum	Health	0.31868	0.619662	Proteobacteria	Legionellaceae	Legionella
Taxon466	Legionella_maceachernii	Health	0.31868	0.619662	Proteobacteria	Legionellaceae	Legionella
Taxon66969	Legionella_waltersii	Health	0.31868	0.619662	Proteobacteria	Legionellaceae	Legionella
Taxon1173264	Leptolyngbya_sp._PCC_6406	Health	0.31868	0.619662	Cyanobacteria	Leptolyngbyaceae	Leptolyngbya
Taxon174	Leptospira_borgpetersenii	Health	0.31868	0.619662	Spirochaetes	Leptospiraceae	Leptospira
Taxon28452	Leptospira_alstonii	Health	0.31868	0.619662	Spirochaetes	Leptospiraceae	Leptospira
Taxon34029	Leptothrix_cholodnii	Health	0.31868	0.619662	Proteobacteria	Burkholderiales_genera_Incertae_Sedis	Leptothrix
Taxon1746683	Leucobacter_sp._HBUM179329	Health	0.31868	0.619662	Actinobacteria	Microbacteriaceae	Leucobacter
Taxon55969	Leucobacter_komagatae	Health	0.31868	0.619662	Actinobacteria	Microbacteriaceae	Leucobacter
Taxon1251	Leuconostoc_fallax	Health	0.31868	0.619662	Firmicutes	Lactobacillaceae	Leuconostoc
Taxon303240	Lactobacillus_uvarum	Health	0.31868	0.619662	Firmicutes	Lactobacillaceae	Levilactobacillus
Taxon468911	Lactobacillus_hordei	Health	0.31868	0.619662	Firmicutes	Lactobacillaceae	Levilactobacillus
Taxon616990	Lactobacillus_paucivorans	Health	0.31868	0.619662	Firmicutes	Lactobacillaceae	Levilactobacillus
Taxon176292	Lactobacillus_malefermentans	Health	0.31868	0.619662	Firmicutes	Lactobacillaceae	Levilactobacillus
Taxon1606	Lactobacillus_aviarius	Health	0.31868	0.619662	Firmicutes	Lactobacillaceae	Levilactobacillus
Taxon348151	Lactobacillus_siliginis	Health	0.31868	0.619662	Firmicutes	Lactobacillaceae	Levilactobacillus
Taxon640331	Lactobacillus_florum	Health	0.31868	0.619662	Firmicutes	Lactobacillaceae	Levilactobacillus
Taxon70998	Lewinella_persica	Health	0.31868	0.619662	Bacteroidetes	Lewinellaceae	Lewinella
Taxon438751	Lewinella_marina	Health	0.31868	0.619662	Bacteroidetes	Lewinellaceae	Lewinella
Taxon1601	Lactobacillus_agilis	Health	0.31868	0.619662	Firmicutes	Lactobacillaceae	Ligilactobacillus
Taxon481366	Limnobacter_litoralis	Health	0.31868	0.619662	Proteobacteria	Burkholderiaceae	Limnobacter
Taxon519050	Lactobacillus_sucicola	Health	0.31868	0.619662	Firmicutes	Lactobacillaceae	Liquorilactobacillus
Taxon1137985	Lutibacter_sp._R_30339	Health	0.31868	0.619662	Bacteroidetes	Flavobacteriaceae	Lutibacter
Taxon1293441	Lysinibacillus_contaminans	Health	0.31868	0.619662	Firmicutes	Bacillaceae	Lysinibacillus
Taxon1844654	Lysinibacillus_sp._VKM_B_751	Health	0.31868	0.619662	Firmicutes	Bacillaceae	Lysinibacillus
Taxon228959	Maribacter_ulvicola	Health	0.31868	0.619662	Bacteroidetes	Flavobacteriaceae	Maribacter
Taxon1048	Marichromatium_gracile	Health	0.31868	0.619662	Proteobacteria	Chromatiaceae	Marichromatium
Taxon1920300	Marinicauda_sp.	Health	0.31868	0.619662	Proteobacteria	Maricaulaceae	Marinicauda
Taxon191770	Marinilactibacillus_psychrotolerans	Health	0.31868	0.619662	Firmicutes	Carnobacteriaceae	Marinilactibacillus
Taxon1155944	Marininema_halotolerans	Health	0.31868	0.619662	Firmicutes	Thermoactinomycetaceae	Marininema
Taxon135739	Marinobacter_lutaoensis	Health	0.31868	0.619662	Proteobacteria	Marinobacteraceae	Marinobacter
Taxon490759	Marinobacter_sp._BSs20148	Health	0.31868	0.619662	Proteobacteria	Marinobacteraceae	Marinobacter
Taxon1122204	Marinococcus_luteus	Health	0.31868	0.619662	Firmicutes	Bacillaceae	Marinococcus
Taxon1028	Marivirga_sericea	Health	0.31868	0.619662	Bacteroidetes	Marivirgaceae	Marivirga
Taxon397278	Marmoricola_aequoreus	Health	0.31868	0.619662	Actinobacteria	Nocardioidaceae	Marmoricola
Taxon293089	Martelella_mediterranea	Health	0.31868	0.619662	Proteobacteria	Aurantimonadaceae	Martelella
Taxon1955249	Meiothermus_sp.	Health	0.31868	0.619662	Deinococcus_Thermus	Thermaceae	Meiothermus
Taxon217215	Mesoplasma_grammopterae	Health	0.31868	0.619662	Tenericutes	Entomoplasmataceae	Mesoplasma
Taxon138853	Mesoplasma_lactucae	Health	0.31868	0.619662	Tenericutes	Entomoplasmataceae	Mesoplasma
Taxon216427	Mesoplasma_chauliocola	Health	0.31868	0.619662	Tenericutes	Entomoplasmataceae	Mesoplasma
Taxon489722	Mesorhizobium_metallidurans	Health	0.31868	0.619662	Proteobacteria	Phyllobacteriaceae	Mesorhizobium
Taxon39645	Mesorhizobium_ciceri	Health	0.31868	0.619662	Proteobacteria	Phyllobacteriaceae	Mesorhizobium
Taxon536018	Mesorhizobium_australicum	Health	0.31868	0.619662	Proteobacteria	Phyllobacteriaceae	Mesorhizobium
Taxon142651	Mycoplasma_phocidae	Health	0.31868	0.619662	Tenericutes	Metamycoplasmataceae	Metamycoplasma
Taxon877455	Methanobacterium_lacus	Health	0.31868	0.619662	Euryarchaeota	Methanobacteriaceae	Methanobacterium
Taxon644281	Methanocaldococcus_sp._FS406_22	Health	0.31868	0.619662	Euryarchaeota	Methanocaldococcaceae	Methanocaldococcus
Taxon101192	Methanomethylovorans_hollandica	Health	0.31868	0.619662	Euryarchaeota	Methanosarcinaceae	Methanomethylovorans
Taxon553447	Methylobacterium_soli	Health	0.31868	0.619662	Proteobacteria	Methylobacteriaceae	Methylobacterium
Taxon410	Methylobacterium_organophilum	Health	0.31868	0.619662	Proteobacteria	Methylobacteriaceae	Methylobacterium
Taxon89768	Methylobacterium_sp._MBIC4305	Health	0.31868	0.619662	Proteobacteria	Methylobacteriaceae	Methylobacterium
Taxon73779	Methylocaldum_gracile	Health	0.31868	0.619662	Proteobacteria	Methylococcaceae	Methylocaldum
Taxon199596	Methylocella_silvestris	Health	0.31868	0.619662	Proteobacteria	Beijerinckiaceae	Methylocella
Taxon45496	Methylophaga_sulfidovorans	Health	0.31868	0.619662	Proteobacteria	Piscirickettsiaceae	Methylophaga
Taxon45393	Methylophilus_leisingeri	Health	0.31868	0.619662	Proteobacteria	Methylophilaceae	Methylophilus
Taxon269069	Methylobacterium_aminovorans	Health	0.31868	0.619662	Proteobacteria	Methylobacteriaceae	Methylorubrum
Taxon266009	Methylovorus_glucosotrophus	Health	0.31868	0.619662	Proteobacteria	Methylophilaceae	Methylovorus
Taxon370764	Microbacterium_pygmaeum	Health	0.31868	0.619662	Actinobacteria	Microbacteriaceae	Microbacterium
Taxon582680	Microbacterium_azadirachtae	Health	0.31868	0.619662	Actinobacteria	Microbacteriaceae	Microbacterium
Taxon362648	Microbacterium_sp._IFO_15709	Health	0.31868	0.619662	Actinobacteria	Microbacteriaceae	Microbacterium
Taxon162426	Microbacterium_hominis	Health	0.31868	0.619662	Actinobacteria	Microbacteriaceae	Microbacterium
Taxon159896	Microbacterium_gubbeenense	Health	0.31868	0.619662	Actinobacteria	Microbacteriaceae	Microbacterium
Taxon36805	Microbacterium_aurum	Health	0.31868	0.619662	Actinobacteria	Microbacteriaceae	Microbacterium
Taxon266805	Microbulbifer_variabilis	Health	0.31868	0.619662	Proteobacteria	Microbulbiferaceae	Microbulbifer
Taxon1113821	Microbulbifer_sp._NBRC_101764	Health	0.31868	0.619662	Proteobacteria	Microbulbiferaceae	Microbulbifer
Taxon1113822	Microbulbifer_sp._NBRC_101765	Health	0.31868	0.619662	Proteobacteria	Microbulbiferaceae	Microbulbifer
Taxon1562603	Microbulbifer_rhizosphaerae	Health	0.31868	0.619662	Proteobacteria	Microbulbiferaceae	Microbulbifer
Taxon29405	Microlunatus_phosphovorus	Health	0.31868	0.619662	Actinobacteria	Propionibacteriaceae	Microlunatus
Taxon1415541	Micromonospora_sp._NRRL_B_16802	Health	0.31868	0.619662	Actinobacteria	Micromonosporaceae	Micromonospora
Taxon47853	Micromonospora_carbonacea	Health	0.31868	0.619662	Actinobacteria	Micromonosporaceae	Micromonospora
Taxon307121	Micromonospora_krabiensis	Health	0.31868	0.619662	Actinobacteria	Micromonosporaceae	Micromonospora
Taxon356851	Micromonospora_chokoriensis	Health	0.31868	0.619662	Actinobacteria	Micromonosporaceae	Micromonospora
Taxon464145	Micromonospora_sp._HBUM_49428	Health	0.31868	0.619662	Actinobacteria	Micromonosporaceae	Micromonospora
Taxon1155527	Micromonospora_sp._YIM_M10932	Health	0.31868	0.619662	Actinobacteria	Micromonosporaceae	Micromonospora
Taxon217168	Microvirga_flocculans	Health	0.31868	0.619662	Proteobacteria	Methylobacteriaceae	Microvirga
Taxon477641	Modestobacter_marinus	Health	0.31868	0.619662	Actinobacteria	Geodermatophilaceae	Modestobacter
Taxon34059	Moraxella_atlantae	Health	0.31868	0.619662	Proteobacteria	Moraxellaceae	Moraxella
Taxon477	Moraxella_lacunata	Health	0.31868	0.619662	Proteobacteria	Moraxellaceae	Moraxella
Taxon1288392	Moraxella_porci	Health	0.31868	0.619662	Proteobacteria	Moraxellaceae	Moraxella
Taxon423351	Mucilaginibacter_paludis	Health	0.31868	0.619662	Bacteroidetes	Sphingobacteriaceae	Mucilaginibacter
Taxon570519	Muricauda_flava	Health	0.31868	0.619662	Bacteroidetes	Flavobacteriaceae	Muricauda
Taxon76636	Mycetocola_saprophilus	Health	0.31868	0.619662	Actinobacteria	Microbacteriaceae	Mycetocola
Taxon1273686	Mycobacterium_sp._VKM_Ac_1816D	Health	0.31868	0.619662	Actinobacteria	Mycobacteriaceae	Mycobacterium
Taxon1775	Mycobacterium_cookii	Health	0.31868	0.619662	Actinobacteria	Mycobacteriaceae	Mycobacterium
Taxon1774	Mycobacterium_chelonae	Health	0.31868	0.619662	Actinobacteria	Mycobacteriaceae	Mycobacteroides
Taxon1771	Mycobacterium_phlei	Health	0.31868	0.619662	Actinobacteria	Mycobacteriaceae	Mycolicibacterium
Taxon1807	Mycobacterium_obuense	Health	0.31868	0.619662	Actinobacteria	Mycobacteriaceae	Mycolicibacterium
Taxon35768	Mycoplasma_felifaucium	Health	0.31868	0.619662	Tenericutes	Mycoplasmataceae	Mycoplasma
Taxon29501	Mycoplasma_haemofelis	Health	0.31868	0.619662	Tenericutes	Mycoplasmataceae	Mycoplasma
Taxon114882	Mycoplasma_elephantis	Health	0.31868	0.619662	Tenericutes	Mycoplasmataceae	Mycoplasma
Taxon2124	Mycoplasma_salivarium	Health	0.31868	0.619662	Tenericutes	Mycoplasmataceae	Mycoplasma
Taxon2094	Mycoplasma_arginini	Health	0.31868	0.619662	Tenericutes	Mycoplasmataceae	Mycoplasma
Taxon28903	Mycoplasma_bovis	Health	0.31868	0.619662	Tenericutes	Mycoplasmataceae	Mycoplasma
Taxon171283	Mycoplasma_cricetuli	Health	0.31868	0.619662	Tenericutes	Mycoplasmataceae	Mycoplasmopsis
Taxon54	Nannocystis_exedens	Health	0.31868	0.619662	Proteobacteria	Nannocystineae	Nannocystis
Taxon320497	Neoasaia_chiangmaiensis	Health	0.31868	0.619662	Proteobacteria	Acetobacteraceae	Neoasaia
Taxon269259	Nitratiruptor_tergarcus	Health	0.31868	0.619662	Proteobacteria	Nitratiruptoraceae	Nitratiruptor
Taxon1229	Nitrosococcus_oceani	Health	0.31868	0.619662	Proteobacteria	Chromatiaceae	Nitrosococcus
Taxon133539	Nitrosococcus_halophilus	Health	0.31868	0.619662	Proteobacteria	Chromatiaceae	Nitrosococcus
Taxon153948	Nitrosomonas_sp._AL212	Health	0.31868	0.619662	Proteobacteria	Nitrosomonadaceae	Nitrosomonas
Taxon1824	Nocardia_asteroides	Health	0.31868	0.619662	Actinobacteria	Nocardiaceae	Nocardia
Taxon257275	Nocardia_thailandica	Health	0.31868	0.619662	Actinobacteria	Nocardiaceae	Nocardia
Taxon184756	Nocardia_caishijiensis	Health	0.31868	0.619662	Actinobacteria	Nocardiaceae	Nocardia
Taxon263910	Nocardia_anaemiae	Health	0.31868	0.619662	Actinobacteria	Nocardiaceae	Nocardia
Taxon132249	Nocardia_veterana	Health	0.31868	0.619662	Actinobacteria	Nocardiaceae	Nocardia
Taxon134964	Nocardia_africana	Health	0.31868	0.619662	Actinobacteria	Nocardiaceae	Nocardia
Taxon165807	Nocardia_cummidelens	Health	0.31868	0.619662	Actinobacteria	Nocardiaceae	Nocardia
Taxon1463824	Nocardia_sp._NRRL_WC_3656	Health	0.31868	0.619662	Actinobacteria	Nocardiaceae	Nocardia
Taxon282685	Nocardia_jiangxiensis	Health	0.31868	0.619662	Actinobacteria	Nocardiaceae	Nocardia
Taxon508464	Nocardia_mikamii	Health	0.31868	0.619662	Actinobacteria	Nocardiaceae	Nocardia
Taxon356147	Nocardia_coubleae	Health	0.31868	0.619662	Actinobacteria	Nocardiaceae	Nocardia
Taxon328049	Nocardia_jejuensis	Health	0.31868	0.619662	Actinobacteria	Nocardiaceae	Nocardia
Taxon426716	Nocardia_rhamnosiphila	Health	0.31868	0.619662	Actinobacteria	Nocardiaceae	Nocardia
Taxon931537	Nocardia_grenadensis	Health	0.31868	0.619662	Actinobacteria	Nocardiaceae	Nocardia
Taxon1841	Nocardioides_albus	Health	0.31868	0.619662	Actinobacteria	Nocardioidaceae	Nocardioides
Taxon1844	Nocardioides_luteus	Health	0.31868	0.619662	Actinobacteria	Nocardioidaceae	Nocardioides
Taxon190200	Nocardiopsis_sp._YIM_90014	Health	0.31868	0.619662	Actinobacteria	Nocardiopsaceae	Nocardiopsis
Taxon124252	Nocardiopsis_halotolerans	Health	0.31868	0.619662	Actinobacteria	Nocardiopsaceae	Nocardiopsis
Taxon141692	Nocardiopsis_halophila	Health	0.31868	0.619662	Actinobacteria	Nocardiopsaceae	Nocardiopsis
Taxon190198	Nocardiopsis_sp._YIM_90006	Health	0.31868	0.619662	Actinobacteria	Streptosporangiaceae	Nocardiopsis
Taxon109329	Nocardiopsis_trehalosi	Health	0.31868	0.619662	Actinobacteria	Nocardiopsaceae	Nocardiopsis
Taxon436	Komagataeibacter_hansenii	Health	0.31868	0.619662	Proteobacteria	Acetobacteraceae	Novacetimonas
Taxon1652018	Novosphingobium_sp._YIM78043	Health	0.31868	0.619662	Proteobacteria	Sphingomonadaceae	Novosphingobium
Taxon158500	Novosphingobium_resinovorum	Health	0.31868	0.619662	Proteobacteria	Sphingomonadaceae	Novosphingobium
Taxon716816	Oceanicoccus_sagamiensis	Health	0.31868	0.619662	Proteobacteria	Spongiibacteraceae	Oceanicoccus
Taxon1113891	Oceanisphaera_sp._NBRC_102020	Health	0.31868	0.619662	Proteobacteria	Aeromonadaceae	Oceanisphaera
Taxon966	Oceanospirillum_linum	Health	0.31868	0.619662	Proteobacteria	Oceanospirillaceae	Oceanospirillum
Taxon64977	Oceanospirillum_maris	Health	0.31868	0.619662	Proteobacteria	Oceanospirillaceae	Oceanospirillum
Taxon64969	Oceanospirillum_multiglobuliferum	Health	0.31868	0.619662	Proteobacteria	Oceanospirillaceae	Oceanospirillum
Taxon571256	Ochrobactrum_pituitosum	Health	0.31868	0.619662	Proteobacteria	Brucellaceae	Ochrobactrum
Taxon42190	Ochrobactrum_sp.	Health	0.31868	0.619662	Proteobacteria	Brucellaceae	Ochrobactrum
Taxon94627	Ochrobactrum_grignonense	Health	0.31868	0.619662	Proteobacteria	Brucellaceae	Ochrobactrum
Taxon1113600	Ochrobactrum_sp._NBRC_12950	Health	0.31868	0.619662	Proteobacteria	Brucellaceae	Ochrobactrum
Taxon1217908	Octadecabacter_antarcticus	Health	0.31868	0.619662	Proteobacteria	Roseobacteraceae	Octadecabacter
Taxon1458307	Octadecabacter_temperatus	Health	0.31868	0.619662	Proteobacteria	Roseobacteraceae	Octadecabacter
Taxon384677	Ornithinimicrobium_pekingense	Health	0.31868	0.619662	Actinobacteria	Ornithinimicrobiaceae	Ornithinimicrobium
Taxon1288636	Ornithinimicrobium_sp._CPCC_203535	Health	0.31868	0.619662	Actinobacteria	Ornithinimicrobiaceae	Ornithinimicrobium
Taxon125288	Ornithinimicrobium_humiphilum	Health	0.31868	0.619662	Actinobacteria	Ornithinimicrobiaceae	Ornithinimicrobium
Taxon482564	Oscillatoria_nigro_viridis	Health	0.31868	0.619662	Cyanobacteria	Oscillatoriaceae	Oscillatoria
Taxon219182	Ottowia_thiooxydans	Health	0.31868	0.619662	Proteobacteria	Comamonadaceae	Ottowia
Taxon43663	Paenarthrobacter_aurescens	Health	0.31868	0.619662	Actinobacteria	Micrococcaceae	Paenarthrobacter
Taxon882168	Paenibacillus_sp._IHB_B_2251	Health	0.31868	0.619662	Firmicutes	Paenibacillaceae	Paenibacillus
Taxon78057	Paenibacillus_popilliae	Health	0.31868	0.619662	Firmicutes	Paenibacillaceae	Paenibacillus
Taxon1143711	Paenibacillus_frigoriresistens	Health	0.31868	0.619662	Firmicutes	Paenibacillaceae	Paenibacillus
Taxon1146890	Paenibacillus_sp._YIM_110206	Health	0.31868	0.619662	Firmicutes	Paenibacillaceae	Paenibacillus
Taxon882170	Paenibacillus_sp._IHB_B_2283	Health	0.31868	0.619662	Firmicutes	Paenibacillaceae	Paenibacillus
Taxon162209	Paenibacillus_naphthalenovorans	Health	0.31868	0.619662	Firmicutes	Paenibacillaceae	Paenibacillus
Taxon171401	Paenibacillus_agarexedens	Health	0.31868	0.619662	Firmicutes	Paenibacillaceae	Paenibacillus
Taxon59840	Paenibacillus_curdlanolyticus	Health	0.31868	0.619662	Firmicutes	Paenibacillaceae	Paenibacillus
Taxon1113616	Paenibacillus_sp._NBRC_13633	Health	0.31868	0.619662	Firmicutes	Paenibacillaceae	Paenibacillus
Taxon59842	Paenibacillus_chondroitinus	Health	0.31868	0.619662	Firmicutes	Paenibacillaceae	Paenibacillus
Taxon474957	Paenibacillus_castaneae	Health	0.31868	0.619662	Firmicutes	Paenibacillaceae	Paenibacillus
Taxon470933	Pantoea_eucalypti	Health	0.31868	0.619662	Proteobacteria	Erwiniaceae	Pantoea
Taxon312026	Paraburkholderia_mimosarum	Health	0.31868	0.619662	Proteobacteria	Burkholderiaceae	Paraburkholderia
Taxon28092	Paraburkholderia_andropogonis	Health	0.31868	0.619662	Proteobacteria	Burkholderiaceae	Paraburkholderia
Taxon634127	Paraburkholderia_heleia	Health	0.31868	0.619662	Proteobacteria	Burkholderiaceae	Paraburkholderia
Taxon984307	Paraburkholderia_kururiensis	Health	0.31868	0.619662	Proteobacteria	Burkholderiaceae	Paraburkholderia
Taxon261302	Paraburkholderia_phytofirmans	Health	0.31868	0.619662	Proteobacteria	Burkholderiaceae	Paraburkholderia
Taxon376733	Paracoccus_halophilus	Health	0.31868	0.619662	Proteobacteria	Rhodobacteraceae	Paracoccus
Taxon81396	Paracoccus_sp._MBIC3024	Health	0.31868	0.619662	Proteobacteria	Rhodobacteraceae	Paracoccus
Taxon59779	Paracoccus_marcusii	Health	0.31868	0.619662	Proteobacteria	Rhodobacteraceae	Paracoccus
Taxon200904	Paraliobacillus_ryukyuensis	Health	0.31868	0.619662	Firmicutes	Bacillaceae	Paraliobacillus
Taxon256618	Parvibaculum_lavamentivorans	Health	0.31868	0.619662	Proteobacteria	Parvibaculaceae	Parvibaculum
Taxon243701	Pasteurella_caballi	Health	0.31868	0.619662	Proteobacteria	Pasteurellaceae	Pasteurella
Taxon298163	Patulibacter_minatonensis	Health	0.31868	0.619662	Actinobacteria	Patulibacteraceae	Patulibacter
Taxon47158	Desulfovibrio_gracilis	Health	0.31868	0.619662	Proteobacteria	Desulfovibrionaceae	Paucidesulfovibrio
Taxon865	Pectinatus_frisingensis	Health	0.31868	0.619662	Firmicutes	Selenomonadaceae	Pectinatus
Taxon86956	Pectinatus_cerevisiiphilus	Health	0.31868	0.619662	Firmicutes	Selenomonadaceae	Pectinatus
Taxon1255	Pediococcus_pentosaceus	Health	0.31868	0.619662	Firmicutes	Lactobacillaceae	Pediococcus
Taxon475253	Pedobacter_alluvionis	Health	0.31868	0.619662	Bacteroidetes	Sphingobacteriaceae	Pedobacter
Taxon687842	Pedobacter_ginsenosidimutans	Health	0.31868	0.619662	Bacteroidetes	Sphingobacteriaceae	Pedobacter
Taxon1071875	Pedobacter_sp._CCBAU_10902	Health	0.31868	0.619662	Bacteroidetes	Sphingobacteriaceae	Pedobacter
Taxon188932	Pedobacter_cryoconitis	Health	0.31868	0.619662	Bacteroidetes	Sphingobacteriaceae	Pedobacter
Taxon35816	Pelobacter_acidigallici	Health	0.31868	0.619662	Proteobacteria	Desulfuromonadaceae	Pelobacter
Taxon402147	Persicitalea_jodogahamensis	Health	0.31868	0.619662	Bacteroidetes	Spirosomaceae	Persicitalea
Taxon69499	Petrotoga_mobilis	Health	0.31868	0.619662	Thermotogae	Petrotogaceae	Petrotoga
Taxon320778	Photobacterium_ganghwense	Health	0.31868	0.619662	Proteobacteria	Vibrionaceae	Photobacterium
Taxon29488	Photorhabdus_luminescens	Health	0.31868	0.619662	Proteobacteria	Morganellaceae	Photorhabdus
Taxon1520277	Phyllobacterium_sophorae	Health	0.31868	0.619662	Proteobacteria	Phyllobacteriaceae	Phyllobacterium
Taxon1678308	Planktothrix_paucivesiculata	Health	0.31868	0.619662	Cyanobacteria	Microcoleaceae	Planktothrix
Taxon1678310	Planktothrix_serta	Health	0.31868	0.619662	Cyanobacteria	Microcoleaceae	Planktothrix
Taxon257440	Pleomorphomonas_koreensis	Health	0.31868	0.619662	Proteobacteria	Pleomorphomonadaceae	Pleomorphomonas
Taxon457502	Polaromonas_jejuensis	Health	0.31868	0.619662	Proteobacteria	Comamonadaceae	Polaromonas
Taxon51	Chondromyces_apiculatus	Health	0.31868	0.619662	Proteobacteria	Sorangiineae	Polyangiaceae
Taxon413882	Polyangium_brachysporum	Health	0.31868	0.619662	Proteobacteria	Sorangiineae	Polyangiaceae
Taxon576610	Polynucleobacter_necessarius	Health	0.31868	0.619662	Proteobacteria	Burkholderiaceae	Polynucleobacter
Taxon323450	Pontibacter_actiniarum	Health	0.31868	0.619662	Bacteroidetes	Hymenobacteraceae	Pontibacter
Taxon557332	Pontibacter_xinjiangensis	Health	0.31868	0.619662	Bacteroidetes	Hymenobacteraceae	Pontibacter
Taxon336989	Pontibacter_roseus	Health	0.31868	0.619662	Bacteroidetes	Hymenobacteraceae	Pontibacter
Taxon1112	Porphyrobacter_neustonensis	Health	0.31868	0.619662	Proteobacteria	Erythrobacteraceae	Porphyrobacter
Taxon87732	Porphyrobacter_sp._MBIC3936	Health	0.31868	0.619662	Proteobacteria	Erythrobacteraceae	Porphyrobacter
Taxon82985	Pragia_fontium	Health	0.31868	0.619662	Proteobacteria	Budviciaceae	Pragia
Taxon1219	Prochlorococcus_marinus	Health	0.31868	0.619662	Cyanobacteria	Prochlorococcaceae	Prochlorococcus
Taxon1223	Prochlorothrix_hollandica	Health	0.31868	0.619662	Cyanobacteria	Prochlorotrichaceae	Prochlorothrix
Taxon195749	Promicromonospora_aerolata	Health	0.31868	0.619662	Actinobacteria	Promicromonosporaceae	Promicromonospora
Taxon195748	Promicromonospora_vindobonensis	Health	0.31868	0.619662	Actinobacteria	Promicromonosporaceae	Promicromonospora
Taxon722703	Promicromonospora_endophytica	Health	0.31868	0.619662	Actinobacteria	Promicromonosporaceae	Promicromonospora
Taxon470823	Promicromonospora_sp._YIM_C656	Health	0.31868	0.619662	Actinobacteria	Promicromonosporaceae	Promicromonospora
Taxon88382	Promicromonospora_sukumoe	Health	0.31868	0.619662	Actinobacteria	Promicromonosporaceae	Promicromonospora
Taxon440482	Promicromonospora_kroppenstedtii	Health	0.31868	0.619662	Actinobacteria	Promicromonosporaceae	Promicromonospora
Taxon81895	Prosthecomicrobium_pneumaticum	Health	0.31868	0.619662	Proteobacteria	Hyphomicrobiaceae	Prosthecomicrobium
Taxon56111	Pseudanabaena_sp._PCC_7403	Health	0.31868	0.619662	Cyanobacteria	Pseudanabaenaceae	Pseudanabaena
Taxon272240	Pseudoclavibacter_faecalis	Health	0.31868	0.619662	Actinobacteria	Microbacteriaceae	Pseudoclavibacter
Taxon889	Desulfovibrio_longus	Health	0.31868	0.619662	Proteobacteria	Desulfovibrionaceae	Pseudodesulfovibrio
Taxon231439	Desulfovibrio_portus	Health	0.31868	0.619662	Proteobacteria	Desulfovibrionaceae	Pseudodesulfovibrio
Taxon748280	Pseudogulbenkiania_sp._NH8B	Health	0.31868	0.619662	Proteobacteria	Chromobacteriaceae	Pseudogulbenkiania
Taxon475795	Pseudohaliea_rubra	Health	0.31868	0.619662	Proteobacteria	Halieaceae	Pseudohaliea
Taxon472181	Pseudomonas_sabulinigri	Health	0.31868	0.619662	Proteobacteria	Pseudomonadaceae	Pseudomonas
Taxon415010	Pseudonocardia_carboxydivorans	Health	0.31868	0.619662	Actinobacteria	Pseudonocardiaceae	Pseudonocardia
Taxon1848	Pseudonocardia_thermophila	Health	0.31868	0.619662	Actinobacteria	Pseudonocardiaceae	Pseudonocardia
Taxon630995	Pseudonocardia_xishanensis	Health	0.31868	0.619662	Actinobacteria	Pseudonocardiaceae	Pseudonocardia
Taxon375761	Pseudooceanicola_nanhaiensis	Health	0.31868	0.619662	Proteobacteria	Rhodobacteraceae	Pseudooceanicola
Taxon1120568	Pseudorhodobacter_wandonensis	Health	0.31868	0.619662	Proteobacteria	Rhodobacteraceae	Pseudorhodobacter
Taxon119394	Pseudothermotoga_thermarum	Health	0.31868	0.619662	Thermotogae	Thermotogaceae	Pseudothermotoga
Taxon192903	Pseudozobellia_thermophila	Health	0.31868	0.619662	Bacteroidetes	Flavobacteriaceae	Pseudozobellia
Taxon271091	Psychrilyobacter_atlanticus	Health	0.31868	0.619662	Fusobacteria	Fusobacteriaceae	Psychrilyobacter
Taxon281738	Psychrobacter_nivimaris	Health	0.31868	0.619662	Proteobacteria	Moraxellaceae	Psychrobacter
Taxon168275	Psychromonas_arctica	Health	0.31868	0.619662	Proteobacteria	Psychromonadaceae	Psychromonas
Taxon314282	Psychromonas_sp._CNPT3	Health	0.31868	0.619662	Proteobacteria	Psychromonadaceae	Psychromonas
Taxon574964	Rahnella_variigena	Health	0.31868	0.619662	Proteobacteria	Yersiniaceae	Rahnella
Taxon58169	Rahnella_inusitata	Health	0.31868	0.619662	Proteobacteria	Yersiniaceae	Rahnella
Taxon94132	Ramlibacter_tataouinensis	Health	0.31868	0.619662	Proteobacteria	Comamonadaceae	Ramlibacter
Taxon1891671	Rathayibacter_oskolensis	Health	0.31868	0.619662	Actinobacteria	Microbacteriaceae	Rathayibacter
Taxon110936	Rathayibacter_caricis	Health	0.31868	0.619662	Actinobacteria	Microbacteriaceae	Rathayibacter
Taxon1341696	Rehaibacterium_terrae	Health	0.31868	0.619662	Proteobacteria	Xanthomonadaceae	Rehaibacterium
Taxon156994	Reichenbachiella_agariperforans	Health	0.31868	0.619662	Bacteroidetes	Reichenbachiellaceae	Reichenbachiella
Taxon230495	Reinekea_marinisedimentorum	Health	0.31868	0.619662	Proteobacteria	Saccharospirillaceae	Reinekea
Taxon269322	Rhizobium_sp._ORS_1463	Health	0.31868	0.619662	Proteobacteria	Rhizobiaceae	Rhizobium
Taxon1079800	Rhizobium_mesoamericanum	Health	0.31868	0.619662	Proteobacteria	Rhizobiaceae	Rhizobium
Taxon1113835	Rhizobium_sp._NBRC_101871	Health	0.31868	0.619662	Proteobacteria	Rhizobiaceae	Rhizobium
Taxon333368	Rhodoblastus_sphagnicola	Health	0.31868	0.619662	Proteobacteria	Beijerinckiaceae	Rhodoblastus
Taxon1074	Rhodoblastus_acidophilus	Health	0.31868	0.619662	Proteobacteria	Beijerinckiaceae	Rhodoblastus
Taxon44752	Rhodococcus_wratislaviensis	Health	0.31868	0.619662	Actinobacteria	Nocardiaceae	Rhodococcus
Taxon987056	Rhodoligotrophos_appendicifer	Health	0.31868	0.619662	Proteobacteria	Parvibaculaceae	Rhodoligotrophos
Taxon1071	Rhodopila_globiformis	Health	0.31868	0.619662	Proteobacteria	Acetobacteraceae	Rhodopila
Taxon444923	Rhodoplanes_piscinae	Health	0.31868	0.619662	Proteobacteria	Hyphomicrobiaceae	Rhodoplanes
Taxon633813	Rhodothermus_profundi	Health	0.31868	0.619662	Bacteroidetes	Rhodothermaceae	Rhodothermus
Taxon1088	Rhodovibrio_sodomensis	Health	0.31868	0.619662	Proteobacteria	Rhodovibrionaceae	Rhodovibrio
Taxon1087	Rhodovibrio_salinarum	Health	0.31868	0.619662	Proteobacteria	Rhodovibrionaceae	Rhodovibrio
Taxon35791	Rickettsia_massiliae	Health	0.31868	0.619662	Proteobacteria	Rickettsiaceae	Rickettsia
Taxon33990	Rickettsia_bellii	Health	0.31868	0.619662	Proteobacteria	Rickettsiaceae	Rickettsia
Taxon35792	Rickettsia_parkeri	Health	0.31868	0.619662	Proteobacteria	Rickettsiaceae	Rickettsia
Taxon784	Orientia_tsutsugamushi	Health	0.31868	0.619662	Proteobacteria	Rickettsiaceae	Rickettsieae
Taxon34085	Riemerella_anatipestifer	Health	0.31868	0.619662	Bacteroidetes	Weeksellaceae	Riemerella
Taxon103810	Riemerella_columbina	Health	0.31868	0.619662	Bacteroidetes	Weeksellaceae	Riemerella
Taxon257708	Roseomonas_gilardii	Health	0.31868	0.619662	Proteobacteria	Acetobacteraceae	Roseomonas
Taxon204528	Roseomonas_genomospecies_4	Health	0.31868	0.619662	Proteobacteria	Acetobacteraceae	Roseomonas
Taxon119	Rubinisphaera_brasiliensis	Health	0.31868	0.619662	Planctomycetes	Planctomycetaceae	Rubinisphaera
Taxon1113645	Runella_sp._NBRC_15147	Health	0.31868	0.619662	Bacteroidetes	Cytophagaceae	Runella
Taxon106	Runella_slithyformis	Health	0.31868	0.619662	Bacteroidetes	Cytophagaceae	Runella
Taxon231053	Saccharibacter_floricola	Health	0.31868	0.619662	Proteobacteria	Acetobacteraceae	Saccharibacter
Taxon1155536	Saccharomonospora_oceani	Health	0.31868	0.619662	Actinobacteria	Pseudonocardiaceae	Saccharomonospora
Taxon1837	Saccharopolyspora_hirsuta	Health	0.31868	0.619662	Actinobacteria	Pseudonocardiaceae	Saccharopolyspora
Taxon1838	Saccharopolyspora_hordei	Health	0.31868	0.619662	Actinobacteria	Pseudonocardiaceae	Saccharopolyspora
Taxon169438	Saccharospirillum_impatiens	Health	0.31868	0.619662	Proteobacteria	Saccharospirillaceae	Saccharospirillum
Taxon570947	Salimicrobium_flavidum	Health	0.31868	0.619662	Firmicutes	Bacillaceae	Salimicrobium
Taxon465561	Salinicoccus_salitudinis	Health	0.31868	0.619662	Firmicutes	Staphylococcaceae	Salinicoccus
Taxon157225	Salinicoccus_hispanicus	Health	0.31868	0.619662	Firmicutes	Staphylococcaceae	Salinicoccus
Taxon351187	Salinispora_pacifica	Health	0.31868	0.619662	Actinobacteria	Micromonosporaceae	Salinispora
Taxon51367	Salinivibrio_costicola	Health	0.31868	0.619662	Proteobacteria	Vibrionaceae	Salinivibrio
Taxon85683	Bacillus_selenitireducens	Health	0.31868	0.619662	Firmicutes	Bacillaceae	Salisediminibacterium
Taxon1008	Saprospira_grandis	Health	0.31868	0.619662	Bacteroidetes	Saprospiraceae	Saprospira
Taxon34078	Scytonema_hofmannii	Health	0.31868	0.619662	Cyanobacteria	Scytonemataceae	Scytonema
Taxon210995	Scytonema_sp._IAM_M_262	Health	0.31868	0.619662	Cyanobacteria	Scytonemataceae	Scytonema
Taxon319238	Sediminicola_luteus	Health	0.31868	0.619662	Bacteroidetes	Flavobacteriaceae	Sediminicola
Taxon55206	Spirochaeta_smaragdinae	Health	0.31868	0.619662	Spirochaetes	Spirochaetaceae	Sediminispirochaeta
Taxon379075	Sediminitomix_flava	Health	0.31868	0.619662	Bacteroidetes	Flammeovirgaceae	Sediminitomix
Taxon150120	Shewanella_livingstonensis	Health	0.31868	0.619662	Proteobacteria	Shewanellaceae	Shewanella
Taxon139808	Shimazuella_kribbensis	Health	0.31868	0.619662	Firmicutes	Thermoactinomycetaceae	Shimazuella
Taxon80882	Simplicispira_psychrophila	Health	0.31868	0.619662	Proteobacteria	Comamonadaceae	Simplicispira
Taxon380	Sinorhizobium_fredii	Health	0.31868	0.619662	Proteobacteria	Rhizobiaceae	Sinorhizobium
Taxon418853	Sneathiella_glossodoripedis	Health	0.31868	0.619662	Proteobacteria	Sneathiellaceae	Sneathiella
Taxon46189	Sphaerisporangium_viridialbum	Health	0.31868	0.619662	Actinobacteria	Streptosporangiaceae	Sphaerisporangium
Taxon76947	Sphingobium_herbicidovorans	Health	0.31868	0.619662	Proteobacteria	Sphingomonadaceae	Sphingobium
Taxon68569	Sphingomonas_leidyi	Health	0.31868	0.619662	Proteobacteria	Sphingomonadaceae	Sphingomonas
Taxon76848	Sphingomonas_roseiflava	Health	0.31868	0.619662	Proteobacteria	Sphingomonadaceae	Sphingomonas
Taxon13689	Sphingomonas_paucimobilis	Health	0.31868	0.619662	Proteobacteria	Sphingomonadaceae	Sphingomonas
Taxon387660	Sphingomonas_anadarae	Health	0.31868	0.619662	Proteobacteria	Sphingomonadaceae	Sphingomonas
Taxon194867	Sphingomonas_sp._ATCC_31555	Health	0.31868	0.619662	Proteobacteria	Sphingomonadaceae	Sphingomonas
Taxon267128	Sphingopyxis_granuli	Health	0.31868	0.619662	Proteobacteria	Sphingomonadaceae	Sphingopyxis
Taxon150	Spirochaeta_isovalerica	Health	0.31868	0.619662	Spirochaetes	Spirochaetaceae	Spirochaeta
Taxon148	Spirochaeta_bajacaliforniensis	Health	0.31868	0.619662	Spirochaetes	Spirochaetaceae	Spirochaeta
Taxon216942	Spiroplasma_litorale	Health	0.31868	0.619662	Tenericutes	Spiroplasmataceae	Spiroplasma
Taxon334122	Spiroplasma_leucomae	Health	0.31868	0.619662	Tenericutes	Spiroplasmataceae	Spiroplasma
Taxon108	Spirosoma_linguale	Health	0.31868	0.619662	Bacteroidetes	Cytophagaceae	Spirosoma
Taxon1884249	Spirosoma_lacussanchae	Health	0.31868	0.619662	Bacteroidetes	Cytophagaceae	Spirosoma
Taxon974	Sporohalobacter_lortetii	Health	0.31868	0.619662	Firmicutes	Halobacteroidaceae	Sporohalobacter
Taxon33026	Sporolactobacillus_dextrus	Health	0.31868	0.619662	Firmicutes	Sporolactobacillaceae	Sporolactobacillus
Taxon269672	Sporolactobacillus_kofuensis	Health	0.31868	0.619662	Firmicutes	Sporolactobacillaceae	Sporolactobacillus
Taxon112900	Sporomusa_acidovorans	Health	0.31868	0.619662	Firmicutes	Sporomusaceae	Sporomusa
Taxon1844655	Sporosarcina_sp._VKM_B_700	Health	0.31868	0.619662	Firmicutes	Planococcaceae	Sporosarcina
Taxon68035	Sporotomaculum_hydroxybenzoicum	Health	0.31868	0.619662	Firmicutes	Desulfallaceae	Sporotomaculum
Taxon327848	Starkeya_sp._ORS_1474	Health	0.31868	0.619662	Proteobacteria	Xanthobacteraceae	Starkeya
Taxon921	Starkeya_novella	Health	0.31868	0.619662	Proteobacteria	Xanthobacteraceae	Starkeya
Taxon517011	Stenotrophomonas_chelatiphaga	Health	0.31868	0.619662	Proteobacteria	Xanthomonadaceae	Stenotrophomonas
Taxon150055	Streptococcus_lutetiensis	Health	0.31868	0.619662	Firmicutes	Streptococcaceae	Streptococcus
Taxon119224	Streptococcus_phocae	Health	0.31868	0.619662	Firmicutes	Streptococcaceae	Streptococcus
Taxon384613	Streptococcus_dentirousetti	Health	0.31868	0.619662	Firmicutes	Streptococcaceae	Streptococcus
Taxon1339	Streptococcus_macacae	Health	0.31868	0.619662	Firmicutes	Streptococcaceae	Streptococcus
Taxon55085	Streptococcus_thoraltensis	Health	0.31868	0.619662	Firmicutes	Streptococcaceae	Streptococcus
Taxon1333	Streptococcus_criceti	Health	0.31868	0.619662	Firmicutes	Streptococcaceae	Streptococcus
Taxon1464077	Streptomyces_purpeochromogenes	Health	0.31868	0.619662	Actinobacteria	Streptomycetaceae	Streptomyces
Taxon1957	Streptomyces_sclerotialus	Health	0.31868	0.619662	Actinobacteria	Streptomycetaceae	Streptomyces
Taxon402648	Streptomyces_hainanensis	Health	0.31868	0.619662	Actinobacteria	Streptomycetaceae	Streptomyces
Taxon67304	Streptomyces_griseorubiginosus	Health	0.31868	0.619662	Actinobacteria	Streptomycetaceae	Streptomyces
Taxon66377	Streptomyces_violens	Health	0.31868	0.619662	Actinobacteria	Streptomycetaceae	Streptomyces
Taxon1912	Streptomyces_hygroscopicus	Health	0.31868	0.619662	Actinobacteria	Streptomycetaceae	Streptomyces
Taxon66866	Streptomyces_albofaciens	Health	0.31868	0.619662	Actinobacteria	Streptomycetaceae	Streptomyces
Taxon1204212	Streptomyces_sp._YIM_75775	Health	0.31868	0.619662	Actinobacteria	Streptomycetaceae	Streptomyces
Taxon114692	Streptomyces_yogyakartensis	Health	0.31868	0.619662	Actinobacteria	Streptomycetaceae	Streptomyces
Taxon270689	Streptomyces_aculeolatus	Health	0.31868	0.619662	Actinobacteria	Streptomycetaceae	Streptomyces
Taxon67296	Streptomyces_finlayi	Health	0.31868	0.619662	Actinobacteria	Streptomycetaceae	Streptomyces
Taxon67351	Streptomyces_puniceus	Health	0.31868	0.619662	Actinobacteria	Streptomycetaceae	Streptomyces
Taxon67315	Streptomyces_lavenduligriseus	Health	0.31868	0.619662	Actinobacteria	Streptomycetaceae	Streptomyces
Taxon1906	Streptomyces_fradiae	Health	0.31868	0.619662	Actinobacteria	Streptomycetaceae	Streptomyces
Taxon1204225	Streptomyces_sp._YIM_75795	Health	0.31868	0.619662	Actinobacteria	Streptomycetaceae	Streptomyces
Taxon1463829	Streptomyces_sp._NRRL_B_1381	Health	0.31868	0.619662	Actinobacteria	Streptomycetaceae	Streptomyces
Taxon1463848	Streptomyces_sp._NRRL_F_3273	Health	0.31868	0.619662	Actinobacteria	Streptomycetaceae	Streptomyces
Taxon66425	Streptomyces_luteoverticillatus	Health	0.31868	0.619662	Actinobacteria	Streptomycetaceae	Streptomyces
Taxon67295	Streptomyces_fimicarius	Health	0.31868	0.619662	Actinobacteria	Streptomycetaceae	Streptomyces
Taxon464176	Streptomyces_sp._HBUM_171192	Health	0.31868	0.619662	Actinobacteria	Streptomycetaceae	Streptomyces
Taxon67260	Streptomyces_cinereoruber	Health	0.31868	0.619662	Actinobacteria	Streptomycetaceae	Streptomyces
Taxon470842	Streptomyces_sp._YIM_C513	Health	0.31868	0.619662	Actinobacteria	Streptomycetaceae	Streptomyces
Taxon44032	Streptomyces_macrosporus	Health	0.31868	0.619662	Actinobacteria	Streptomycetaceae	Streptomyces
Taxon1463820	Streptomyces_sp._NRRL_B_3428	Health	0.31868	0.619662	Actinobacteria	Streptomycetaceae	Streptomyces
Taxon68201	Streptomyces_floridae	Health	0.31868	0.619662	Actinobacteria	Streptomycetaceae	Streptomyces
Taxon473274	Streptomyces_sp._HBUM_172140	Health	0.31868	0.619662	Actinobacteria	Streptomycetaceae	Streptomyces
Taxon42236	Streptomyces_diastatochromogenes	Health	0.31868	0.619662	Actinobacteria	Streptomycetaceae	Streptomyces
Taxon67255	Streptomyces_achromogenes	Health	0.31868	0.619662	Actinobacteria	Streptomycetaceae	Streptomyces
Taxon1463889	Streptomyces_sp._NRRL_S_1824	Health	0.31868	0.619662	Actinobacteria	Streptomycetaceae	Streptomyces
Taxon284041	Streptomyces_viridobrunneus	Health	0.31868	0.619662	Actinobacteria	Streptomycetaceae	Streptomyces
Taxon1609137	Streptomyces_sp._NRRL_F_4428	Health	0.31868	0.619662	Actinobacteria	Streptomycetaceae	Streptomyces
Taxon67267	Streptomyces_alboflavus	Health	0.31868	0.619662	Actinobacteria	Streptomycetaceae	Streptomyces
Taxon284028	Streptomyces_fulvorobeus	Health	0.31868	0.619662	Actinobacteria	Streptomycetaceae	Streptomyces
Taxon408067	Streptomyces_seranimatus	Health	0.31868	0.619662	Actinobacteria	Streptomycetaceae	Streptomyces
Taxon1463861	Streptomyces_sp._NRRL_F_525	Health	0.31868	0.619662	Actinobacteria	Streptomycetaceae	Streptomyces
Taxon464204	Streptosporangium_sp._HBUM_171352	Health	0.31868	0.619662	Actinobacteria	Streptosporangiaceae	Streptosporangium
Taxon2002	Streptosporangium_amethystogenes	Health	0.31868	0.619662	Actinobacteria	Streptosporangiaceae	Streptosporangium
Taxon53633	Sulfobacillus_acidophilus	Health	0.31868	0.619662	Firmicutes	Eubacteriales_Incertae_Sedis	Sulfobacillus
Taxon309806	Sulfurihydrogenibium_azorense	Health	0.31868	0.619662	Aquificae	Hydrogenothermaceae	Sulfurihydrogenibium
Taxon13276	Suttonella_indologenes	Health	0.31868	0.619662	Proteobacteria	Cardiobacteriaceae	Suttonella
Taxon195253	Synechococcus_sp._PCC_6312	Health	0.31868	0.619662	Cyanobacteria	Synechococcaceae	Synechococcus
Taxon195248	Synechococcus_sp._PCC_8807	Health	0.31868	0.619662	Cyanobacteria	Synechococcaceae	Synechococcus
Taxon321327	Synechococcus_sp._JA_3_3Ab	Health	0.31868	0.619662	Cyanobacteria	Synechococcaceae	Synechococcus
Taxon321332	Synechococcus_sp._JA_2_3B_a2_13	Health	0.31868	0.619662	Cyanobacteria	Synechococcaceae	Synechococcus
Taxon32051	Synechococcus_sp._WH_7803	Health	0.31868	0.619662	Cyanobacteria	Synechococcaceae	Synechococcus
Taxon1148	Synechocystis_sp._PCC_6803	Health	0.31868	0.619662	Cyanobacteria	Merismopediaceae	Synechocystis
Taxon375746	Synergistes_sp._RMA_16088	Health	0.31868	0.619662	Synergistetes	Synergistaceae	Synergistes
Taxon1168035	Tangfeifania_diversioriginum	Health	0.31868	0.619662	Bacteroidetes	Prolixibacteraceae	Tangfeifania
Taxon451	Tatlockia_micdadei	Health	0.31868	0.619662	Proteobacteria	Legionellaceae	Tatlockia
Taxon29575	Taylorella_equigenitalis	Health	0.31868	0.619662	Proteobacteria	Alcaligenaceae	Taylorella
Taxon84590	Taylorella_asinigenitalis	Health	0.31868	0.619662	Proteobacteria	Alcaligenaceae	Taylorella
Taxon1456591	Temperatibacter_marinus	Health	0.31868	0.619662	Proteobacteria	Temperatibacteraceae	Temperatibacter
Taxon499229	Tepidanaerobacter_acetatoxydans	Health	0.31868	0.619662	Firmicutes	Tepidanaerobacteraceae	Tepidanaerobacter
Taxon64973	Terasakiella_pusilla	Health	0.31868	0.619662	Proteobacteria	Terasakiellaceae	Terasakiella
Taxon2426	Teredinibacter_turnerae	Health	0.31868	0.619662	Proteobacteria	Cellvibrionaceae	Teredinibacter
Taxon249	Terrimonas_ferruginea	Health	0.31868	0.619662	Bacteroidetes	Chitinophagaceae	Terrimonas
Taxon187493	Thalassolituus_oleivorans	Health	0.31868	0.619662	Proteobacteria	Oceanospirillaceae	Thalassolituus
Taxon485447	Thalassomonas_actiniarum	Health	0.31868	0.619662	Proteobacteria	Colwelliaceae	Thalassomonas
Taxon2325	Thermoanaerobacter_kivui	Health	0.31868	0.619662	Firmicutes	Thermoanaerobacteraceae	Thermoanaerobacter
Taxon29329	Thermoanaerobacterium_xylanolyticum	Health	0.31868	0.619662	Firmicutes	Thermoanaerobacterales_Incertae_Sedis	Thermoanaerobacterium
Taxon483545	Thermobifida_halotolerans	Health	0.31868	0.619662	Actinobacteria	Nocardiopsaceae	Thermobifida
Taxon171695	Thermodesulfatator_indicus	Health	0.31868	0.619662	Thermodesulfobacteria	Thermodesulfobacteriaceae	Thermodesulfatator
Taxon161156	Thermodesulfobacterium_hydrogeniphilum	Health	0.31868	0.619662	Thermodesulfobacteria	Thermodesulfobacteriaceae	Thermodesulfobacterium
Taxon28262	Thermodesulfovibrio_yellowstonii	Health	0.31868	0.619662	Nitrospirae	Thermodesulfovibrionaceae	Thermodesulfovibrio
Taxon2269	Thermofilum_pendens	Health	0.31868	0.619662	Crenarchaeota	Thermofilaceae	Thermofilum
Taxon215690	Thermomonas_fusca	Health	0.31868	0.619662	Proteobacteria	Xanthomonadaceae	Thermomonas
Taxon215691	Thermomonas_brevis	Health	0.31868	0.619662	Proteobacteria	Xanthomonadaceae	Thermomonas
Taxon341470	Thermomonas_koreensis	Health	0.31868	0.619662	Proteobacteria	Xanthomonadaceae	Thermomonas
Taxon213588	Thermomonas_hydrothermalis	Health	0.31868	0.619662	Proteobacteria	Xanthomonadaceae	Thermomonas
Taxon42735	Thermopallium_natronophilum	Health	0.31868	0.619662	Thermotogae	Thermotogaceae	Thermopallium
Taxon238991	Thermosipho_atlanticus	Health	0.31868	0.619662	Thermotogae	Fervidobacteriaceae	Thermosipho
Taxon126740	Thermotoga_sp._RQ2	Health	0.31868	0.619662	Thermotogae	Thermotogaceae	Thermotoga
Taxon37636	Thermus_scotoductus	Health	0.31868	0.619662	Deinococcus_Thermus	Thermaceae	Thermus
Taxon1329373	Thermus_sp._YIM_HQ106	Health	0.31868	0.619662	Deinococcus_Thermus	Thermaceae	Thermus
Taxon271	Thermus_aquaticus	Health	0.31868	0.619662	Deinococcus_Thermus	Thermaceae	Thermus
Taxon276	Thermus_filiformis	Health	0.31868	0.619662	Deinococcus_Thermus	Thermaceae	Thermus
Taxon610332	Thiocapsa_sp._KS1	Health	0.31868	0.619662	Proteobacteria	Chromatiaceae	Thiocapsa
Taxon926	Thiomonas_intermedia	Health	0.31868	0.619662	Proteobacteria	Burkholderiales_genera_Incertae_Sedis	Thiomonas
Taxon111769	Thiothrix_unzii	Health	0.31868	0.619662	Proteobacteria	Thiotrichaceae	Thiothrix
Taxon171437	Tistrella_mobilis	Health	0.31868	0.619662	Proteobacteria	Rhodospirillaceae	Tistrella
Taxon51160	Treponema_maltophilum	Health	0.31868	0.619662	Spirochaetes	Treponemataceae	Treponema
Taxon221027	Treponema_putidum	Health	0.31868	0.619662	Spirochaetes	Treponemataceae	Treponema
Taxon156	Treponema_zuelzerae	Health	0.31868	0.619662	Spirochaetes	Treponemataceae	Treponema
Taxon81028	Treponema_brennaborense	Health	0.31868	0.619662	Spirochaetes	Treponemataceae	Treponema
Taxon1661	Trueperella_pyogenes	Health	0.31868	0.619662	Actinobacteria	Actinomycetaceae	Trueperella
Taxon147577	Tsukamurella_strandjordii	Health	0.31868	0.619662	Actinobacteria	Tsukamurellaceae	Tsukamurella
Taxon239498	Tsukamurella_pseudospumae	Health	0.31868	0.619662	Actinobacteria	Tsukamurellaceae	Tsukamurella
Taxon569599	Umboniibacter_marinipuniceus	Health	0.31868	0.619662	Proteobacteria	Cellvibrionaceae	Umboniibacter
Taxon1054217	Thermoplasmatales_archaeon_BRNA1	Health	0.31868	0.619662	Candidatus_Thermoplasmatota	Unassigned	Unassigned
Taxon1485587	Rhodobacteraceae_bacterium_YIM_78059	Health	0.31868	0.619662	Proteobacteria	Rhodobacteraceae	Unassigned
Taxon1634035	actinobacterium_DSM_46683	Health	0.31868	0.619662	Actinobacteria	Unassigned	Unassigned
Taxon260335	beta_proteobacterium_HTCC410	Health	0.31868	0.619662	Proteobacteria	Unassigned	Unassigned
Taxon52958	phototrophic_bacterium	Health	0.31868	0.619662	Unassigned	Unassigned	Unassigned
Taxon309411	Gram_negative_bacterium_CCBAU_25211	Health	0.31868	0.619662	Proteobacteria	Xanthomonadaceae	Unassigned
Taxon75964	alpha_proteobacterium_MBIC3368	Health	0.31868	0.619662	Proteobacteria	Beijerinckiaceae	Unassigned
Taxon138072	Candidatus_Hamiltonella_defensa	Health	0.31868	0.619662	Proteobacteria	Enterobacteriaceae	Unassigned
Taxon524262	Flavobacteriaceae_bacterium_JC2435	Health	0.31868	0.619662	Bacteroidetes	Flavobacteriaceae	Unassigned
Taxon247632	marine_gamma_proteobacterium_HTCC2089	Health	0.31868	0.619662	Proteobacteria	Unassigned	Unassigned
Taxon456827	Candidatus_Cloacimonas_acidaminovorans	Health	0.31868	0.619662	Candidatus_Cloacimonetes	Unassigned	Unassigned
Taxon99372	marine_bacillus_NRRLB_14910	Health	0.31868	0.619662	Firmicutes	Unassigned	Unassigned
Taxon572023	Pasteurellaceae_bacterium_NCTC_11878	Health	0.31868	0.619662	Proteobacteria	Pasteurellaceae	Unassigned
Taxon313007	Ureibacillus_suwonensis	Health	0.31868	0.619662	Firmicutes	Planococcaceae	Ureibacillus
Taxon81947	Vagococcus_lutrae	Health	0.31868	0.619662	Firmicutes	Enterococcaceae	Vagococcus
Taxon2739	Vagococcus_salmoninarum	Health	0.31868	0.619662	Firmicutes	Enterococcaceae	Vagococcus
Taxon376815	Variovorax_soli	Health	0.31868	0.619662	Proteobacteria	Comamonadaceae	Variovorax
Taxon1871043	Variovorax_sp.	Health	0.31868	0.619662	Proteobacteria	Comamonadaceae	Variovorax
Taxon674	Vibrio_mimicus	Health	0.31868	0.619662	Proteobacteria	Vibrionaceae	Vibrio
Taxon470862	Virgibacillus_sp._YIM_C831	Health	0.31868	0.619662	Firmicutes	Bacillaceae	Virgibacillus
Taxon202260	Virgibacillus_sediminis	Health	0.31868	0.619662	Firmicutes	Bacillaceae	Virgibacillus
Taxon171692	Virgibacillus_carmonensis	Health	0.31868	0.619662	Firmicutes	Bacillaceae	Virgibacillus
Taxon1114042	Weissella_sp._NBRC_107219	Health	0.31868	0.619662	Firmicutes	Lactobacillaceae	Weissella
Taxon1615	Weissella_halotolerans	Health	0.31868	0.619662	Firmicutes	Lactobacillaceae	Weissella
Taxon1344003	Williamsia_sterculiae	Health	0.31868	0.619662	Actinobacteria	Nocardiaceae	Williamsia
Taxon163164	Wolbachia_endosymbiont_of_Drosophila_melanogaster	Health	0.31868	0.619662	Proteobacteria	Anaplasmataceae	Wolbachia
Taxon844	Wolinella_succinogenes	Health	0.31868	0.619662	Proteobacteria	Helicobacteraceae	Wolinella
Taxon346	Xanthomonas_citri	Health	0.31868	0.619662	Proteobacteria	Xanthomonadaceae	Xanthomonas
Taxon102125	Xenococcus_sp._PCC_7305	Health	0.31868	0.619662	Cyanobacteria	Xenococcaceae	Xenococcus
Taxon40576	Xenorhabdus_bovienii	Health	0.31868	0.619662	Proteobacteria	Morganellaceae	Xenorhabdus
Taxon2371	Xylella_fastidiosa	Health	0.31868	0.619662	Proteobacteria	Xanthomonadaceae	Xylella
Taxon54067	Xylophilus_ampelinus	Health	0.31868	0.619662	Proteobacteria	Burkholderiales_genera_Incertae_Sedis	Xylophilus
Taxon225453	Yaniella_halotolerans	Health	0.31868	0.619662	Actinobacteria	Micrococcaceae	Yaniella
Taxon40561	Zoogloea_resiniphila	Health	0.31868	0.619662	Proteobacteria	Zoogloeaceae	Zoogloea
Taxon310767	Zoogloea_oryzae	Health	0.31868	0.619662	Proteobacteria	Zoogloeaceae	Zoogloea
Taxon398743	Zunongwangia_profunda	Health	0.31868	0.619662	Bacteroidetes	Flavobacteriaceae	Zunongwangia
Taxon17	Methylophilus_methylotrophus	Health	0.318689	0.619662	Proteobacteria	Methylophilaceae	Methylophilus
Taxon405212	Alicyclobacillus_acidocaldarius	Health	0.319026	0.619662	Firmicutes	Alicyclobacillaceae	Alicyclobacillus
Taxon143495	Aneurinibacillus_thermoaerophilus	Health	0.319026	0.619662	Firmicutes	Paenibacillaceae	Aneurinibacillus
Taxon84377	Brachyspira_intermedia	Health	0.319026	0.619662	Spirochaetes	Brachyspiraceae	Brachyspira
Taxon173959	Brevibacillus_invocatus	Health	0.319026	0.619662	Firmicutes	Paenibacillaceae	Brevibacillus
Taxon362787	Candidatus_Protochlamydia_amoebophila	Health	0.319026	0.619662	Chlamydiae	Parachlamydiaceae	Candidatus_Protochlamydia
Taxon285110	Carboxydocella_sporoproducens	Health	0.319026	0.619662	Firmicutes	Eubacteriales_Incertae_Sedis	Carboxydocella
Taxon1529	Clostridium_cadaveris	Health	0.319026	0.619662	Firmicutes	Clostridiaceae	Clostridium
Taxon519440	Deinococcus_aquatilis	Health	0.319026	0.619662	Deinococcus_Thermus	Deinococcaceae	Deinococcus
Taxon873	Desulfovibrio_africanus	Health	0.319026	0.619662	Proteobacteria	Desulfovibrionaceae	Desulfocurvibacter
Taxon380393	Lactobacillus_namurensis	Health	0.319026	0.619662	Firmicutes	Lactobacillaceae	Levilactobacillus
Taxon420402	Marinobacterium_rhizophilum	Health	0.319026	0.619662	Proteobacteria	Oceanospirillaceae	Marinobacterium
Taxon119864	Marinomonas_mediterranea	Health	0.319026	0.619662	Proteobacteria	Oceanospirillaceae	Marinomonas
Taxon406	Methylobacillus_glycogenes	Health	0.319026	0.619662	Proteobacteria	Methylophilaceae	Methylobacillus
Taxon421768	Paenibacillus_tylopili	Health	0.319026	0.619662	Firmicutes	Paenibacillaceae	Paenibacillus
Taxon467997	Periweissella_ghanensis	Health	0.319026	0.619662	Firmicutes	Lactobacillaceae	Periweissella
Taxon327854	Phyllobacterium_sp._STM_391	Health	0.319026	0.619662	Proteobacteria	Phyllobacteriaceae	Phyllobacterium
Taxon622695	Planococcus_salinarum	Health	0.319026	0.619662	Firmicutes	Planococcaceae	Planococcus
Taxon160791	Sphingomonas_wittichii	Health	0.319026	0.619662	Proteobacteria	Sphingomonadaceae	Rhizorhabdus
Taxon1908260	Rodentibacter_rarus	Health	0.319026	0.619662	Proteobacteria	Pasteurellaceae	Rodentibacter
Taxon372484	Sanguibacter_antarcticus	Health	0.319026	0.619662	Actinobacteria	Sanguibacteraceae	Sanguibacter
Taxon2378	Sporomusa_ovata	Health	0.319026	0.619662	Firmicutes	Sporomusaceae	Sporomusa
Taxon1317	Streptococcus_downei	Health	0.319026	0.619662	Firmicutes	Streptococcaceae	Streptococcus
Taxon68219	Streptomyces_iakyrus	Health	0.319026	0.619662	Actinobacteria	Streptomycetaceae	Streptomyces
Taxon375750	Synergistes_sp._RMA_14551	Health	0.319026	0.619662	Synergistetes	Synergistaceae	Synergistes
Taxon336261	Thermovirga_lienii	Health	0.319026	0.619662	Synergistetes	Synergistaceae	Thermovirga
Taxon371036	Bacillus_acidiceler	Health	0.319609	0.62049	Firmicutes	Bacillaceae	Gottfriedia
Taxon755171	Peptoniphilus_tyrrelliae	Health	0.319781	0.62049	Firmicutes	Peptoniphilaceae	Peptoniphilus
Taxon745368	Gemmiger_formicilis	Health	0.320031	0.62049	Firmicutes	Ruminococcaceae	Gemmiger
Taxon284016	Phenylobacterium_zucineum	Health	0.32148	0.622057	Proteobacteria	Caulobacteraceae	Phenylobacterium
Taxon102148	Solobacterium_moorei	Health	0.322156	0.623623	Firmicutes	Erysipelotrichaceae	Solobacterium
Taxon216874	Mesoplasma_corruscae	Health	0.323306	0.624441	Tenericutes	Entomoplasmataceae	Mesoplasma
Taxon408	Methylobacterium_extorquens	Health	0.323306	0.624441	Proteobacteria	Methylobacteriaceae	Methylorubrum
Taxon39494	Eubacterium_tortuosum	Health	0.323361	0.624441	Firmicutes	Erysipelotrichaceae	Absiella
Taxon461876	Alkaliphilus_oremlandii	Health	0.323982	0.625256	Firmicutes	Clostridiaceae	Alkaliphilus
Taxon525917	Thiothrix_lacustris	Health	0.324216	0.625256	Proteobacteria	Thiotrichaceae	Thiothrix
Taxon1584	Lactobacillus_delbrueckii	Health	0.324484	0.625256	Firmicutes	Lactobacillaceae	Lactobacillus
Taxon480	Moraxella_catarrhalis	Health	0.325622	0.628368	Proteobacteria	Moraxellaceae	Moraxella
Taxon1768011	Sphingobacterium_sp._LMG_28764	Health	0.326382	0.628368	Bacteroidetes	Sphingobacteriaceae	Sphingobacterium
Taxon2751	Carnobacterium_maltaromaticum	Health	0.327182	0.629548	Firmicutes	Carnobacteriaceae	Carnobacterium
Taxon158787	Bifidobacterium_scardovii	Health	0.327233	0.629548	Actinobacteria	Bifidobacteriaceae	Bifidobacterium
Taxon35554	Geobacter_sulfurreducens	Health	0.328581	0.632273	Proteobacteria	Geobacteraceae	Geobacter
Taxon714	Aggregatibacter_actinomycetemcomitans	Health	0.328868	0.632273	Proteobacteria	Pasteurellaceae	Aggregatibacter
Taxon1113617	Paenibacillus_sp._NBRC_13637	Health	0.328904	0.632273	Firmicutes	Paenibacillaceae	Paenibacillus
Taxon1656	Actinomyces_viscosus	Health	0.330553	0.634988	Actinobacteria	Actinomycetaceae	Actinomyces
Taxon1491	Clostridium_botulinum	Health	0.331002	0.634988	Firmicutes	Leptospiraceae	Clostridium
Taxon154046	Hungatella_hathewayi	Health	0.331103	0.634988	Firmicutes	Clostridiaceae	Hungatella
Taxon483012	Lactobacillus_cacaonum	Health	0.333569	0.639986	Firmicutes	Lactobacillaceae	Liquorilactobacillus
Taxon251542	Candidatus_Blochmannia_chromaiodes	Health	0.334104	0.639986	Proteobacteria	Enterobacteriaceae	Candidatus_Blochmannia
Taxon1346286	Dysgonomonas_macrotermitis	Health	0.335176	0.641523	Bacteroidetes	Dysgonomonadaceae	Dysgonomonas
Taxon1472	Paenibacillus_pabuli	Health	0.336251	0.643058	Firmicutes	Paenibacillaceae	Paenibacillus
Taxon878	Desulfovibrio_fructosivorans	Health	0.336559	0.643833	Proteobacteria	Desulfovibrionaceae	Desulfovibrio
Taxon1314	Streptococcus_pyogenes	Health	0.336789	0.643833	Firmicutes	Streptococcaceae	Streptococcus
Taxon899	Desulfomicrobium_baculatum	Health	0.337492	0.643833	Proteobacteria	Desulfomicrobiaceae	Desulfomicrobium
Taxon43768	Corynebacterium_matruchotii	Health	0.338947	0.646511	Actinobacteria	Corynebacteriaceae	Corynebacterium
Taxon598660	Corynebacterium_pyruviciproducens	Health	0.339012	0.646511	Actinobacteria	Corynebacteriaceae	Corynebacterium
Taxon669462	Paenibacillus_pinihumi	Health	0.339277	0.646511	Firmicutes	Paenibacillaceae	Paenibacillus
Taxon178399	Marinomonas_primoryensis	Health	0.340666	0.649181	Proteobacteria	Oceanospirillaceae	Marinomonas
Taxon253	Chryseobacterium_indologenes	Health	0.341324	0.649181	Bacteroidetes	Weeksellaceae	Chryseobacterium
Taxon417373	Lactobacillus_equigenerosi	Health	0.341324	0.649181	Firmicutes	Lactobacillaceae	Limosilactobacillus
Taxon545533	Alishewanella_jeotgali	Health	0.342694	0.652605	Proteobacteria	Alteromonadaceae	Alishewanella
Taxon52767	Actinomyces_denticolens	Health	0.344062	0.654124	Actinobacteria	Actinomycetaceae	Actinomyces
Taxon425941	Prevotella_nanceiensis	Health	0.344557	0.654874	Bacteroidetes	Prevotellaceae	Prevotella
Taxon155617	Enterococcus_moraviensis	Health	0.344844	0.654874	Firmicutes	Enterococcaceae	Enterococcus
Taxon58180	Desulfovibrio_alaskensis	Health	0.345285	0.654874	Proteobacteria	Desulfovibrionaceae	Desulfovibrio
Taxon590841	Rhodococcus_sp._YIM_100117	Health	0.346823	0.658285	Actinobacteria	Nocardiaceae	Rhodococcus
Taxon35785	Clostridium_maximum	Health	0.348268	0.659797	Firmicutes	Clostridiaceae	Sarcina
Taxon588	Providencia_stuartii	Health	0.348909	0.66092	Proteobacteria	Morganellaceae	Providencia
Taxon1755610	Alistipes_sp._MC_19	Health	0.349338	0.66092	Bacteroidetes	Rikenellaceae	Alistipes
Taxon1735	Holdemanella_biformis	Health	0.350022	0.662041	Firmicutes	Erysipelotrichaceae	Holdemanella
Taxon29533	Flavobacterium_pectinovorum	Health	0.350421	0.662041	Bacteroidetes	Flavobacteriaceae	Flavobacterium
Taxon397865	Barnesiella_viscericola	Health	0.350707	0.663159	Bacteroidetes	Barnesiellaceae	Barnesiella
Taxon29389	Streptococcus_alactolyticus	Health	0.351478	0.663159	Firmicutes	Streptococcaceae	Streptococcus
Taxon44256	Caldanaerobius_polysaccharolyticus	Health	0.352185	0.664661	Firmicutes	Thermoanaerobacteraceae	Caldanaerobius
Taxon863643	Thermincola_potens	Health	0.352985	0.666162	Firmicutes	Peptococcaceae	Thermincola
Taxon688867	Ohtaekwangia_koreensis	Health	0.353594	0.666885	Bacteroidetes	Fulvivirgaceae	Ohtaekwangia
Taxon28135	Prevotella_oris	Health	0.353673	0.666885	Bacteroidetes	Prevotellaceae	Prevotella
Taxon460870	Lactobacillus_nodensis	Health	0.354488	0.666885	Firmicutes	Lactobacillaceae	Companilactobacillus
Taxon1296	Staphylococcus_sciuri	Health	0.354603	0.667606	Firmicutes	Staphylococcaceae	Mammaliicoccus
Taxon1661032	Pseudomonas_sp._NBRC_111117	Health	0.354841	0.667606	Proteobacteria	Pseudomonadaceae	Pseudomonas
Taxon290309	Comamonas_granuli	Health	0.355176	0.667606	Proteobacteria	Comamonadaceae	Comamonas
Taxon376806	Bacteroides_gallinarum	Health	0.355791	0.667938	Bacteroidetes	Bacteroidaceae	Bacteroides
Taxon425254	Cellulosilyticum_ruminicola	Health	0.356231	0.667938	Firmicutes	Lachnospiraceae	Cellulosilyticum
Taxon234835	Brevibacterium_antiquum	Health	0.356469	0.667938	Actinobacteria	Brevibacteriaceae	Brevibacterium
Taxon290112	Xenorhabdus_szentirmaii	Health	0.356469	0.667938	Proteobacteria	Morganellaceae	Xenorhabdus
Taxon730	Haemophilus_ducreyi	Health	0.357365	0.66904	Proteobacteria	Pasteurellaceae	Haemophilus
Taxon67859	Haemophilus_influenzae_murium	Health	0.357365	0.66904	Proteobacteria	Pasteurellaceae	Haemophilus
Taxon478	Moraxella_nonliquefaciens	Health	0.358268	0.670527	Proteobacteria	Moraxellaceae	Moraxella
Taxon1413	Bacillus_cellulosilyticus	Health	0.35916	0.672012	Firmicutes	Bacillaceae	Evansella
Taxon192421	Planococcus_maritimus	Health	0.361594	0.676456	Firmicutes	Planococcaceae	Planococcus
Taxon1144661	Acinetobacter_sp._CIP_101934	Health	0.361863	0.676456	Proteobacteria	Moraxellaceae	Acinetobacter
Taxon536633	Blautia_glucerasea	Health	0.362346	0.676456	Firmicutes	Lachnospiraceae	Blautia
Taxon1626	Lactobacillus_sharpeae	Health	0.362578	0.677544	Firmicutes	Lactobacillaceae	Lacticaseibacillus
Taxon108819	Coprothermobacter_platensis	Health	0.362767	0.677544	Coprothermobacterota	Coprothermobacteraceae	Coprothermobacter
Taxon1490	Paraclostridium_bifermentans	Health	0.363566	0.677768	Firmicutes	Peptostreptococcaceae	Paraclostridium
Taxon247	Empedobacter_brevis	Health	0.364579	0.677768	Bacteroidetes	Weeksellaceae	Empedobacter
Taxon1374	Planococcus_kocurii	Health	0.364579	0.677768	Firmicutes	Planococcaceae	Planococcus
Taxon1453594	Sphingobacterium_sp._YIM_101302	Health	0.364816	0.677768	Bacteroidetes	Sphingobacteriaceae	Sphingobacterium
Taxon33039	Ruminococcus_torques	IBS	0.364832	0.677768	Firmicutes	Lachnospiraceae	Blautia
Taxon260355	Limnobacter_sp._HTCC376	Health	0.364957	0.677768	Proteobacteria	Burkholderiaceae	Limnobacter
Taxon185008	Butyrivibrio_hungatei	Health	0.364973	0.677768	Firmicutes	Lachnospiraceae	Butyrivibrio
Taxon1282	Staphylococcus_epidermidis	Health	0.365412	0.677768	Firmicutes	Staphylococcaceae	Staphylococcus
Taxon72000	Kocuria_rhizophila	Health	0.365487	0.677768	Actinobacteria	Micrococcaceae	Kocuria
Taxon57037	Lactobacillus_zeae	Health	0.36633	0.679236	Firmicutes	Lactobacillaceae	Lacticaseibacillus
Taxon1496	Clostridioides_difficile	Health	0.366875	0.680702	Firmicutes	Peptostreptococcaceae	Clostridioides
Taxon1397	Bacillus_circulans	Health	0.367702	0.681388	Firmicutes	Bacillaceae	Niallia
Taxon1078392	Aggregatibacter_sp._CCUG_36139	Health	0.368221	0.681388	Proteobacteria	Pasteurellaceae	Aggregatibacter
Taxon358	Agrobacterium_tumefaciens	Health	0.368221	0.681388	Proteobacteria	Rhizobiaceae	Agrobacterium
Taxon163359	Acidiferrobacter_thiooxydans	Health	0.369134	0.68285	Proteobacteria	Acidiferrobacteraceae	Acidiferrobacter
Taxon948756	Paenibacillus_macquariensis	Health	0.369737	0.683531	Firmicutes	Paenibacillaceae	Paenibacillus
Taxon1006	Marivirga_tractuosa	Health	0.369871	0.683531	Bacteroidetes	Marivirgaceae	Marivirga
Taxon196024	Aeromonas_dhakensis	Health	0.369945	0.683531	Proteobacteria	Aeromonadaceae	Aeromonas
Taxon338188	Bacteroides_finegoldii	Health	0.37122	0.684598	Bacteroidetes	Bacteroidaceae	Bacteroides
Taxon28161	Bisgaard_Taxon_7	Health	0.37128	0.684598	Proteobacteria	Pasteurellaceae	Conservatibacter
Taxon29369	Clostridium_sardiniense	Health	0.372197	0.686053	Firmicutes	Clostridiaceae	Clostridium
Taxon1304	Streptococcus_salivarius	Health	0.372719	0.687507	Firmicutes	Streptococcaceae	Streptococcus
Taxon1114008	Lactobacillus_sp._NBRC_107185	Health	0.373649	0.688959	Firmicutes	Lactobacillaceae	Lactobacillus
Taxon441500	Corynebacterium_timonense	Health	0.375228	0.690017	Actinobacteria	Corynebacteriaceae	Corynebacterium
Taxon863	Syntrophomonas_wolfei	Health	0.375446	0.690017	Firmicutes	Syntrophomonadaceae	Syntrophomonas
Taxon1352	Enterococcus_faecium	Health	0.376061	0.691073	Firmicutes	Enterococcaceae	Enterococcus
Taxon495	Neisseria_elongata	Health	0.376062	0.691073	Proteobacteria	Neisseriaceae	Neisseria
Taxon40091	Helcococcus_kunzii	Health	0.377382	0.692519	Firmicutes	Peptoniphilaceae	Helcococcus
Taxon135082	Selenomonas_infelix	Health	0.378686	0.694619	Firmicutes	Selenomonadaceae	Selenomonas
Taxon1513	Clostridium_tetani	Health	0.378705	0.694619	Firmicutes	Clostridiaceae	Clostridium
Taxon584	Proteus_mirabilis	Health	0.378706	0.694619	Proteobacteria	Morganellaceae	Proteus
Taxon180282	Delftia_tsuruhatensis	Health	0.37938	0.694619	Proteobacteria	Comamonadaceae	Delftia
Taxon31909	Halothermothrix_orenii	Health	0.380782	0.69789	Firmicutes	Halanaerobiaceae	Halothermothrix
Taxon673548	Comamonas_terrae	Health	0.382163	0.699327	Proteobacteria	Comamonadaceae	Comamonas
Taxon47884	Pseudomonas_taetrolens	Health	0.382965	0.700368	Proteobacteria	Pseudomonadaceae	Pseudomonas
Taxon216947	Spiroplasma_velocicrescens	Health	0.38298	0.700368	Tenericutes	Spiroplasmataceae	Spiroplasma
Taxon106634	Thioalkalivibrio_versutus	Health	0.383534	0.701405	Proteobacteria	Ectothiorhodospiraceae	Thioalkalivibrio
Taxon1478	Bacillus_simplex	Health	0.383617	0.701405	Firmicutes	Bacillaceae	Peribacillus
Taxon1661055	Pseudomonas_sp._NBRC_111140	Health	0.385758	0.70387	Proteobacteria	Pseudomonadaceae	Pseudomonas
Taxon208226	Alkaliphilus_metalliredigens	Health	0.386046	0.70387	Firmicutes	Clostridiaceae	Alkaliphilus
Taxon762212	Bifidobacterium_biavatii	Health	0.386199	0.70387	Actinobacteria	Bifidobacteriaceae	Bifidobacterium
Taxon51161	Actinobacillus_delphinicola	Health	0.386602	0.705297	Proteobacteria	Pasteurellaceae	Actinobacillus
Taxon58172	Paenibacillus_sp.	Health	0.387754	0.705929	Firmicutes	Paenibacillaceae	Paenibacillus
Taxon48467	Prosthecobacter_debontii	Health	0.388185	0.705929	Verrucomicrobia	Verrucomicrobiaceae	Prosthecobacter
Taxon40324	Stenotrophomonas_maltophilia	Health	0.388466	0.705929	Proteobacteria	Xanthomonadaceae	Stenotrophomonas
Taxon43305	Butyrivibrio_proteoclasticus	Health	0.389248	0.706956	Firmicutes	Lachnospiraceae	Butyrivibrio
Taxon45462	Brevibacillus_borstelensis	Health	0.38939	0.706956	Firmicutes	Paenibacillaceae	Brevibacillus
Taxon36850	Clostridium_quinii	Health	0.389936	0.708376	Firmicutes	Clostridiaceae	Clostridium
Taxon39498	Eubacterium_yurii	Health	0.390676	0.708606	Firmicutes	Peptostreptococcaceae	Peptoanaerobacter
Taxon375175	Lactobacillus_backii	Health	0.390739	0.708606	Firmicutes	Lactobacillaceae	Loigolactobacillus
Taxon1925021	Bacillus_haynesii	Health	0.390909	0.708606	Firmicutes	Bacillaceae	Bacillus
[truncated: 1,465 more rows]
