# Supplementary material for: Alternation of the gut microbiota in irritable bowel syndrome: an integrated analysis based on multicenter amplicon sequencing data
Source: J Transl Med. 2023 Feb 11;21:117. doi: 10.1186/s12967-023-03953-7 (PMC9921069; doi:10.1186/s12967-023-03953-7)
Supplement: Supplementary file 8 — Additional file 8: Table S8. The Spearman correlation of gut microbiota and age/BMI in IBS individuals. [file 12967_2023_3953_MOESM8_ESM.xlsx]

## Sheet: Sheet1
Table S8. The Spearman correlation of gut microbiota and age/BMI in IBS individuals
Genus_name		Age	p-value	FDR		BMI	p-value	FDR
Akkermansia		0.16906	0.00838145	0.993939		0.0187416	0.845053	0.977889
Bifidobacterium		-0.144104	0.0299309	0.993939		0.115338	0.0978361	0.776923
Proteus		0.133096	0.0483282	0.993939		0.0711513	0.356858	0.977889
Desulfovibrio		0.128978	0.0574177	0.993939		-0.0753661	0.323203	0.977889
Clostridium		0.118924	0.0854277	0.993939		0.0211301	0.822543	0.977889
Anaerofilum		0.118191	0.0877251	0.993939		-0.120293	0.0809982	0.704348
Chitinophaga		-0.117914	0.0886376	0.993939		-0.00884846	0.929156	0.977889
Porphyromonas		-0.113396	0.104536	0.993939		-0.0166908	0.861518	0.977889
Aggregatibacter		-0.113003	0.105959	0.993939		-0.0240045	0.796075	0.977889
Oscillospiraceae_incertae_sedis		0.112531	0.107598	0.993939		-0.0656792	0.401309	0.977889
Lachnoclostridium		-0.111753	0.110476	0.993939		0.0328881	0.712113	0.977889
Mammaliicoccus		0.110139	0.116789	0.993939		-0.0194944	0.838262	0.977889
Anaerotruncus		0.108174	0.125176	0.993939		-0.0501071	0.543671	0.977889
Neobacillus		-0.107238	0.129002	0.993939		-0.00639637	0.94954	0.977889
Pectinatus		-0.106098	0.13402	0.993939		-0.0679932	0.382366	0.977889
Roseiflexaceae		0.105031	0.138761	0.993939		0.0538114	0.509052	0.977889
Pseudoleptotrichia		-0.10489	0.139478	0.993939		0.00730305	0.941652	0.977889
Blautia		-0.103613	0.145799	0.993939		-0.0103394	0.91664	0.977889
Erythrobacter		-0.101342	0.157271	0.993939		0.00340994	0.973284	0.977889
Tissierella		-0.100538	0.161059	0.993939		0.016533	0.863336	0.977889
Verrucomicrobium		0.0996334	0.165397	0.993939		0.0369733	0.671621	0.977889
Megasphaera		-0.099095	0.168093	0.993939		0.0707277	0.360169	0.977889
Paludibacter		-0.0983088	0.172306	0.993939		-0.131418	0.0518636	0.688889
Dendrosporobacter		-0.0977664	0.175309	0.993939		-0.091601	0.211094	0.959091
Unassigned		0.0911102	0.214316	0.993939		-0.0711856	0.356626	0.977889
Streptomyces		-0.0902028	0.220159	0.993939		-0.0487518	0.557524	0.977889
Corynebacterium		-0.0895483	0.224103	0.993939		0.0237451	0.798912	0.977889
Parvimonas		-0.0888025	0.229063	0.993939		-0.0358915	0.683298	0.977889
Thermomonas		-0.0883081	0.232117	0.993939		-0.0434902	0.608662	0.977889
Delftia		-0.0872072	0.23922	0.993939		-0.044371	0.600194	0.977889
Agathobaculum		-0.0851817	0.252874	0.993939		-0.0154151	0.873992	0.977889
Cloacibacillus		0.0827239	0.269396	0.993939		-0.107289	0.128809	0.866667
Sporobacter		0.0824689	0.271226	0.993939		-0.15257	0.0199864	0.666667
Methanosphaera		0.0814209	0.278593	0.993939		0.0255973	0.780912	0.977889
Lactiplantibacillus		0.0809753	0.282142	0.993939		0.0689612	0.374687	0.977889
Ethanoligenens		0.0794177	0.29293	0.993939		0.0433506	0.609838	0.977889
Cloacibacterium		-0.0790227	0.295812	0.993939		-0.0282696	0.755875	0.977889
Parasutterella		-0.0782663	0.30143	0.993939		-0.0412683	0.630143	0.977889
Lacrimispora		-0.0762805	0.316828	0.993939		-0.0208877	0.82504	0.977889
Sneathia		-0.0761822	0.317313	0.993939		0.0549175	0.498677	0.977889
Peptostreptococcus		-0.0760797	0.318066	0.993939		0.026947	0.768456	0.977889
Haemophilus		-0.0749246	0.326386	0.993939		-0.0223256	0.812057	0.977889
Rothia		-0.0749039	0.326557	0.993939		0.0617815	0.435762	0.977889
Lancefieldella		-0.0738134	0.335251	0.993939		-0.00385393	0.969476	0.977889
Gordonibacter		0.073564	0.337454	0.993939		-0.0569951	0.479777	0.977889
Streptococcus		-0.0734586	0.33845	0.993939		0.0863571	0.245074	0.977889
Thermoclostridium		0.072602	0.345565	0.993939		-0.123092	0.0726961	0.695238
Leptotrichia		-0.0720016	0.349839	0.993939		0.000885615	0.992865	0.993
Tyzzerella		-0.0712316	0.356208	0.993939		-0.046788	0.576362	0.977889
Papillibacter		0.0703641	0.363385	0.993939		0.00584499	0.953654	0.977889
Dysgonomonas		-0.0695897	0.369609	0.993939		-0.114515	0.100716	0.776923
Bulleidia		0.0691469	0.373119	0.993939		0.00901522	0.927746	0.977889
Dialister		-0.0689927	0.374492	0.993939		0.0541159	0.506178	0.977889
Priestia		-0.0685441	0.37812	0.993939		-0.127072	0.0623223	0.688889
Acinetobacter		-0.0680588	0.38179	0.993939		0.0838898	0.261442	0.977889
Roseburia		-0.0680331	0.382042	0.993939		0.0305301	0.734432	0.977889
Victivallis		-0.0670919	0.38937	0.993939		-0.0951402	0.190231	0.897674
Desulfonispora		0.0662734	0.395828	0.993939		0.0270821	0.767553	0.977889
Weissella		-0.0651602	0.40582	0.993939		-0.0482521	0.56214	0.977889
Desulfosarcina		0.0651429	0.405934	0.993939		-0.0500062	0.544817	0.977889
Helicobacter		0.064691	0.409595	0.993939		0.00762924	0.939271	0.977889
Leuconostoc		-0.0640013	0.415337	0.993939		0.0347132	0.694266	0.977889
Aeromonas		0.0631843	0.42286	0.993939		0.0187695	0.844996	0.977889
Rossellomorea		-0.062157	0.432275	0.993939		0.0578926	0.471596	0.977889
Bacillus		-0.0618162	0.435558	0.993939		-0.0246686	0.790058	0.977889
Dehalococcoides		-0.0616301	0.437283	0.993939		0.078201	0.301886	0.977889
Olsenella		-0.0609314	0.444023	0.993939		0.105138	0.138396	0.890323
Limosilactobacillus		0.0605951	0.447023	0.993939		0.0866956	0.242705	0.977889
Coprococcus		-0.0594931	0.457152	0.993939		-0.0641155	0.414424	0.977889
Christensenella		0.0593806	0.458016	0.993939		-0.0439166	0.604715	0.977889
Alkalihalobacillus		0.0588529	0.462415	0.993939		0.047394	0.570072	0.977889
Legionella		0.0587546	0.463088	0.993939		-0.130593	0.0537086	0.688889
Paraprevotella		0.0568331	0.481173	0.993939		0.00861187	0.93127	0.977889
Faecalicatena		-0.0558343	0.490095	0.993939		-0.065939	0.399117	0.977889
Dorea		-0.0555942	0.492209	0.993939		-0.00780487	0.938044	0.977889
Cellulosilyticum		0.0549517	0.498463	0.993939		0.0177292	0.853301	0.977889
Alcaligenes		-0.0548931	0.498911	0.993939		-0.0223822	0.811316	0.977889
Providencia		0.0548591	0.499282	0.993939		0.00600752	0.952324	0.977889
Barnesiella		0.0544623	0.502787	0.993939		-0.0955572	0.187792	0.897674
Faecalibacterium		-0.0544228	0.503137	0.993939		0.0141671	0.883827	0.977889
Oscillibacter		0.0543589	0.503847	0.993939		-0.127243	0.0618872	0.688889
Schaalia		-0.0537134	0.510238	0.993939		0.0743919	0.33085	0.977889
Anaerococcus		-0.0536643	0.510472	0.993939		0.108766	0.12267	0.866667
Muricauda		-0.0531412	0.515227	0.993939		0.0338546	0.702802	0.977889
Brevibacterium		-0.0513169	0.532723	0.993939		-0.0419785	0.623557	0.977889
Actinomyces		-0.0512953	0.532795	0.993939		0.142881	0.0316174	0.688889
Peptococcus		0.0509665	0.535846	0.993939		-0.073954	0.334218	0.977889
Niallia		-0.0500997	0.543704	0.993939		-0.0504251	0.541015	0.977889
Alistipes		0.0500211	0.544675	0.993939		-0.0946052	0.193239	0.897674
Lactococcus		-0.049263	0.551918	0.993939		0.0364024	0.677599	0.977889
Sphingomonas		-0.049262	0.551918	0.993939		0.0530015	0.516537	0.977889
Stenotrophomonas		-0.0481865	0.562803	0.993939		-0.0353518	0.687952	0.977889
Psychrobacter		-0.0480339	0.564168	0.993939		0.153531	0.0190747	0.666667
Gemmatimonas		-0.0479186	0.565161	0.993939		-0.0526305	0.520417	0.977889
Slackia		0.0475246	0.56885	0.993939		0.056827	0.481221	0.977889
Ligilactobacillus		-0.047134	0.572516	0.993939		0.124363	0.069247	0.695238
Lachnoanaerobaculum		-0.0465049	0.57931	0.993939		0.053207	0.514633	0.977889
Sarcina		-0.0464149	0.580144	0.993939		-0.12361	0.0713206	0.695238
Pseudomonas		0.046257	0.581772	0.993939		0.0421454	0.621548	0.977889
Prosthecobacter		0.0457229	0.586779	0.993939		-0.0334558	0.706659	0.977889
Mogibacterium		-0.0453608	0.590032	0.993939		0.0978502	0.174919	0.897674
Escherichia		0.0443013	0.600867	0.993939		0.0205915	0.827739	0.977889
Eubacterium		-0.0442517	0.601234	0.993939		0.00602257	0.952324	0.977889
Sutcliffiella		-0.0428041	0.615605	0.993939		-0.0533456	0.513231	0.977889
Facklamia		-0.0423787	0.619511	0.993939		0.112822	0.106612	0.792593
Kandleria		0.0420866	0.622196	0.993939		0.0636261	0.418592	0.977889
Gemella		0.0420682	0.622399	0.993939		0.102241	0.152649	0.897674
Desulfosporosinus		0.0415009	0.62822	0.993939		0.0344996	0.69652	0.977889
Butyricimonas		0.0405207	0.637882	0.993939		0.128636	0.0582668	0.688889
Mobiluncus		-0.0405221	0.637882	0.993939		0.0767194	0.313045	0.977889
Brucella		-0.0402775	0.639714	0.993939		-0.00393143	0.968724	0.977889
Marvinbryantia		-0.0399721	0.642856	0.993939		-0.0303161	0.736221	0.977889
Tannerella		-0.0397365	0.644951	0.993939		-0.0551719	0.496033	0.977889
Caldanaerobius		-0.0394037	0.648474	0.993939		0.0404258	0.63873	0.977889
Jeotgalicoccus		-0.0380889	0.661496	0.993939		0.0198725	0.83443	0.977889
Bilophila		-0.0377303	0.66454	0.993939		-0.0982385	0.172664	0.897674
Bacteroides		0.0370653	0.670745	0.993939		-0.0655304	0.402628	0.977889
Morganella		0.0364046	0.677599	0.993939		0.0738147	0.335251	0.977889
Mediterraneibacter		-0.0355799	0.686307	0.993939		-0.0333597	0.707539	0.977889
Faecalitalea		-0.0355588	0.686467	0.993939		0.0488044	0.556935	0.977889
Erysipelatoclostridium		-0.0354772	0.687043	0.993939		-0.0985571	0.17089	0.897674
Cronobacter		0.0353205	0.68819	0.993939		0.0413396	0.629498	0.977889
Solibacillus		-0.0352381	0.689028	0.993939		-0.0220858	0.813671	0.977889
Rummeliibacillus		0.0346076	0.695484	0.993939		-0.0265967	0.7715	0.977889
Arthrobacter		-0.0342808	0.698389	0.993939		0.0695343	0.370117	0.977889
Anaerobiospirillum		0.0334071	0.7071	0.993939		0.0226574	0.808943	0.977889
Prevotella		-0.0333607	0.707539	0.993939		0.0588955	0.462084	0.977889
Anaerostipes		-0.0328697	0.712113	0.993939		-0.0522655	0.52373	0.977889
Geofilum		0.0328358	0.712338	0.993939		0.160621	0.0132663	0.65
Varibaculum		-0.0327919	0.712621	0.993939		0.0562092	0.486669	0.977889
Anaerobutyricum		0.0318425	0.721873	0.993939		-0.029683	0.742609	0.977889
Salmonella		0.0315359	0.725016	0.993939		0.0134865	0.889802	0.977889
Marivirga		0.0306922	0.732958	0.993939		-0.0358631	0.683562	0.977889
Anaerolinea		-0.0306138	0.733617	0.993939		-0.0071148	0.943283	0.977889
Phocaeicola		0.030574	0.733991	0.993939		-0.0781716	0.301969	0.977889
Anaeroplasma		-0.0299161	0.73985	0.993939		-0.041209	0.630619	0.977889
Gardnerella		0.0298022	0.741351	0.993939		0.00608334	0.952141	0.977889
Lacticaseibacillus		-0.0290014	0.749105	0.993939		0.0621226	0.432513	0.977889
Methanobrevibacter		-0.0283601	0.754856	0.993939		0.00906834	0.927397	0.977889
Brevibacillus		-0.0281044	0.757656	0.993939		0.0681937	0.380985	0.977889
Lachnospira		-0.0267268	0.770825	0.993939		-0.100005	0.163794	0.897674
Mitsuokella		-0.0247787	0.788797	0.993939		0.0743357	0.331365	0.977889
Pedobacter		-0.0245238	0.791092	0.993939		-0.107097	0.129616	0.866667
Alkalimonas		-0.0241328	0.794914	0.993939		0.129142	0.057064	0.688889
Neisseria		-0.0234716	0.801561	0.993939		-0.0442559	0.601211	0.977889
Acetivibrio		-0.0231657	0.804402	0.993939		-0.135956	0.0427972	0.688889
Ignavibacterium		-0.0229586	0.806345	0.993939		-0.0492931	0.55172	0.977889
Acholeplasma		0.0229352	0.806667	0.993939		-0.0423684	0.619586	0.977889
Pseudoflavonifractor		-0.0228119	0.807758	0.993939		0.023225	0.803872	0.977889
Lactobacillus		-0.0224441	0.810825	0.993939		0.0441211	0.602672	0.977889
Brevundimonas		0.0220804	0.813671	0.993939		-0.0571771	0.477861	0.977889
Sphingobacterium		-0.0220976	0.813671	0.993939		-0.129396	0.0564943	0.688889
Veillonella		-0.0217088	0.817453	0.993939		-0.0178929	0.851997	0.977889
Thermobaculum		-0.0216674	0.817859	0.993939		-0.00413817	0.967718	0.977889
Holdemania		-0.021433	0.819962	0.993939		-0.0348769	0.692734	0.977889
Flavobacterium		0.0213652	0.820653	0.993939		0.170697	0.0076429	0.533333
Peribacillus		-0.0206181	0.827591	0.993939		-0.0407723	0.634889	0.977889
Rikenella		-0.0203331	0.830006	0.993939		-0.0980299	0.173872	0.897674
Finegoldia		-0.0202432	0.83095	0.993939		0.135891	0.0429157	0.688889
Peptoniphilus		-0.0201395	0.831958	0.993939		0.174823	0.00608705	0.533333
Rouxiella		-0.0194918	0.838262	0.993939		-0.0261165	0.776147	0.977889
Paenibacillus		0.0187536	0.845053	0.993939		0.0164375	0.864039	0.977889
Anaerotignum		-0.0158954	0.869501	0.993939		-0.0139616	0.885148	0.977889
Coraliomargarita		-0.0157007	0.871059	0.993939		-0.0900874	0.220849	0.977889
Anaerocolumna		-0.0149903	0.876938	0.993939		0.0213266	0.820903	0.977889
Acidaminococcus		-0.0146124	0.879941	0.993939		-0.0275002	0.763889	0.977889
Dickeya		0.014444	0.881495	0.993939		0.094698	0.192775	0.897674
Pediococcus		-0.0142985	0.882825	0.993939		-0.0219471	0.815197	0.977889
Enterocloster		0.014112	0.884069	0.993939		-0.0727432	0.344233	0.977889
Collinsella		0.0135136	0.889649	0.993939		0.0593601	0.458185	0.977889
Caldilinea		-0.0131496	0.89219	0.993939		0.0624582	0.429612	0.977889
Comamonas		0.0125128	0.89779	0.993939		-0.0450114	0.593789	0.977889
Campylobacter		-0.0117413	0.903767	0.993939		0.0346581	0.6949	0.977889
Eggerthella		-0.0108896	0.912083	0.993939		-0.134455	0.0455961	0.688889
Holdemanella		0.0108355	0.912585	0.993939		0.0772425	0.30879	0.977889
Desulfomicrobium		0.0102749	0.917274	0.993939		0.0587986	0.46282	0.977889
Marinomonas		-0.00984731	0.920878	0.993939		0.172855	0.0067812	0.533333
Ruminococcus		-0.00981493	0.921203	0.993939		-0.0557099	0.491325	0.977889
Sutterella		0.00969533	0.921974	0.993939		-0.0100774	0.919178	0.977889
Staphylococcus		-0.00967344	0.922125	0.993939		0.0281968	0.75651	0.977889
Pseudoclostridium		0.00927629	0.925528	0.993939		-0.140643	0.034826	0.688889
Rhabdanaerobium		0.00786329	0.937668	0.993939		0.051114	0.534553	0.977889
Fusobacterium		0.00698095	0.944633	0.993939		-0.00466588	0.963253	0.977889
Ruminiclostridium		0.00673912	0.947001	0.993939		-0.120791	0.0794529	0.704348
Planococcus		0.00656055	0.948501	0.993939		-0.0123952	0.898641	0.977889
Coprobacillus		0.00627039	0.950964	0.993939		-0.0782153	0.301826	0.977889
Intestinibacter		0.00493842	0.961222	0.993939		0.0800525	0.288368	0.977889
Enterococcus		-0.00432699	0.966646	0.993939		0.118428	0.0868984	0.725
Butyrivibrio		-0.00430305	0.966655	0.993939		0.10146	0.156725	0.897674
Algoriphagus		-0.00410651	0.967843	0.993939		0.0947805	0.192317	0.897674
Citrobacter		0.00400907	0.968136	0.993939		0.035377	0.687913	0.977889
Caminicella		-0.00402912	0.968136	0.993939		0.0465453	0.578987	0.977889
Spiroplasma		-0.0039653	0.968595	0.993939		-0.0469575	0.574551	0.977889
Odoribacter		0.003378	0.973372	0.993939		-0.0753489	0.323292	0.977889
Granulicatella		-0.00338517	0.973372	0.993939		-0.0381873	0.660735	0.977889
Sporosarcina		0.00316537	0.974924	0.993939		-0.0200882	0.832289	0.977889
Treponema		-0.00224303	0.981889	0.993939		-0.0163865	0.864333	0.977889
Oxalobacter		-0.00192882	0.98444	0.993939		-0.0358501	0.683604	0.977889
Parabacteroides		0.000138811	0.998738	1		-0.0532519	0.514158	0.977889
Latilactobacillus		4.51332e-05	0.999616	1		0.0428629	0.615131	0.977889
