# Supplementary material for: Alternation of the gut microbiota in irritable bowel syndrome: an integrated analysis based on multicenter amplicon sequencing data
Source: J Transl Med. 2023 Feb 11;21:117. doi: 10.1186/s12967-023-03953-7 (PMC9921069; doi:10.1186/s12967-023-03953-7)
Supplement: Supplementary file 9 — Additional file 9: Table S9. Significantly-changed genera in each sub-regional group. [file 12967_2023_3953_MOESM9_ESM.xlsx]

## Sheet: Sheet1
Table S9. Significantly-changed genera in each sub-regional group
Country	Significantly-changed Genus	Test_method	Group with higher abundance	p-value	FDR
UK	Ruminococcus	Wilcoxon Rank Sum Test	Health	<0.001	0.244283
UK	Sphingobacterium	Wilcoxon Rank Sum Test	IBS	0.00134344	0.462755
UK	Algoriphagus	Wilcoxon Rank Sum Test	IBS	0.00142826	0.462755
UK	Coprococcus	Wilcoxon Rank Sum Test	Health	0.00249396	0.544354
UK	Tissierella	Wilcoxon Rank Sum Test	IBS	0.00314898	0.544354
UK	Bacteroides	Wilcoxon Rank Sum Test	IBS	0.00353956	0.544354
UK	Acetivibrio	Wilcoxon Rank Sum Test	Health	0.00392024	0.544354
UK	Pseudoclostridium	Wilcoxon Rank Sum Test	Health	0.00644472	0.616862
UK	Myroides	Wilcoxon Rank Sum Test	IBS	0.0071007	0.616862
UK	Victivallis	Wilcoxon Rank Sum Test	IBS	0.00793875	0.616862
UK	Dendrosporobacter	Wilcoxon Rank Sum Test	IBS	0.00835639	0.616862
UK	Cloacibacterium	Wilcoxon Rank Sum Test	IBS	0.0087276	0.616862
UK	Thermobaculum	Wilcoxon Rank Sum Test	Health	0.00883324	0.616862
UK	Papillibacter	Wilcoxon Rank Sum Test	IBS	0.00895448	0.616862
UK	Chloracidobacterium	Wilcoxon Rank Sum Test	IBS	0.0163309	0.616862
UK	Hathewaya	Wilcoxon Rank Sum Test	IBS	0.018691	0.616862
UK	Corynebacterium	Wilcoxon Rank Sum Test	Health	0.0189953	0.616862
UK	Sarcina	Wilcoxon Rank Sum Test	Health	0.0192076	0.616862
UK	Bifidobacterium	Wilcoxon Rank Sum Test	Health	0.0207509	0.616862
UK	Bergeyella	Wilcoxon Rank Sum Test	IBS	0.0209734	0.616862
UK	Actinobacillus	Wilcoxon Rank Sum Test	IBS	0.0215862	0.616862
UK	Mesoplasma	Wilcoxon Rank Sum Test	IBS	0.0225394	0.616862
UK	Succinivibrio	Wilcoxon Rank Sum Test	IBS	0.0228437	0.616862
UK	Hymenobacter	Wilcoxon Rank Sum Test	IBS	0.0246197	0.616862
UK	Yersinia	Wilcoxon Rank Sum Test	IBS	0.0255961	0.616862
UK	Pediococcus	Wilcoxon Rank Sum Test	IBS	0.0274018	0.616862
UK	Tetragenococcus	Wilcoxon Rank Sum Test	IBS	0.0283405	0.616862
UK	Peptoanaerobacter	Wilcoxon Rank Sum Test	IBS	0.0285874	0.616862
UK	Clostridium	Wilcoxon Rank Sum Test	Health	0.0301197	0.616862
UK	Rummeliibacillus	Wilcoxon Rank Sum Test	IBS	0.0306757	0.616862
UK	Singulisphaera	Wilcoxon Rank Sum Test	IBS	0.0321845	0.616862
UK	Sulfurospirillum	Wilcoxon Rank Sum Test	IBS	0.033437	0.616862
UK	Methanosphaera	Wilcoxon Rank Sum Test	IBS	0.0346866	0.616862
UK	Sporobacter	Wilcoxon Rank Sum Test	Health	0.0391876	0.616862
UK	Pseudobacteroides	Wilcoxon Rank Sum Test	IBS	0.0394818	0.616862
UK	Faecalibacterium	Wilcoxon Rank Sum Test	Health	0.0435219	0.616862
UK	Thermoclostridium	Wilcoxon Rank Sum Test	Health	0.0439279	0.616862
UK	Maridesulfovibrio	Wilcoxon Rank Sum Test	IBS	0.0448262	0.616862
UK	Dolosigranulum	Wilcoxon Rank Sum Test	IBS	0.0448262	0.616862
UK	Meniscus	Wilcoxon Rank Sum Test	IBS	0.0448262	0.616862
UK	Acidobacterium	Wilcoxon Rank Sum Test	IBS	0.0448262	0.616862
UK	Pasteurella	Wilcoxon Rank Sum Test	IBS	0.0448262	0.616862
UK	Anaerofustis	Wilcoxon Rank Sum Test	IBS	0.0474726	0.616862
USA	Enterocloster	Wilcoxon Rank Sum Test	IBS	0.00025505	0.228139
USA	Abiotrophia	Wilcoxon Rank Sum Test	Health	0.00043455	0.228139
USA	Sutterella	Wilcoxon Rank Sum Test	Health	0.000681272	0.238445
USA	Eggerthia	Wilcoxon Rank Sum Test	Health	0.00136674	0.358771
USA	Oxalobacter	Wilcoxon Rank Sum Test	Health	0.00288909	0.583604
USA	Marinobacter	Wilcoxon Rank Sum Test	Health	0.00333488	0.583604
USA	Anaerobiospirillum	Wilcoxon Rank Sum Test	Health	0.00462422	0.603101
USA	Bilophila	Wilcoxon Rank Sum Test	Health	0.00494424	0.603101
USA	Methylophaga	Wilcoxon Rank Sum Test	Health	0.00556608	0.603101
USA	Methanosphaera	Wilcoxon Rank Sum Test	Health	0.00574382	0.603101
USA	Gordonibacter	Wilcoxon Rank Sum Test	Health	0.00879102	0.631958
USA	Victivallis	Wilcoxon Rank Sum Test	Health	0.0104025	0.631958
USA	Salinibacter	Wilcoxon Rank Sum Test	Health	0.0109458	0.631958
USA	Cupidesulfovibrio	Wilcoxon Rank Sum Test	Health	0.0113661	0.631958
USA	Bacillus	Wilcoxon Rank Sum Test	IBS	0.011406	0.631958
USA	Pseudoclostridium	Wilcoxon Rank Sum Test	Health	0.0133932	0.631958
USA	Caldilinea	Wilcoxon Rank Sum Test	IBS	0.0136985	0.631958
USA	Barnesiella	Wilcoxon Rank Sum Test	Health	0.0174709	0.631958
USA	Frankia	Wilcoxon Rank Sum Test	Health	0.0177922	0.631958
USA	Klebsiella	Wilcoxon Rank Sum Test	Health	0.0190149	0.631958
USA	Sporobacter	Wilcoxon Rank Sum Test	Health	0.0200953	0.631958
USA	Desulfosarcina	Wilcoxon Rank Sum Test	Health	0.0202804	0.631958
USA	Serratia	Wilcoxon Rank Sum Test	Health	0.0246817	0.631958
USA	Psychroflexus	Wilcoxon Rank Sum Test	Health	0.0246817	0.631958
USA	Holdemania	Wilcoxon Rank Sum Test	IBS	0.0248132	0.631958
USA	Dickeya	Wilcoxon Rank Sum Test	Health	0.0258553	0.631958
USA	Enterococcus	Wilcoxon Rank Sum Test	IBS	0.0266541	0.631958
USA	Pantoea	Wilcoxon Rank Sum Test	Health	0.0275567	0.631958
USA	Alkalimonas	Wilcoxon Rank Sum Test	Health	0.0275583	0.631958
USA	Prevotella	Wilcoxon Rank Sum Test	Health	0.030232	0.631958
USA	Yersinia	Wilcoxon Rank Sum Test	Health	0.0307248	0.631958
USA	Pasteurella	Wilcoxon Rank Sum Test	Health	0.0307457	0.631958
USA	Schleiferilactobacillus	Wilcoxon Rank Sum Test	Health	0.0321346	0.631958
USA	Marvinbryantia	Wilcoxon Rank Sum Test	Health	0.0326893	0.631958
USA	Faecalibacterium	Wilcoxon Rank Sum Test	Health	0.033473	0.631958
USA	Pseudomonas	Wilcoxon Rank Sum Test	IBS	0.0346299	0.631958
USA	Anaerofilum	Wilcoxon Rank Sum Test	IBS	0.03858	0.631958
USA	Eggerthella	Wilcoxon Rank Sum Test	IBS	0.0392491	0.631958
USA	Anaerobutyricum	Wilcoxon Rank Sum Test	Health	0.0422111	0.631958
USA	Dietzia	Wilcoxon Rank Sum Test	Health	0.0447841	0.631958
USA	Acetobacter	Wilcoxon Rank Sum Test	Health	0.0448839	0.631958
USA	Moellerella	Wilcoxon Rank Sum Test	Health	0.0448839	0.631958
USA	Azotobacter	Wilcoxon Rank Sum Test	Health	0.0448839	0.631958
USA	Arenicella	Wilcoxon Rank Sum Test	Health	0.0448839	0.631958
USA	Methylarcula	Wilcoxon Rank Sum Test	Health	0.0448839	0.631958
USA	Cytophaga	Wilcoxon Rank Sum Test	Health	0.0448839	0.631958
USA	Syntrophus	Wilcoxon Rank Sum Test	Health	0.0448839	0.631958
USA	Microbulbifer	Wilcoxon Rank Sum Test	Health	0.0448839	0.631958
USA	Nicoletella	Wilcoxon Rank Sum Test	Health	0.0448839	0.631958
USA	Burkholderia	Wilcoxon Rank Sum Test	Health	0.0466569	0.631958
USA	Lacticaseibacillus	Wilcoxon Rank Sum Test	Health	0.0470776	0.631958
USA	Catonella	Wilcoxon Rank Sum Test	Health	0.0477053	0.631958
USA	Intestinibacter	Wilcoxon Rank Sum Test	IBS	0.0478626	0.631958
USA	Roseburia	Wilcoxon Rank Sum Test	Health	0.0498547	0.631958
Canada	Akkermansia	Wilcoxon Rank Sum Test	Health	0.029401	0.711905
Switzerland	Porphyromonas	Wilcoxon Rank Sum Test	Health	0.0167114	0.644648
Australia	Rahnella	Wilcoxon Rank Sum Test	IBS	0.0338606	0.635554
Australia	Alteromonas	Wilcoxon Rank Sum Test	IBS	0.0456763	0.635554
Australia	Caldithrix	Wilcoxon Rank Sum Test	Health	0.0456763	0.635554
Australia	Facklamia	Wilcoxon Rank Sum Test	IBS	0.0456763	0.635554
Australia	Desulfomicrobium	Wilcoxon Rank Sum Test	IBS	0.0468914	0.635554
