# Supplementary material for: Alternation of the gut microbiota in irritable bowel syndrome: an integrated analysis based on multicenter amplicon sequencing data
Source: J Transl Med. 2023 Feb 11;21:117. doi: 10.1186/s12967-023-03953-7 (PMC9921069; doi:10.1186/s12967-023-03953-7)
Supplement: Supplementary file 10 — Additional file 10: Table S10. The top 10 hub species identified in each microbial co-occurrence network. [file 12967_2023_3953_MOESM10_ESM.xlsx]

## Sheet: Sheet1
Table S10. The top 10 hub species identified in each microbial co-occurrence network.
IBS Subtype	Rank	Species	MCC Score
IBS with psychitric disorders	1	Faecalibacterium_prausnitzii	308
	2	Blautia_luti	296
	3	Roseburia_inulinivorans	295
	4	Bacteroides_acidifaciens	286
	5	Bifidobacterium_merycicum	240
	6	Bacteroides_luti	150
	7	Bifidobacterium_catenulatum	121
	8	Faecalibacterium_sp._MC_41	24
	8	Dickeya_dadantii	24
	10	Butyricimonas_virosa	6
IBS-C	1	Faecalibacterium_prausnitzii	64
	1	Blautia_luti	64
	3	Roseburia_inulinivorans	54
	4	Bifidobacterium_merycicum	49
	5	Bacteroides_acidifaciens	36
	6	Dialister_propionicifaciens	24
	7	Bacteroides_luti	8
	8	Clostridium_carnis	6
	9	Butyricimonas_virosa	4
	10	Bifidobacterium_adolescentis	2
IBS-D	1	Blautia_luti	206
	2	Faecalibacterium_prausnitzii	202
	3	Bacteroides_acidifaciens	171
	4	Roseburia_inulinivorans	144
	5	Faecalibacterium_sp._MC_41	126
	6	Bacteroides_luti	121
	7	Blautia_producta	48
	7	Clostridium_sphenoides	48
	9	Blautia_glucerasea	30
	10	Bifidobacterium_merycicum	25
